# Supplementary material for: METTL14 downregulation drives S100A4+ monocyte-derived macrophages via MyD88/NF-κB pathway to promote MAFLD progression
Source: Signal Transduct Target Ther. 2024 Apr 17;9:91. doi: 10.1038/s41392-024-01797-1 (PMC11021505; doi:10.1038/s41392-024-01797-1)
Supplement: Supplementary file 2 — Supplementary Table S1 [file 41392_2024_1797_MOESM2_ESM.xlsx]

## Sheet: KO_preop_WT_preop
Accession	Gene Name	Description	Coverage [%]	# Peptides	# PSMs	# Unique Peptides	# AAs	MW [kDa]	calc. pI	Score Sequest HT: Sequest HT	KO_preop_1	KO_preop_2	KO_preop_3	KO_preop_4	WT_preop_1	WT_preop_2	WT_preop_3	WT_preop_4	WT_preop_5	WT_preop_6	P-value	FC
Q8C196	Cps1	Carbamoyl-phosphate synthase [ammonia], mitochondrial OS=Mus musculus OX=10090 GN=Cps1 PE=1 SV=2	70	100	1275	97	1500	164.5	6.92	4419.77	91.4	92.6	103.9	95.3	110.1	107.9	95.8	108.3	103.9	90.7	0.165311	0.932058
Q9QXS1	Plec	Plectin OS=Mus musculus OX=10090 GN=Plec PE=1 SV=3	48	234	412	229	4691	533.9	5.96	1326.19	119	111.1	127.7	129.9	81.8	85	89.1	85.1	83.3	88	9.04189e-06	1.42797
Q8VDD5	Myh9	Myosin-9 OS=Mus musculus OX=10090 GN=Myh9 PE=1 SV=4	56	136	398	114	1960	226.2	5.66	1491.01	135.4	129.5	116.9	124	77.5	80.1	90.7	79.5	78.6	87.8	5.78425e-06	1.53521
Q99PL5	Rrbp1	Ribosome-binding protein 1 OS=Mus musculus OX=10090 GN=Rrbp1 PE=1 SV=2	78	128	374	128	1605	172.8	9.33	1234.23	88.1	104.3	93.1	92.9	100.2	96.1	108.9	102.1	94.9	119.4	0.13567	0.913127
P16546	Sptan1	Spectrin alpha chain, non-erythrocytic 1 OS=Mus musculus OX=10090 GN=Sptan1 PE=1 SV=4	52	132	280	131	2472	284.4	5.33	989.82	108.6	107.4	103.8	100.1	95.7	96.7	96.2	95.5	98.2	97.9	0.000929869	1.08557
Q9JHU4	Dync1h1	Cytoplasmic dynein 1 heavy chain 1 OS=Mus musculus OX=10090 GN=Dync1h1 PE=1 SV=2	33	156	264	156	4644	531.7	6.42	876.61	110.4	110.2	110.3	111.8	91.3	90.7	94.8	92.5	92.7	95.3	9.15003e-08	1.19155
Q80X90	Flnb	Filamin-B OS=Mus musculus OX=10090 GN=Flnb PE=1 SV=3	47	104	199	97	2602	277.7	5.71	745.57	117.9	110.3	107.1	111.4	89.4	91.7	95.7	91.7	90.4	94.6	1.99231e-05	1.21057
P19096	Fasn	Fatty acid synthase OS=Mus musculus OX=10090 GN=Fasn PE=1 SV=2	43	91	264	91	2504	272.3	6.58	887.18	82.9	114.3	64.7	73.9	109.6	121	104.7	114.7	117.7	96.6	0.0245319	0.758242
P07724	Alb	Albumin OS=Mus musculus OX=10090 GN=Alb PE=1 SV=3	74	54	490	54	608	68.6	6.07	1734.47	105.7	103.8	95.1	82.7	98.7	112.9	105.8	110.6	107.9	76.7	0.527199	0.948335
Q8R0Y6	Aldh1l1	Cytosolic 10-formyltetrahydrofolate dehydrogenase OS=Mus musculus OX=10090 GN=Aldh1l1 PE=1 SV=1	68	65	340	65	902	98.6	5.91	1160.53	80.8	90.8	83.8	76	112.4	117.9	103.5	107.2	118.3	109.3	8.01074e-05	0.743494
Q62261	Sptbn1	Spectrin beta chain, non-erythrocytic 1 OS=Mus musculus OX=10090 GN=Sptbn1 PE=1 SV=2	44	103	184	97	2363	274.1	5.58	627.37	117.1	113.5	108.1	107.9	89.4	92.8	95.4	92.5	90	93.3	1.49883e-05	1.21052
P26039	Tln1	Talin-1 OS=Mus musculus OX=10090 GN=Tln1 PE=1 SV=2	44	101	196	87	2541	269.7	6.18	704.02	114.6	109.8	102.4	104.9	90.8	98.7	100.2	92.2	91.7	94.8	0.0019828	1.13925
Q68FD5	Cltc	Clathrin heavy chain 1 OS=Mus musculus OX=10090 GN=Cltc PE=1 SV=3	47	67	177	67	1675	191.4	5.69	720.27	108.5	102.7	104.7	106.1	94.9	96.5	99.1	94.9	94	98.7	0.000236204	1.09497
P11499	Hsp90ab1	Heat shock protein HSP 90-beta OS=Mus musculus OX=10090 GN=Hsp90ab1 PE=1 SV=3	74	55	263	34	724	83.2	5.03	942.41	90.7	98.3	97.7	93.5	99.2	95.1	110.5	105	104.1	106	0.0288633	0.919987
Q8BTM8	Flna	Filamin-A OS=Mus musculus OX=10090 GN=Flna PE=1 SV=5	37	84	134	77	2647	281	6.04	479.75	147.4	124.3	112.7	120.5	76.2	83.2	95.8	80.8	77.5	81.5	0.000223414	1.53
P38647	Hspa9	Stress-70 protein, mitochondrial OS=Mus musculus OX=10090 GN=Hspa9 PE=1 SV=3	62	48	226	47	679	73.4	6.07	765.74	106.3	95.6	126.8	129.8	92.2	93.1	87.6	92.1	90.6	85.9	0.00639321	1.27008
P20029	Hspa5	Endoplasmic reticulum chaperone BiP OS=Mus musculus OX=10090 GN=Hspa5 PE=1 SV=3	62	49	284	46	655	72.4	5.16	1021.4	94.6	98.6	106.5	109	96.9	89.8	106.5	97.2	88.8	112	0.517562	1.03696
Q8CGC7	Eprs1	Bifunctional glutamate/proline--tRNA ligase OS=Mus musculus OX=10090 GN=Eprs1 PE=1 SV=4	46	73	144	72	1512	170	7.66	534.91	98.9	102	102.3	101.9	99.1	95.7	100.2	94.6	97.2	108	0.422849	1.0216
Q8R0W0	Eppk1	Epiplakin OS=Mus musculus OX=10090 GN=Eppk1 PE=1 SV=2	40	78	144	75	6548	724.2	6.07	533.88	131.4	133.9	126	130.2	71.4	73.7	89.2	78.4	74.3	91.4	3.72566e-06	1.63514
P01027	C3	Complement C3 OS=Mus musculus OX=10090 GN=C3 PE=1 SV=3	41	67	176	67	1663	186.4	6.73	604.64	108.5	112.1	92.1	90.2	100.6	67.9	115.7	105.6	88.7	118.7	0.913307	1.01197
Q91ZX7	Lrp1	Prolow-density lipoprotein receptor-related protein 1 OS=Mus musculus OX=10090 GN=Lrp1 PE=1 SV=1	21	85	144	84	4545	504.4	5.36	447.74	100.4	98.5	97.7	94.9	99.7	100.2	102.7	95.2	95.9	114.8	0.372518	0.965078
P07901	Hsp90aa1	Heat shock protein HSP 90-alpha OS=Mus musculus OX=10090 GN=Hsp90aa1 PE=1 SV=4	58	49	204	31	733	84.7	5.01	715.61	94.5	101.6	98.9	100.9	98.5	92.3	105.3	103.5	97.3	107.1	0.603061	0.983195
Q921I1	Tf	Serotransferrin OS=Mus musculus OX=10090 GN=Tf PE=1 SV=1	61	50	195	48	697	76.7	7.18	677.17	108.9	110.1	101.4	100.2	87.3	94.8	108.2	96.3	91.9	100.9	0.076443	1.08889
Q05920	Pc	Pyruvate carboxylase, mitochondrial OS=Mus musculus OX=10090 GN=Pc PE=1 SV=1	55	60	204	59	1178	129.6	6.71	684.06	76.1	76.2	85.7	84.8	115.3	114.9	111.3	111.4	111.2	113.1	6.41114e-07	0.715003
Q3UQ44	Iqgap2	Ras GTPase-activating-like protein IQGAP2 OS=Mus musculus OX=10090 GN=Iqgap2 PE=1 SV=2	40	67	119	66	1575	180.4	5.64	447.37	89.5	90.6	85.4	86.3	111.4	107.1	103.4	108.1	112.6	105.6	9.18789e-06	0.814101
P63017	Hspa8	Heat shock cognate 71 kDa protein OS=Mus musculus OX=10090 GN=Hspa8 PE=1 SV=1	76	50	196	38	646	70.8	5.52	674.75	95.3	97.8	97.4	93.1	101.3	93.6	108.9	103.2	102.9	106.3	0.04129	0.933788
Q8BWT1	Acaa2	3-ketoacyl-CoA thiolase, mitochondrial OS=Mus musculus OX=10090 GN=Acaa2 PE=1 SV=3	86	27	291	27	397	41.8	8.09	1112.4	84.9	86.7	94.2	89.7	111.6	108.5	100.5	109.9	112.4	101.5	0.000317874	0.827514
P57780	Actn4	Alpha-actinin-4 OS=Mus musculus OX=10090 GN=Actn4 PE=1 SV=1	54	49	168	38	912	104.9	5.41	595.7	107.3	103.8	101.2	100.1	97.3	97.8	98.6	98.2	98.4	97.4	0.00407131	1.05258
Q64727	Vcl	Vinculin OS=Mus musculus OX=10090 GN=Vcl PE=1 SV=4	51	59	141	59	1066	116.6	6	469.33	114.9	107.7	108.2	108.5	91.4	91.7	94	95.9	93.6	93.9	6.66433e-06	1.17565
P08113	Hsp90b1	Endoplasmin OS=Mus musculus OX=10090 GN=Hsp90b1 PE=1 SV=2	59	50	210	48	802	92.4	4.82	765.64	87.3	101.2	84.2	86.4	103.8	99.4	114.1	103.7	94.3	125.6	0.0308936	0.840459
Q8VDJ3	Hdlbp	Vigilin OS=Mus musculus OX=10090 GN=Hdlbp PE=1 SV=1	53	67	162	67	1268	141.7	6.87	543.54	95.6	97.4	87.9	84.3	104.3	105.2	106.9	102.6	101.7	114	0.00249681	0.863085
P11679	Krt8	Keratin, type II cytoskeletal 8 OS=Mus musculus OX=10090 GN=Krt8 PE=1 SV=4	65	44	232	35	490	54.5	5.82	755.26	123.6	120.7	104.5	105.4	88.4	87.4	95	92.5	89.4	93.1	0.000707099	1.24826
P63038	Hspd1	60 kDa heat shock protein, mitochondrial OS=Mus musculus OX=10090 GN=Hspd1 PE=1 SV=1	82	47	275	47	573	60.9	6.18	1029.7	99.9	95.5	125.3	134	94.9	90	89	89.9	90.4	91.1	0.0164373	1.25078
Q6PB66	Lrpprc	Leucine-rich PPR motif-containing protein, mitochondrial OS=Mus musculus OX=10090 GN=Lrpprc PE=1 SV=2	46	66	139	66	1392	156.5	6.83	502.08	103.2	97.7	121.8	125.9	91.3	95.2	90	92.6	91.4	90.9	0.00639962	1.22035
P58252	Eef2	Elongation factor 2 OS=Mus musculus OX=10090 GN=Eef2 PE=1 SV=2	55	47	210	46	858	95.3	6.83	700.29	101.3	103.6	95.2	94.7	96.4	97.8	103	100.7	98.5	108.9	0.475225	0.978358
Q99LB7	Sardh	Sarcosine dehydrogenase, mitochondrial OS=Mus musculus OX=10090 GN=Sardh PE=1 SV=1	60	40	199	40	919	101.6	6.74	755.5	72.7	76.1	83.2	69.7	119.8	120.8	108.9	116.7	122.4	109.6	4.42762e-06	0.648167
E9Q557	Dsp	Desmoplakin OS=Mus musculus OX=10090 GN=Dsp PE=1 SV=1	27	91	129	91	2883	332.7	6.8	372.52	108.6	111.3	97	99.9	102	99.7	95.8	101	96.9	88	0.100544	1.07165
Q8CC88	Vwa8	von Willebrand factor A domain-containing protein 8 OS=Mus musculus OX=10090 GN=Vwa8 PE=1 SV=2	37	67	111	67	1905	213.3	6.6	392.49	94.2	90.6	90.2	91.3	107.3	103.4	100.9	105.7	110	106.4	4.49711e-05	0.867051
E9Q414	Apob	Apolipoprotein B-100 OS=Mus musculus OX=10090 GN=Apob PE=1 SV=1	16	75	122	75	4505	509.1	6.81	391.42	105.8	102.5	108.8	110.2	94.4	90.9	100.9	96.2	91.5	98.8	0.00160381	1.11917
P32020	Scp2	Non-specific lipid-transfer protein OS=Mus musculus OX=10090 GN=Scp2 PE=1 SV=3	61	32	232	32	547	59.1	7.44	809.83	87.6	100.4	90	79.7	104.7	103.1	105.9	116.2	110.5	102	0.00362622	0.835227
P24270	Cat	Catalase OS=Mus musculus OX=10090 GN=Cat PE=1 SV=4	80	42	221	42	527	59.8	7.88	790.11	91.8	101.7	90.3	86.4	104.1	105.3	103.2	111	110.9	95.3	0.0133695	0.881708
F6ZDS4	Tpr	Nucleoprotein TPR OS=Mus musculus OX=10090 GN=Tpr PE=1 SV=1	34	84	110	84	2431	273.8	5.03	374.69	112.7	105.4	111.5	111	93.6	92.7	97.1	96	89	91	3.02187e-05	1.18144
Q91V92	Acly	ATP-citrate synthase OS=Mus musculus OX=10090 GN=Acly PE=1 SV=1	45	44	132	44	1091	119.7	7.44	480.08	98.7	135.8	70.1	84.3	102.5	112.3	94.4	107.2	108	86.7	0.714308	0.95459
P10126	Eef1a1	Elongation factor 1-alpha 1 OS=Mus musculus OX=10090 GN=Eef1a1 PE=1 SV=3	70	31	271	19	462	50.1	9.01	964.73	94.5	102.9	102.6	98.5	96	97	96.2	104.1	100.9	107.3	0.832505	0.993766
Q01853	Vcp	Transitional endoplasmic reticulum ATPase OS=Mus musculus OX=10090 GN=Vcp PE=1 SV=4	57	45	139	45	806	89.3	5.26	508.43	98.3	100.8	92.2	92.2	101.8	102.8	97.9	106.1	107.4	100.5	0.0248297	0.93309
O35490	Bhmt	Betaine--homocysteine S-methyltransferase 1 OS=Mus musculus OX=10090 GN=Bhmt PE=1 SV=1	78	32	538	29	407	45	7.9	2189.47	88.3	82.9	121.2	97.6	93.5	97.5	97.3	100.2	113.5	108.2	0.601739	0.958702
P26443	Glud1	Glutamate dehydrogenase 1, mitochondrial OS=Mus musculus OX=10090 GN=Glud1 PE=1 SV=1	59	33	206	33	558	61.3	8	739.78	93.8	94.3	96.5	95	106.4	104	97.9	106	105.5	100.6	0.00153866	0.917795
Q9ET01	Pygl	Glycogen phosphorylase, liver form OS=Mus musculus OX=10090 GN=Pygl PE=1 SV=4	55	49	153	41	850	97.4	7.09	516.91	73.9	83.6	82.8	75.9	121.2	113.5	110.9	114.1	116.8	107.4	3.44268e-06	0.693522
P23116	Eif3a	Eukaryotic translation initiation factor 3 subunit A OS=Mus musculus OX=10090 GN=Eif3a PE=1 SV=5	43	77	162	77	1344	161.8	6.77	434.22	98.9	99.8	107.7	105	93.5	95.9	102.2	97.5	94.8	104.6	0.12582	1.0486
Q8CAQ8	Immt	MICOS complex subunit Mic60 OS=Mus musculus OX=10090 GN=Immt PE=1 SV=1	59	52	120	52	757	83.8	6.61	458.26	97.1	91.4	96.1	96.6	107.2	103.8	101.1	101.4	105	100.3	0.00182604	0.924047
Q78PY7	Snd1	Staphylococcal nuclease domain-containing protein 1 OS=Mus musculus OX=10090 GN=Snd1 PE=1 SV=1	55	50	138	50	910	102	7.43	492.77	84.4	93.4	79.1	76.7	108.4	105.7	111.9	110.1	105.6	124.7	0.000349018	0.7509
P05784	Krt18	Keratin, type I cytoskeletal 18 OS=Mus musculus OX=10090 GN=Krt18 PE=1 SV=5	76	40	178	37	423	47.5	5.33	652.34	117.7	119.9	103.5	103.8	88.1	88.4	99.5	93.7	89.4	96	0.00215993	1.20222
P40142	Tkt	Transketolase OS=Mus musculus OX=10090 GN=Tkt PE=1 SV=1	68	35	152	35	623	67.6	7.5	595.57	104.5	104.4	115	114.1	98.4	93.2	92.7	94.5	92.3	90.9	0.000343936	1.16904
Q8BI84	Mia3	Transport and Golgi organization protein 1 homolog OS=Mus musculus OX=10090 GN=Mia3 PE=1 SV=2	32	68	116	68	1930	213.5	4.75	363.65	97	98.3	101.3	98.5	101.8	100.5	100.9	101.5	103.1	97.1	0.143318	0.979749
P50247	Ahcy	Adenosylhomocysteinase OS=Mus musculus OX=10090 GN=Ahcy PE=1 SV=3	71	31	206	29	432	47.7	6.54	688.26	73.9	79.1	80	72.5	115.4	116.9	108.9	116.4	125.9	111.1	2.48782e-06	0.659732
Q8BL66	Eea1	Early endosome antigen 1 OS=Mus musculus OX=10090 GN=Eea1 PE=1 SV=2	49	73	108	72	1411	160.8	5.77	328.53	95.1	99.3	99.2	92	101.1	105.4	103.1	100.8	102.8	101.3	0.0065726	0.941253
P09103	P4hb	Protein disulfide-isomerase OS=Mus musculus OX=10090 GN=P4hb PE=1 SV=2	69	39	235	39	509	57	4.88	796.8	97.6	100.7	91.3	94.7	99.3	96.7	103.3	101.1	100.4	114.9	0.109188	0.936251
Q63836	Selenbp2	Selenium-binding protein 2 OS=Mus musculus OX=10090 GN=Selenbp2 PE=1 SV=2	71	27	175	7	472	52.6	6.18	666.74	63.9	90.7	72.5	60.5	100.8	111.3	106.1	118.1	97.5	178.5	0.0208154	0.605644
O08601	Mttp	Microsomal triglyceride transfer protein large subunit OS=Mus musculus OX=10090 GN=Mttp PE=1 SV=2	47	44	118	44	894	99	7.62	454.87	88.8	95.3	87.8	90.5	104.9	97.9	104.5	110.5	110	109.7	0.000531209	0.852706
P27773	Pdia3	Protein disulfide-isomerase A3 OS=Mus musculus OX=10090 GN=Pdia3 PE=1 SV=2	61	38	156	38	505	56.6	6.21	589.24	93.9	97.4	94.8	90.5	99.6	97.7	108.9	105.6	97.8	113.7	0.0254838	0.906305
Q922D8	Mthfd1	C-1-tetrahydrofolate synthase, cytoplasmic OS=Mus musculus OX=10090 GN=Mthfd1 PE=1 SV=4	45	40	120	40	935	101.1	7.14	384.28	86.4	93.4	89.9	81.7	111.7	110.8	102.4	108.1	114.1	101.5	0.000269884	0.812673
P41216	Acsl1	Long-chain-fatty-acid--CoA ligase 1 OS=Mus musculus OX=10090 GN=Acsl1 PE=1 SV=2	58	38	125	35	699	77.9	7.15	501	73	77.2	76.6	69.7	127.9	117.2	109.9	116.6	120.8	111	2.42621e-06	0.632286
G3X982	Aox3	Aldehyde oxidase 3 OS=Mus musculus OX=10090 GN=Aox3 PE=1 SV=1	36	46	124	43	1335	146.8	6.46	460	84.4	94.6	94.9	84.2	112	107.1	99.4	106.8	111.1	105.7	0.000744632	0.836552
Q8K2B3	Sdha	Succinate dehydrogenase [ubiquinone] flavoprotein subunit, mitochondrial OS=Mus musculus OX=10090 GN=Sdha PE=1 SV=1	65	31	191	31	664	72.5	7.37	792.66	91.9	90.8	104.6	104.9	102.3	105.9	97.8	102.9	101.6	97.3	0.378408	0.967917
P16460	Ass1	Argininosuccinate synthase OS=Mus musculus OX=10090 GN=Ass1 PE=1 SV=1	67	34	308	34	412	46.6	8.22	1002.91	103	113.5	97.6	88	107.5	103.6	93.1	98.6	106.2	88.9	0.881402	1.00878
P11276	Fn1	Fibronectin OS=Mus musculus OX=10090 GN=Fn1 PE=1 SV=4	25	50	104	50	2477	272.4	5.59	381.53	143.2	124.6	105.2	115.3	76.7	79.3	104.6	80.9	78.2	92	0.00248154	1.43141
P24549	Aldh1a1	Retinal dehydrogenase 1 OS=Mus musculus OX=10090 GN=Aldh1a1 PE=1 SV=5	64	34	169	21	501	54.4	7.8	603.16	88.1	98.9	102.1	91.3	102.6	104.4	92.8	101	115.7	103.1	0.110577	0.920917
Q91Y97	Aldob	Fructose-bisphosphate aldolase B OS=Mus musculus OX=10090 GN=Aldob PE=1 SV=3	73	28	295	28	364	39.5	8.27	1059.25	74.8	85.3	84.7	75.8	111.1	110.8	108.2	120.5	120.9	107.8	2.20272e-05	0.707935
Q03265	Atp5f1a	ATP synthase subunit alpha, mitochondrial OS=Mus musculus OX=10090 GN=Atp5f1a PE=1 SV=1	57	38	228	38	553	59.7	9.19	705.94	88.3	85.4	99.8	97.2	108.8	104.4	101.8	109.3	105.2	99.7	0.00654644	0.883741
Q5SWU9	Acaca	Acetyl-CoA carboxylase 1 OS=Mus musculus OX=10090 GN=Acaca PE=1 SV=1	25	58	109	50	2345	265.1	6.39	354.93	106.9	122.7	108.4	123.2	83.5	91.9	98.3	92.6	88.5	84.1	0.000494136	1.28373
P56480	Atp5f1b	ATP synthase subunit beta, mitochondrial OS=Mus musculus OX=10090 GN=Atp5f1b PE=1 SV=2	65	23	221	23	529	56.3	5.34	783.01	87	87	96.6	95.8	106.9	108.5	102.8	108.3	104.5	102.7	0.000503658	0.867287
P17563	Selenbp1	Methanethiol oxidase OS=Mus musculus OX=10090 GN=Selenbp1 PE=1 SV=2	66	24	164	4	472	52.5	6.29	618.17	85.2	94.9	91.6	87.1	114.5	110.1	98.6	101.9	116.8	99.3	0.00465665	0.839364
Q9QXZ0	Macf1	Microtubule-actin cross-linking factor 1 OS=Mus musculus OX=10090 GN=Macf1 PE=1 SV=2	10	78	90	75	7354	831.4	5.43	271.84	105.2	102.7	98.7	99.9	94.6	100	102.7	100.4	95.4	100.3	0.208186	1.02755
P09411	Pgk1	Phosphoglycerate kinase 1 OS=Mus musculus OX=10090 GN=Pgk1 PE=1 SV=4	72	33	130	33	417	44.5	7.9	512.19	92.6	98.9	101.7	102.7	101.3	101.2	97.5	99.5	101.8	102.8	0.426535	0.983033
Q6NZJ6	Eif4g1	Eukaryotic translation initiation factor 4 gamma 1 OS=Mus musculus OX=10090 GN=Eif4g1 PE=1 SV=1	31	52	120	47	1600	176	5.4	382.22	101.1	101.8	103.6	98.7	95.2	95.1	101.4	99.4	97.6	106.2	0.377269	1.02168
Q8VDN2	Atp1a1	Sodium/potassium-transporting ATPase subunit alpha-1 OS=Mus musculus OX=10090 GN=Atp1a1 PE=1 SV=1	45	46	105	46	1023	112.9	5.45	384.08	83.9	87.2	80.5	74.7	114.2	110.1	109.2	113.6	113.9	112.7	1.19607e-06	0.72651
Q60597	Ogdh	2-oxoglutarate dehydrogenase, mitochondrial OS=Mus musculus OX=10090 GN=Ogdh PE=1 SV=3	40	41	94	41	1023	116.4	6.83	344.02	99.8	94.8	112.7	120.6	101.7	96.9	93.6	94.3	91.9	93.7	0.0484735	1.12192
P49429	Hpd	4-hydroxyphenylpyruvate dioxygenase OS=Mus musculus OX=10090 GN=Hpd PE=1 SV=3	71	28	148	28	393	45	7.06	509.89	85.1	85.3	87.2	74.3	117.3	115.2	103.3	104.4	123	104.8	0.000365594	0.745284
P26043	Rdx	Radixin OS=Mus musculus OX=10090 GN=Rdx PE=1 SV=3	57	45	116	31	583	68.5	6.2	361.48	85.6	90.6	85.6	82.9	111.9	110.5	108.6	106.2	109.2	109	5.3319e-07	0.788908
Q61879	Myh10	Myosin-10 OS=Mus musculus OX=10090 GN=Myh10 PE=1 SV=2	27	58	94	38	1976	228.9	5.54	317.78	145.7	138.9	109.4	113.7	79.7	87	80.4	86.4	79.1	79.7	0.00029393	1.54692
P54869	Hmgcs2	Hydroxymethylglutaryl-CoA synthase, mitochondrial OS=Mus musculus OX=10090 GN=Hmgcs2 PE=1 SV=2	46	28	180	26	508	56.8	8.41	632.67	80.5	77.9	82.4	83.3	124	113.7	98.2	111	120.2	108.7	0.000157494	0.71937
P08003	Pdia4	Protein disulfide-isomerase A4 OS=Mus musculus OX=10090 GN=Pdia4 PE=1 SV=3	52	38	118	38	638	71.9	5.31	430.59	98.4	101.2	107.1	103.4	96.1	93.7	102.4	97.9	90.8	108.8	0.273539	1.04316
Q9CZS1	Aldh1b1	Aldehyde dehydrogenase X, mitochondrial OS=Mus musculus OX=10090 GN=Aldh1b1 PE=1 SV=1	59	34	117	32	519	57.5	7.02	485.63	138.1	118.6	168.9	184.7	66.7	68	62.2	69.4	63.4	60.1	7.99566e-05	2.34851
P14824	Anxa6	Annexin A6 OS=Mus musculus OX=10090 GN=Anxa6 PE=1 SV=3	60	42	109	40	673	75.8	5.5	371.62	109.9	111	104.3	107.8	95.4	96.8	96.6	91.3	95.4	91.3	4.61687e-05	1.14591
P17182	Eno1	Alpha-enolase OS=Mus musculus OX=10090 GN=Eno1 PE=1 SV=3	52	29	181	29	434	47.1	6.8	598.39	88.4	95.9	95.5	98.8	108.2	102.4	100.3	104.5	106.4	99.7	0.00663009	0.913757
P60710	Actb	Actin, cytoplasmic 1 OS=Mus musculus OX=10090 GN=Actb PE=1 SV=1	62	22	236	7	375	41.7	5.48	850.98	117.8	108.7	110.3	113.6	87.6	94.7	94.6	93.1	88	91.5	1.47259e-05	1.22948
Q8CIE6	Copa	Coatomer subunit alpha OS=Mus musculus OX=10090 GN=Copa PE=1 SV=2	39	50	94	50	1224	138.3	7.65	317.06	101.5	101.5	96.3	99.9	97.7	96.5	102.7	99.4	96.9	107.5	0.897555	0.996837
Q60864	Stip1	Stress-induced-phosphoprotein 1 OS=Mus musculus OX=10090 GN=Stip1 PE=1 SV=1	64	43	95	43	543	62.5	6.8	319.48	91.9	100	97.6	93.7	100.3	100.7	107.8	104.6	99.7	103.6	0.0120248	0.932058
P48678	Lmna	Prelamin-A/C OS=Mus musculus OX=10090 GN=Lmna PE=1 SV=2	62	42	107	40	665	74.2	6.98	390.61	110.9	99.3	100.7	97.2	98	98.8	100.2	100	100.5	94.3	0.241816	1.03439
Q9R0H0	Acox1	Peroxisomal acyl-coenzyme A oxidase 1 OS=Mus musculus OX=10090 GN=Acox1 PE=1 SV=5	57	33	111	33	661	74.6	8.48	449.44	83.4	86.9	75.8	72.6	120.6	109.7	107.2	115	121.6	107.2	4.31988e-05	0.701673
P47738	Aldh2	Aldehyde dehydrogenase, mitochondrial OS=Mus musculus OX=10090 GN=Aldh2 PE=1 SV=1	61	32	158	30	519	56.5	7.62	649.08	100.6	103.3	119.3	119.3	99	94.6	82.8	99.3	98.8	83.2	0.0142525	1.19016
Q05793	Hspg2	Basement membrane-specific heparan sulfate proteoglycan core protein OS=Mus musculus OX=10090 GN=Hspg2 PE=1 SV=1	18	55	98	55	3707	398	6.32	314.93	121.1	106.4	100.2	102.5	94.7	95.6	97.4	96.6	95.5	89.9	0.0127953	1.1327
P50544	Acadvl	Very long-chain specific acyl-CoA dehydrogenase, mitochondrial OS=Mus musculus OX=10090 GN=Acadvl PE=1 SV=3	63	38	97	38	656	70.8	8.75	355.1	97.3	91.4	97.9	99.8	110.4	106.4	95.1	102.6	102.1	97.1	0.116977	0.944435
Q8CGK3	Lonp1	Lon protease homolog, mitochondrial OS=Mus musculus OX=10090 GN=Lonp1 PE=1 SV=2	33	34	93	33	949	105.8	6.57	377.84	121	97.9	146.8	169.9	80.7	79.5	74.7	79	77.7	73	0.00189785	1.72923
O88844	Idh1	Isocitrate dehydrogenase [NADP] cytoplasmic OS=Mus musculus OX=10090 GN=Idh1 PE=1 SV=2	64	32	171	32	414	46.6	7.17	589.88	81.2	91.6	78.7	77.1	116.7	114.7	103.5	111.3	120.2	104.9	0.000113649	0.734247
Q99MR8	Mccc1	Methylcrotonoyl-CoA carboxylase subunit alpha, mitochondrial OS=Mus musculus OX=10090 GN=Mccc1 PE=1 SV=2	61	36	71	36	717	79.3	7.83	302.17	90.5	86.3	105.6	100.8	106.8	105.4	98.3	104.7	104.8	96.8	0.127787	0.931907
Q9QXD6	Fbp1	Fructose-1,6-bisphosphatase 1 OS=Mus musculus OX=10090 GN=Fbp1 PE=1 SV=3	78	29	223	29	338	36.9	6.57	845.02	86.6	93.7	85.7	80.3	106.8	113.3	107.6	111.8	107.2	107	2.68059e-05	0.794631
E9PVA8	Gcn1	eIF-2-alpha kinase activator GCN1 OS=Mus musculus OX=10090 GN=Gcn1 PE=1 SV=1	22	62	89	62	2671	292.8	7.36	294.94	97.4	103	92	94.3	95.7	98.9	106.9	100.5	97.4	113.8	0.202252	0.945939
Q8VCW8	Acsf2	Medium-chain acyl-CoA ligase ACSF2, mitochondrial OS=Mus musculus OX=10090 GN=Acsf2 PE=1 SV=1	48	30	102	30	615	67.9	8.18	386.04	79.8	87.3	74.6	79.1	119.4	111.3	104.4	110.4	120.1	113.6	1.85593e-05	0.708481
P35564	Canx	Calnexin OS=Mus musculus OX=10090 GN=Canx PE=1 SV=1	39	31	99	31	591	67.2	4.64	326.45	95.7	101.7	94	94.3	98.9	93.7	109.6	100.6	101.8	109.9	0.127464	0.941497
P25688	Uox	Uricase OS=Mus musculus OX=10090 GN=Uox PE=1 SV=2	63	25	143	25	303	35	8.35	534.26	82.9	100.5	80	74.5	115.3	96.3	112.4	113.6	124.1	100.5	0.00540012	0.765403
Q8K010	Oplah	5-oxoprolinase OS=Mus musculus OX=10090 GN=Oplah PE=1 SV=1	43	42	86	42	1288	137.5	6.28	310.62	97.4	96	98.6	99.4	103.8	101.6	93.1	99.6	111.7	98.8	0.296155	0.964673
Q9EQ20	Aldh6a1	Methylmalonate-semialdehyde dehydrogenase [acylating], mitochondrial OS=Mus musculus OX=10090 GN=Aldh6a1 PE=1 SV=1	58	28	111	28	535	57.9	8.07	438.44	82	81.7	97.1	87.3	117.1	108.2	102.6	108.4	114.3	101.4	0.000948656	0.800844
Q9DBM2	Ehhadh	Peroxisomal bifunctional enzyme OS=Mus musculus OX=10090 GN=Ehhadh PE=1 SV=4	57	34	123	34	718	78.3	9.13	422.71	149.2	124.1	117.9	172.8	80.4	72.1	67.9	75.8	77.4	62.2	0.00018758	1.94126
P37040	Por	NADPH--cytochrome P450 reductase OS=Mus musculus OX=10090 GN=Por PE=1 SV=2	44	31	120	31	678	77	5.53	394.12	102.8	96.1	107.3	106.1	100.9	96.9	94.3	98.9	105.2	91.5	0.145493	1.05232
Q7TPR4	Actn1	Alpha-actinin-1 OS=Mus musculus OX=10090 GN=Actn1 PE=1 SV=1	50	39	110	28	892	103	5.38	357.49	109	105.9	96.1	99.2	94.6	99.7	104	97.8	93.8	99.8	0.197045	1.04341
P26041	Msn	Moesin OS=Mus musculus OX=10090 GN=Msn PE=1 SV=3	53	47	96	35	577	67.7	6.6	301.56	120.9	110.9	103.4	112.3	87.2	99.7	100	86	86.9	92.6	0.00186188	1.21515
O55143	Atp2a2	Sarcoplasmic/endoplasmic reticulum calcium ATPase 2 OS=Mus musculus OX=10090 GN=Atp2a2 PE=1 SV=2	38	40	100	32	1044	114.8	5.34	340.06	96.9	98.8	91.6	95.8	99.9	95.4	110.4	102.3	98.2	110.9	0.0781882	0.931211
Q61941	Nnt	NAD(P) transhydrogenase, mitochondrial OS=Mus musculus OX=10090 GN=Nnt PE=1 SV=2	30	32	97	32	1086	113.8	7.64	364.18	111.3	104.8	130.4	127.9	68.1	105.6	99.3	62.3	100.1	90.1	0.0182438	1.35414
Q61838	Pzp	Pregnancy zone protein OS=Mus musculus OX=10090 GN=Pzp PE=1 SV=3	29	38	76	38	1495	165.7	6.68	305.44	93.8	95.9	77.5	75.2	104.3	109.8	120.7	105.5	108.5	108.8	0.00169996	0.781022
Q8BGQ7	Aars1	Alanine--tRNA ligase, cytoplasmic OS=Mus musculus OX=10090 GN=Aars1 PE=1 SV=1	41	39	101	39	968	106.8	5.67	336.72	99.7	101.8	107.3	107.4	99.9	97.3	93.8	96.1	98	98.6	0.00713502	1.06956
Q8K0E8	Fgb	Fibrinogen beta chain OS=Mus musculus OX=10090 GN=Fgb PE=1 SV=1	60	32	88	32	481	54.7	7.08	361.91	86.2	95	73.5	65.3	88.8	96.7	166.9	103.3	89	135.3	0.0831285	0.705882
Q91YI0	Asl	Argininosuccinate lyase OS=Mus musculus OX=10090 GN=Asl PE=1 SV=1	61	28	127	28	464	51.7	6.96	448.21	74.8	79.1	78.1	69.9	123.4	117.5	108.8	118.3	125.7	104.5	1.76667e-05	0.648596
Q9DBT9	Dmgdh	Dimethylglycine dehydrogenase, mitochondrial OS=Mus musculus OX=10090 GN=Dmgdh PE=1 SV=1	49	33	110	33	869	97.2	7.88	422.86	89.3	83.8	110.8	104.4	107.8	104.3	94.6	100.9	108.9	95.2	0.432299	0.952182
Q99KI0	Aco2	Aconitate hydratase, mitochondrial OS=Mus musculus OX=10090 GN=Aco2 PE=1 SV=1	45	33	121	33	780	85.4	7.93	426.8	98.9	90.6	108.6	120.1	100.1	97	98.8	96	99.1	90.8	0.191131	1.07821
P28271	Aco1	Cytoplasmic aconitate hydratase OS=Mus musculus OX=10090 GN=Aco1 PE=1 SV=3	40	38	106	37	889	98.1	7.5	355.94	91.7	96.7	92.2	89.5	108.3	105.1	103.4	103.1	108.8	101	0.000234707	0.88161
P14211	Calr	Calreticulin OS=Mus musculus OX=10090 GN=Calr PE=1 SV=1	56	27	143	27	416	48	4.49	563.42	86.9	95.7	86.6	83.7	101.3	99.2	113.8	106.1	101.8	124.9	0.00678105	0.818034
Q61316	Hspa4	Heat shock 70 kDa protein 4 OS=Mus musculus OX=10090 GN=Hspa4 PE=1 SV=1	51	42	94	40	841	94.1	5.24	337.67	100.6	102.1	100.7	98.9	99.3	97.3	100.3	100	98.4	102.4	0.380334	1.00962
Q9D379	Ephx1	Epoxide hydrolase 1 OS=Mus musculus OX=10090 GN=Ephx1 PE=1 SV=2	52	27	103	27	455	52.5	8.35	401.49	124.4	120.9	131.2	136.2	83.8	81.4	76.6	88.7	84	72.7	2.45947e-06	1.57851
P11589	Mup2	Major urinary protein 2 OS=Mus musculus OX=10090 GN=Mup2 PE=1 SV=1	78	20	155	1	180	20.7	5.11	536.91	33	45.3	32.6	30.7	118.1	109.6	126.6	155	122	227	0.00140872	0.247466
Q8QZT1	Acat1	Acetyl-CoA acetyltransferase, mitochondrial OS=Mus musculus OX=10090 GN=Acat1 PE=1 SV=1	59	26	148	26	424	44.8	8.51	537.1	90.4	83.5	100.8	100.1	111.1	108.8	100	102.7	110.9	91.7	0.0727197	0.899232
P52825	Cpt2	Carnitine O-palmitoyltransferase 2, mitochondrial OS=Mus musculus OX=10090 GN=Cpt2 PE=1 SV=2	53	32	92	32	658	73.9	8.37	332.75	108.2	93.9	120.8	128	97.1	94.9	85.4	91.4	95.3	85	0.0114448	1.23174
Q8VCH0	Acaa1b	3-ketoacyl-CoA thiolase B, peroxisomal OS=Mus musculus OX=10090 GN=Acaa1b PE=1 SV=1	66	21	95	12	424	44	8.51	420.38	118.7	116.8	93.6	106.1	106.3	100.6	69.3	100.1	114.4	73.8	0.193807	1.15642
P11588	Mup1	Major urinary protein 1 OS=Mus musculus OX=10090 GN=Mup1 PE=1 SV=1	79	20	165	1	180	20.6	5.1	566.66	21.7	28.7	27.4	26.1	104.4	85.7	128.3	178.5	102.7	296.3	0.015546	0.173959
P09405	Ncl	Nucleolin OS=Mus musculus OX=10090 GN=Ncl PE=1 SV=2	49	49	109	49	707	76.7	4.75	333.31	119.4	112.5	138.7	145.3	81.3	84.4	82.9	80.2	75.4	79.9	6.21411e-05	1.59853
Q9QXX4	Slc25a13	Calcium-binding mitochondrial carrier protein Aralar2 OS=Mus musculus OX=10090 GN=Slc25a13 PE=1 SV=1	56	33	97	29	676	74.4	8.6	379.13	91.9	90.9	89.1	88.9	112.9	105.8	105.1	106.1	110.3	98.9	0.000193815	0.846816
P59242	Cgn	Cingulin OS=Mus musculus OX=10090 GN=Cgn PE=1 SV=1	39	50	84	49	1191	136.4	5.91	253.54	105.5	108.1	109.9	105.2	94.4	95.7	97.9	95	96.2	92	1.94615e-05	1.12579
B5X0G2	Mup17	Major urinary protein 17 OS=Mus musculus OX=10090 GN=Mup17 PE=2 SV=2	82	20	146	5	180	20.6	5.02	501.38	32.5	40.6	36.8	34	103	92.7	128.9	171.6	101.3	258.6	0.0111411	0.252132
P20152	Vim	Vimentin OS=Mus musculus OX=10090 GN=Vim PE=1 SV=3	63	38	107	31	466	53.7	5.12	371.54	153.6	127.3	113.7	121.7	72.1	83.3	96.5	77.4	72.8	81.7	0.000367105	1.60076
P28665	Mug1	Murinoglobulin-1 OS=Mus musculus OX=10090 GN=Mug1 PE=1 SV=3	29	37	89	21	1476	165.2	6.42	321.48	80.6	85.3	73.7	68.8	119.2	118.1	115	113.3	113.7	112.4	2.30139e-06	0.668787
E9Q555	Rnf213	E3 ubiquitin-protein ligase RNF213 OS=Mus musculus OX=10090 GN=Rnf213 PE=1 SV=2	11	57	67	57	5152	584.4	6.8	209.58	117.9	113.8	116.4	120	85.5	84.2	105.1	84.2	76.7	96	0.000669691	1.32058
Q91ZV0	Mia2	Melanoma inhibitory activity protein 2 OS=Mus musculus OX=10090 GN=Mia2 PE=1 SV=3	32	39	66	39	1396	156.4	4.55	248.53	94.3	95.1	101.9	93.8	100.9	105.8	96.2	101.8	110.2	99.9	0.0661165	0.939574
Q91ZA3	Pcca	Propionyl-CoA carboxylase alpha chain, mitochondrial OS=Mus musculus OX=10090 GN=Pcca PE=1 SV=2	50	33	90	33	724	79.9	7.25	322.91	88.6	83.3	104.1	98.2	109.9	105.7	99.3	106.3	105.3	99.2	0.0365178	0.897075
Q9JKR6	Hyou1	Hypoxia up-regulated protein 1 OS=Mus musculus OX=10090 GN=Hyou1 PE=1 SV=1	39	37	82	37	999	111.1	5.19	276.62	80.5	88.5	73.6	73.3	107.4	108.3	121.3	114.6	102.1	130.3	0.000388146	0.692763
P70694	Akr1c6	Estradiol 17 beta-dehydrogenase 5 OS=Mus musculus OX=10090 GN=Akr1c6 PE=1 SV=1	78	29	141	24	323	37	8.28	482.19	89.4	103.9	93.2	85.5	109.4	109.4	93.1	105.8	114.4	95.8	0.0595377	0.888677
Q64374	Rgn	Regucalcin OS=Mus musculus OX=10090 GN=Rgn PE=1 SV=1	78	26	177	26	299	33.4	5.34	633.28	79.3	92.6	71	65.3	121.5	118.5	105.9	111.4	128.1	106.3	0.000380469	0.668353
O35488	Slc27a2	Very long-chain acyl-CoA synthetase OS=Mus musculus OX=10090 GN=Slc27a2 PE=1 SV=2	45	29	86	29	620	70.4	8.9	323.68	80	82.1	78.1	74.9	114.4	110.3	113.4	110.5	113.5	122.8	8.74989e-07	0.690101
Q9Z0X1	Aifm1	Apoptosis-inducing factor 1, mitochondrial OS=Mus musculus OX=10090 GN=Aifm1 PE=1 SV=1	45	26	89	26	612	66.7	9.17	329.47	94.3	93.2	101	100.1	104	105.5	98.1	102.9	100.7	100.2	0.0532482	0.953386
Q9CPY7	Lap3	Cytosol aminopeptidase OS=Mus musculus OX=10090 GN=Lap3 PE=1 SV=3	57	25	109	25	519	56.1	7.72	383.99	84	92.9	94.8	91.2	102.1	110.3	103.2	108.8	108.5	104.3	0.000301442	0.854284
P34914	Ephx2	Bifunctional epoxide hydrolase 2 OS=Mus musculus OX=10090 GN=Ephx2 PE=1 SV=2	49	20	89	20	554	62.5	6.19	393.67	74.3	81.5	76.1	68.4	116.6	112.2	110.7	120.3	125.2	114.8	2.22518e-06	0.643684
O35945	Aldh1a7	Aldehyde dehydrogenase, cytosolic 1 OS=Mus musculus OX=10090 GN=Aldh1a7 PE=1 SV=1	52	25	101	12	501	54.6	7.71	381.76	121.4	121.8	120.7	125.6	83.7	86.6	83.2	80.2	88.3	88.5	4.41082e-08	1.4383
P27546	Map4	Microtubule-associated protein 4 OS=Mus musculus OX=10090 GN=Map4 PE=1 SV=3	39	41	69	41	1125	117.4	4.98	220.7	119.7	110.1	101.4	108.7	93.7	94.3	100	90.1	89.7	92.4	0.00154207	1.17788
Q9CQN1	Trap1	Heat shock protein 75 kDa, mitochondrial OS=Mus musculus OX=10090 GN=Trap1 PE=1 SV=1	52	36	67	35	706	80.2	6.68	293.04	98.5	99.9	110.4	111.4	98.4	99.6	94.2	97.6	97	93.2	0.022316	1.08672
Q9Z1Q9	Vars1	Valine--tRNA ligase OS=Mus musculus OX=10090 GN=Vars1 PE=1 SV=1	32	35	82	35	1263	140.1	7.77	286.9	103.2	103.6	100.2	100.1	95.2	99.9	99.2	100.6	94.7	103.3	0.147286	1.02994
P10649	Gstm1	Glutathione S-transferase Mu 1 OS=Mus musculus OX=10090 GN=Gstm1 PE=1 SV=2	77	22	303	14	218	26	7.94	927.47	122.7	133.4	150.1	147.2	81.7	74.5	68.6	80.1	78.4	63.4	6.91724e-06	1.85829
Q9DBF1	Aldh7a1	Alpha-aminoadipic semialdehyde dehydrogenase OS=Mus musculus OX=10090 GN=Aldh7a1 PE=1 SV=4	61	25	123	25	539	58.8	7.47	450.86	88.5	92.3	90.4	83.7	113.5	108.1	100.9	108.5	114.7	99.4	0.000708178	0.825221
A2AN08	Ubr4	E3 ubiquitin-protein ligase UBR4 OS=Mus musculus OX=10090 GN=Ubr4 PE=1 SV=1	10	50	68	50	5180	571.9	6.06	212.16	104.9	105.2	98.9	100.8	99.5	97.7	99.5	98.4	99.1	95.9	0.0200623	1.04169
E9Q7G0	Numa1	Nuclear mitotic apparatus protein 1 OS=Mus musculus OX=10090 GN=Numa1 PE=1 SV=1	23	52	70	52	2094	235.5	5.87	214.82	114.1	109.5	105.9	106.9	90.6	94.3	99.3	89.9	92	97.5	0.000245343	1.16146
P16858	Gapdh	Glyceraldehyde-3-phosphate dehydrogenase OS=Mus musculus OX=10090 GN=Gapdh PE=1 SV=2	64	19	208	19	333	35.8	8.25	690.97	84.5	92.9	98.9	96.3	105.2	101.6	100.7	110.9	103.5	105.4	0.00619337	0.890961
Q9D0R2	Tars1	Threonine--tRNA ligase 1, cytoplasmic OS=Mus musculus OX=10090 GN=Tars1 PE=1 SV=2	49	37	80	36	722	83.3	7.36	262.61	86.6	95.3	91	88.4	108.6	104.6	107.9	105.6	105.6	106.6	1.15043e-05	0.848255
P12710	Fabp1	Fatty acid-binding protein, liver OS=Mus musculus OX=10090 GN=Fabp1 PE=1 SV=2	87	17	177	17	127	14.2	8.56	559.34	101.2	78.9	49.1	78.7	133.4	104.6	95.4	102.6	144.5	111.6	0.0182627	0.667317
P05202	Got2	Aspartate aminotransferase, mitochondrial OS=Mus musculus OX=10090 GN=Got2 PE=1 SV=1	55	27	121	27	430	47.4	9	416.08	93.4	91.2	108.4	109.2	105.9	96	94.5	101.4	105.5	94.5	0.849096	1.0092
P08032	Spta1	Spectrin alpha chain, erythrocytic 1 OS=Mus musculus OX=10090 GN=Spta1 PE=1 SV=3	22	48	68	48	2415	279.7	5.03	222.64	109.7	106.7	86.8	89.8	104.1	95.6	91.4	120.3	98.1	97.5	0.686014	0.97117
Q8BFR5	Tufm	Elongation factor Tu, mitochondrial OS=Mus musculus OX=10090 GN=Tufm PE=1 SV=1	67	27	84	27	452	49.5	7.56	324.61	101.5	94	114.9	115.4	97.7	98.8	93.9	96.2	94.7	92.9	0.0373362	1.11233
Q5SW19	Cluh	Clustered mitochondria protein homolog OS=Mus musculus OX=10090 GN=Cluh PE=1 SV=2	36	45	89	45	1315	148	6.02	292.76	98.8	100.4	104.1	99.8	100.3	98.5	97.5	99.5	100	101.1	0.285874	1.01298
Q00519	Xdh	Xanthine dehydrogenase/oxidase OS=Mus musculus OX=10090 GN=Xdh PE=1 SV=5	31	33	74	32	1335	146.5	7.56	288.33	102.4	109.6	96.8	103.8	95.1	97.9	103.5	94	94.8	102	0.108972	1.05381
Q6URW6	Myh14	Myosin-14 OS=Mus musculus OX=10090 GN=Myh14 PE=1 SV=1	24	44	64	36	2000	228.4	5.55	215.48	124	113.7	135.8	142.1	75.7	86.8	77.9	82.8	80.6	80.6	1.87103e-05	1.59661
P42932	Cct8	T-complex protein 1 subunit theta OS=Mus musculus OX=10090 GN=Cct8 PE=1 SV=3	53	31	76	31	548	59.5	5.62	264.3	93.8	99	97.7	98.2	103.3	103.6	100.3	100.5	103.1	100.5	0.00492421	0.953787
Q8VEK3	Hnrnpu	Heterogeneous nuclear ribonucleoprotein U OS=Mus musculus OX=10090 GN=Hnrnpu PE=1 SV=1	34	36	98	36	800	87.9	6.24	334.68	110.2	108.5	106.5	108.4	94.9	94.1	100.7	89.9	90.6	96.3	0.000162734	1.1481
Q61335	Bcap31	B-cell receptor-associated protein 31 OS=Mus musculus OX=10090 GN=Bcap31 PE=1 SV=4	39	22	76	22	245	27.9	8.7	268.93	102.1	105	110.1	105.9	94	93.9	99.8	97.4	96.2	95.6	0.000539669	1.1001
Q05D44	Eif5b	Eukaryotic translation initiation factor 5B OS=Mus musculus OX=10090 GN=Eif5b PE=1 SV=2	29	38	68	37	1216	137.5	5.59	235.82	100	98.8	100.8	99	101.5	97.6	102.7	98.8	97.9	102.9	0.662513	0.99418
Q8BMS1	Hadha	Trifunctional enzyme subunit alpha, mitochondrial OS=Mus musculus OX=10090 GN=Hadha PE=1 SV=1	52	33	101	33	763	82.6	9.14	366.77	97.2	91.8	102.3	105.9	108.3	103.6	95.6	101.1	101.2	93	0.761431	0.988388
Q61768	Kif5b	Kinesin-1 heavy chain OS=Mus musculus OX=10090 GN=Kif5b PE=1 SV=3	48	44	62	34	963	109.5	6.44	230.96	111.4	109	98.8	103.2	92.5	98.5	98.3	95.1	95.2	97.9	0.0064515	1.09714
Q9WU78	Pdcd6ip	Programmed cell death 6-interacting protein OS=Mus musculus OX=10090 GN=Pdcd6ip PE=1 SV=3	45	39	72	39	869	96	6.52	247.32	103	103.4	91.6	93.7	103.4	102	99.2	100	103	100.7	0.216909	0.965889
P58281	Opa1	Dynamin-like 120 kDa protein, mitochondrial OS=Mus musculus OX=10090 GN=Opa1 PE=1 SV=1	40	40	69	40	960	111.3	7.55	231.22	91.1	89.6	102.2	96.9	111.2	106	98.2	103.9	107.3	93.6	0.0680336	0.918575
Q71LX4	Tln2	Talin-2 OS=Mus musculus OX=10090 GN=Tln2 PE=1 SV=3	21	49	76	34	2375	253.5	5.8	219.29	105.7	98.5	106.5	102.2	97.4	97.2	101.7	96	100	94.8	0.0248225	1.05493
P20918	Plg	Plasminogen OS=Mus musculus OX=10090 GN=Plg PE=1 SV=3	49	36	81	36	812	90.7	6.6	304.36	93.9	95.9	98.7	90.8	91.6	95.4	130.9	97.6	98.9	106.4	0.277398	0.916479
Q8VCT4	Ces1d	Carboxylesterase 1D OS=Mus musculus OX=10090 GN=Ces1d PE=1 SV=1	45	23	116	21	565	61.7	6.61	422.08	64.5	80.2	68	57.8	127.4	127.5	102.6	126.1	140.7	105.3	0.000198436	0.556127
Q99JY0	Hadhb	Trifunctional enzyme subunit beta, mitochondrial OS=Mus musculus OX=10090 GN=Hadhb PE=1 SV=1	53	20	110	20	475	51.4	9.38	374.41	99.4	94.1	104.5	110.1	106.3	101.3	92.2	98.8	100.3	93	0.40486	1.03421
Q9JMH9	Myo18a	Unconventional myosin-XVIIIa OS=Mus musculus OX=10090 GN=Myo18a PE=1 SV=2	24	51	75	51	2050	232.6	6.28	214.16	113.3	105.1	112.8	112.4	90.2	94.3	94.8	93.5	91.6	92	7.27914e-06	1.1959
P16015	Ca3	Carbonic anhydrase 3 OS=Mus musculus OX=10090 GN=Ca3 PE=1 SV=3	72	17	144	17	260	29.3	7.37	490.08	53.7	63.3	66	50.5	127.1	141.7	108.2	119.6	144.4	125.5	1.57848e-05	0.456947
Q921H8	Acaa1a	3-ketoacyl-CoA thiolase A, peroxisomal OS=Mus musculus OX=10090 GN=Acaa1a PE=1 SV=1	54	17	84	8	424	43.9	8.44	376.59	95.4	93.7	91.6	85	102.4	103.3	99.6	110.3	118.4	100.2	0.00870392	0.864948
Q8BJ64	Chdh	Choline dehydrogenase, mitochondrial OS=Mus musculus OX=10090 GN=Chdh PE=1 SV=1	56	31	75	31	596	66.4	8.51	275.87	92.6	91.6	82.2	86.7	109.1	113.8	102.6	107.1	112.1	102.2	0.000230584	0.818751
Q9Z2I8	Suclg2	Succinate--CoA ligase [GDP-forming] subunit beta, mitochondrial OS=Mus musculus OX=10090 GN=Suclg2 PE=1 SV=3	58	27	78	27	433	46.8	7.02	310.44	90.9	85.5	99.9	101.5	108.9	106.8	101.2	101.2	105.7	98.4	0.034365	0.9108
P68369	Tuba1a	Tubulin alpha-1A chain OS=Mus musculus OX=10090 GN=Tuba1a PE=1 SV=1	64	23	95	1	451	50.1	5.06	371.28	119.3	113.4	109.9	107.9	87.3	95.6	89.8	91.8	88.9	96.1	5.30362e-05	1.22975
Q9EQK5	Mvp	Major vault protein OS=Mus musculus OX=10090 GN=Mvp PE=1 SV=4	41	32	89	32	861	95.9	5.59	310.21	117.5	116	112.8	122.6	88.5	90.8	89.5	85.3	85.3	91.7	8.78571e-07	1.32433
P21981	Tgm2	Protein-glutamine gamma-glutamyltransferase 2 OS=Mus musculus OX=10090 GN=Tgm2 PE=1 SV=4	38	29	82	29	686	77	5.1	280.02	152.7	130.2	123.1	151.1	65.4	70.7	86.8	70.3	65.8	83.9	2.41269e-05	1.88677
Q99K67	Aass	Alpha-aminoadipic semialdehyde synthase, mitochondrial OS=Mus musculus OX=10090 GN=Aass PE=1 SV=1	29	27	87	27	926	102.9	6.87	330.98	95.1	93.4	103.9	92.5	113.4	110.3	90	99.6	112.4	89.4	0.326558	0.938628
Q01279	Egfr	Epidermal growth factor receptor OS=Mus musculus OX=10090 GN=Egfr PE=1 SV=1	28	33	66	33	1210	134.8	6.86	243.64	76.2	82.3	64.1	57.8	114.9	113.9	131.2	113.7	105.4	140.6	0.000258002	0.58441
Q3UMF0	Cobll1	Cordon-bleu protein-like 1 OS=Mus musculus OX=10090 GN=Cobll1 PE=1 SV=2	32	33	61	33	1273	137.3	8.16	214.55	88.7	89.3	89.7	82.6	116	106.8	104	102.4	113.6	106.8	0.000140269	0.808882
Q8CHT0	Aldh4a1	Delta-1-pyrroline-5-carboxylate dehydrogenase, mitochondrial OS=Mus musculus OX=10090 GN=Aldh4a1 PE=1 SV=3	56	27	115	27	562	61.8	8.24	379.7	98.8	92.2	105.5	99.4	102.5	105.6	97.4	100.8	104.7	93.1	0.611482	0.983033
Q921G7	Etfdh	Electron transfer flavoprotein-ubiquinone oxidoreductase, mitochondrial OS=Mus musculus OX=10090 GN=Etfdh PE=1 SV=1	50	29	92	29	616	68	7.58	313.83	84.2	84.2	88.5	83.2	109.6	116.1	106.2	110.3	110.8	106.8	1.82719e-06	0.773189
Q61233	Lcp1	Plastin-2 OS=Mus musculus OX=10090 GN=Lcp1 PE=1 SV=4	52	29	59	26	627	70.1	5.33	232.2	121.1	113.7	104.2	114.8	87.2	93.1	102.7	88.2	85.6	89.4	0.000713503	1.24625
Q9D0F9	Pgm1	Phosphoglucomutase-1 OS=Mus musculus OX=10090 GN=Pgm1 PE=1 SV=4	50	28	93	28	562	61.4	6.57	315.74	85.3	87.6	88	82.7	115.2	111.6	103.5	107.9	114.4	103.7	3.13349e-05	0.785312
P51660	Hsd17b4	Peroxisomal multifunctional enzyme type 2 OS=Mus musculus OX=10090 GN=Hsd17b4 PE=1 SV=3	38	26	97	26	735	79.4	8.57	321.51	93	99.4	94.7	90.3	103.9	102.7	99.9	106.7	112.4	97.1	0.0166009	0.909106
Q02053	Uba1	Ubiquitin-like modifier-activating enzyme 1 OS=Mus musculus OX=10090 GN=Uba1 PE=1 SV=1	40	35	67	35	1058	117.7	5.66	241.05	102.4	104.1	94.6	95	99.8	102.2	98.8	100.5	100.8	101.9	0.447431	0.983692
P68373	Tuba1c	Tubulin alpha-1C chain OS=Mus musculus OX=10090 GN=Tuba1c PE=1 SV=1	63	23	92	2	449	49.9	5.1	343.4	119.4	119	98.9	106.7	91.5	91.9	95.1	91.8	91.2	94.6	0.00192554	1.19763
P21614	Gc	Vitamin D-binding protein OS=Mus musculus OX=10090 GN=Gc PE=1 SV=2	57	24	79	24	476	53.6	5.5	341.33	107.1	107.4	100.7	96	98	98.9	102.4	100.6	96.4	92.5	0.133474	1.04755
Q9ERG0	Lima1	LIM domain and actin-binding protein 1 OS=Mus musculus OX=10090 GN=Lima1 PE=1 SV=3	46	34	74	33	753	84	6.6	239.81	109.1	103.6	108.6	109.3	95.8	91.6	98.3	91.8	92.6	99.2	0.000232118	1.13455
P68368	Tuba4a	Tubulin alpha-4A chain OS=Mus musculus OX=10090 GN=Tuba4a PE=1 SV=1	59	22	92	5	448	49.9	5.06	361.17	94.8	96.7	99.6	101.3	104	100	100.7	96.2	106	100.7	0.166548	0.968729
P70398	Usp9x	Probable ubiquitin carboxyl-terminal hydrolase FAF-X OS=Mus musculus OX=10090 GN=Usp9x PE=1 SV=2	16	39	67	39	2559	290.5	5.87	213.82	100.7	99.5	99.1	99.7	104.2	99.6	100.7	99.4	99.3	97.6	0.751144	0.996172
Q91YQ5	Rpn1	Dolichyl-diphosphooligosaccharide--protein glycosyltransferase subunit 1 OS=Mus musculus OX=10090 GN=Rpn1 PE=1 SV=1	50	31	103	31	608	68.5	6.46	327.08	91.7	94.4	91.5	88.4	105.6	101.8	107.5	105.7	99.9	113.5	0.000628046	0.865931
Q9ERU9	Ranbp2	E3 SUMO-protein ligase RanBP2 OS=Mus musculus OX=10090 GN=Ranbp2 PE=1 SV=2	17	50	61	49	3053	340.9	6.18	190.29	101.1	99.5	106.3	107.9	93.8	91.4	134.3	90.4	86.2	89.1	0.530934	1.06323
O08638	Myh11	Myosin-11 OS=Mus musculus OX=10090 GN=Myh11 PE=1 SV=1	16	37	70	18	1972	226.9	5.45	239.67	117.4	108.6	102.9	119.1	87.2	88.8	101.1	96.8	88.3	89.7	0.00133273	1.21761
Q8VC30	Tkfc	Triokinase/FMN cyclase OS=Mus musculus OX=10090 GN=Tkfc PE=1 SV=1	48	23	109	23	578	59.7	6.92	438.32	81.8	95.7	75.9	79.5	109.9	108.5	109.3	117.3	111.2	110.9	7.71903e-05	0.748538
P11725	Otc	Ornithine carbamoyltransferase, mitochondrial OS=Mus musculus OX=10090 GN=Otc PE=1 SV=1	58	19	121	19	354	39.7	8.73	458.09	77.9	83.9	88.7	78.3	116.9	112.9	102.9	116.4	115.8	106.3	3.72521e-05	0.734803
Q9D0E1	Hnrnpm	Heterogeneous nuclear ribonucleoprotein M OS=Mus musculus OX=10090 GN=Hnrnpm PE=1 SV=3	47	41	88	40	729	77.6	8.63	250.44	110.2	107	108.2	108.4	95.1	92.8	96.9	94.5	90.3	96.5	6.63906e-06	1.14944
P53657	Pklr	Pyruvate kinase PKLR OS=Mus musculus OX=10090 GN=Pklr PE=1 SV=1	45	30	83	29	574	62.3	7.09	333.09	64.1	79.1	73	73.2	124.4	119.6	114.9	128	121.9	101.9	2.40854e-05	0.610806
P55264	Adk	Adenosine kinase OS=Mus musculus OX=10090 GN=Adk PE=1 SV=2	54	22	110	22	361	40.1	6.21	494.81	96.4	96.8	94.3	90.2	106.9	104.7	101.4	102.3	110.2	96.7	0.00843867	0.910559
Q91VD9	Ndufs1	NADH-ubiquinone oxidoreductase 75 kDa subunit, mitochondrial OS=Mus musculus OX=10090 GN=Ndufs1 PE=1 SV=2	45	30	65	30	727	79.7	5.72	245.14	82.6	87.1	67.6	65	123.7	116.9	108.8	117	119.2	112.1	4.31536e-05	0.649921
Q91VA0	Acsm1	Acyl-coenzyme A synthetase ACSM1, mitochondrial OS=Mus musculus OX=10090 GN=Acsm1 PE=1 SV=1	53	23	73	22	573	64.7	7.17	341.92	69.5	73.6	86.2	76.2	116.2	124.8	108.2	119.6	114	111.7	1.17594e-05	0.659827
Q91YW3	Dnajc3	DnaJ homolog subfamily C member 3 OS=Mus musculus OX=10090 GN=Dnajc3 PE=1 SV=1	49	30	67	30	504	57.4	5.85	238.93	89.4	96.7	92.5	92.4	106.4	98.7	111.7	104.3	96.5	111.3	0.00785948	0.884878
P97872	Fmo5	Flavin-containing monooxygenase 5 OS=Mus musculus OX=10090 GN=Fmo5 PE=1 SV=4	55	27	97	27	533	60	8.73	380.75	120.1	120.9	111.6	118.2	86.3	80.9	89.4	86.2	97.8	88.5	1.9042e-05	1.33472
P14733	Lmnb1	Lamin-B1 OS=Mus musculus OX=10090 GN=Lmnb1 PE=1 SV=3	52	37	65	33	588	66.7	5.16	226.01	115.5	104.8	96.5	98.4	94.3	98.5	101.2	95.8	91.4	103.6	0.160893	1.06498
Q9D819	Ppa1	Inorganic pyrophosphatase OS=Mus musculus OX=10090 GN=Ppa1 PE=1 SV=1	83	24	70	24	289	32.6	5.6	292.03	93.3	98.2	90.4	87.6	103.9	100.6	105.6	102	104.6	113.9	0.00273404	0.878925
Q8CIM7	Cyp2d26	Cytochrome P450 2D26 OS=Mus musculus OX=10090 GN=Cyp2d26 PE=1 SV=1	42	19	94	15	500	56.9	6.64	332.32	96.9	96.6	90.7	94.5	107.4	106.2	97.7	103	109.2	97.8	0.0122363	0.914293
Q8VDM4	Psmd2	26S proteasome non-ATPase regulatory subunit 2 OS=Mus musculus OX=10090 GN=Psmd2 PE=1 SV=1	35	30	64	30	908	100.1	5.17	227.97	100.7	100.4	93.9	93	103.2	102	102	101.3	101.2	102.5	0.0168028	0.95067
P62259	Ywhae	14-3-3 protein epsilon OS=Mus musculus OX=10090 GN=Ywhae PE=1 SV=1	64	23	102	21	255	29.2	4.74	388.17	104.8	102.3	99.9	102.2	100.9	99	102.5	96.3	97.4	94.9	0.0515621	1.03858
P19639	Gstm3	Glutathione S-transferase Mu 3 OS=Mus musculus OX=10090 GN=Gstm3 PE=1 SV=2	71	19	168	9	218	25.7	7.77	521.57	191.4	166.8	165.4	229.5	41.3	43.4	41.3	44	39.4	37.5	1.71791e-06	4.57533
Q64442	Sord	Sorbitol dehydrogenase OS=Mus musculus OX=10090 GN=Sord PE=1 SV=3	55	19	140	19	357	38.2	7.02	449.3	88.6	95.2	96.3	85.8	109.9	108.9	98.4	107.3	112.2	97.5	0.00533161	0.865421
Q91ZJ5	Ugp2	UTP--glucose-1-phosphate uridylyltransferase OS=Mus musculus OX=10090 GN=Ugp2 PE=1 SV=3	52	26	86	26	508	56.9	7.61	316.77	94.5	98.2	98.2	95.4	112.1	107.3	101.4	104.2	100.5	88.2	0.21105	0.944191
Q9WU79	Prodh	Proline dehydrogenase 1, mitochondrial OS=Mus musculus OX=10090 GN=Prodh PE=1 SV=2	48	26	65	26	599	68	8.24	233.68	90.5	89.7	120.5	110.5	97	107.8	90.2	100.1	100.9	92.7	0.511942	1.04773
Q8BHN3	Ganab	Neutral alpha-glucosidase AB OS=Mus musculus OX=10090 GN=Ganab PE=1 SV=1	34	31	68	31	944	106.8	6.06	242.49	95.1	99.8	94.9	97.5	102.7	96.4	107.2	100.1	100.8	105.3	0.04196	0.94849
Q3UPL0	Sec31a	Protein transport protein Sec31A OS=Mus musculus OX=10090 GN=Sec31a PE=1 SV=2	24	31	72	31	1230	133.5	6.76	270.11	101.8	101.9	92.1	93.4	98.8	102.2	104.7	101	98.4	105.8	0.120114	0.955639
Q91XD4	Ftcd	Formimidoyltransferase-cyclodeaminase OS=Mus musculus OX=10090 GN=Ftcd PE=1 SV=1	57	26	75	26	541	58.9	6.11	258.17	77.2	89.6	86.8	78.6	113.8	113.4	103.3	108.7	121.7	106.8	0.000123665	0.746293
O88569	Hnrnpa2b1	Heterogeneous nuclear ribonucleoproteins A2/B1 OS=Mus musculus OX=10090 GN=Hnrnpa2b1 PE=1 SV=2	63	23	85	21	353	37.4	8.95	296.16	106.5	99.5	103.3	96.9	100	100.2	102.6	94.3	94	102.8	0.353388	1.02593
P15508	Sptb	Spectrin beta chain, erythrocytic OS=Mus musculus OX=10090 GN=Sptb PE=1 SV=4	19	43	60	37	2128	245.1	5.33	186.94	110.4	105.6	91.3	96.8	102	93.2	92.7	115.2	97.3	95.5	0.763991	1.0172
Q9JIF7	Copb1	Coatomer subunit beta OS=Mus musculus OX=10090 GN=Copb1 PE=1 SV=1	38	32	59	32	953	107	6	221.6	100.5	98.7	98.8	98.7	101.7	97	102.8	100	96.4	105.6	0.463854	0.985998
P55096	Abcd3	ATP-binding cassette sub-family D member 3 OS=Mus musculus OX=10090 GN=Abcd3 PE=1 SV=2	35	25	79	25	659	75.4	9.26	276.98	94.4	101.6	81.8	85.6	111.5	97.1	102	110.2	118.4	97.5	0.0264135	0.856133
Q99J08	Sec14l2	SEC14-like protein 2 OS=Mus musculus OX=10090 GN=Sec14l2 PE=1 SV=1	58	19	93	19	403	46.3	7.11	315.93	94.3	102.8	89.5	89.7	105.1	104.5	96.9	103.2	110.8	103.1	0.0186902	0.905148
P11714	Cyp2d9	Cytochrome P450 2D9 OS=Mus musculus OX=10090 GN=Cyp2d9 PE=1 SV=2	38	15	49	11	504	56.9	6.21	245.29	84.7	106.2	73.4	71.4	108.8	110.7	104.9	116.4	119.2	104.2	0.0051692	0.75813
P51125	Cast	Calpastatin OS=Mus musculus OX=10090 GN=Cast PE=1 SV=2	39	31	59	31	788	84.9	5.52	191.79	115.4	105.6	103.8	114.7	92.5	93	97.2	88.3	89.4	100.2	0.00113431	1.17597
Q9QZW0	Atp11c	Phospholipid-transporting ATPase 11C OS=Mus musculus OX=10090 GN=Atp11c PE=1 SV=2	32	37	64	37	1129	129.2	7.3	212.59	72.6	78.2	68.1	66.2	124.3	119.7	113.5	117.7	122.3	117.3	1.75881e-07	0.598279
Q02819	Nucb1	Nucleobindin-1 OS=Mus musculus OX=10090 GN=Nucb1 PE=1 SV=2	67	32	61	32	459	53.4	5.07	227.5	101	101.8	108	108	96.8	95.2	99.9	94.2	87.6	107.6	0.0681055	1.08068
Q9DBJ1	Pgam1	Phosphoglycerate mutase 1 OS=Mus musculus OX=10090 GN=Pgam1 PE=1 SV=3	63	18	82	18	254	28.8	7.18	298.27	103.6	106.8	116.9	112.9	94.9	92	90.7	97.9	91.8	92.4	0.000272263	1.17974
Q3UEG6	Agxt2	Alanine--glyoxylate aminotransferase 2, mitochondrial OS=Mus musculus OX=10090 GN=Agxt2 PE=1 SV=1	54	23	75	23	513	57.1	7.93	254.61	98	93	97.8	98.2	108	103.6	97.8	99.9	106.5	97.1	0.0659352	0.947137
E9Q4Z2	Acacb	Acetyl-CoA carboxylase 2 OS=Mus musculus OX=10090 GN=Acacb PE=1 SV=1	15	38	61	29	2448	275.6	6.32	197.52	85.6	106.8	86.9	90.8	101.9	117.1	109	109.9	97	94.9	0.0646769	0.88147
P39447	Tjp1	Tight junction protein ZO-1 OS=Mus musculus OX=10090 GN=Tjp1 PE=1 SV=2	23	37	58	36	1745	194.6	6.64	192.71	117.7	99.5	101.4	99.1	98.7	99.2	100.7	91.5	98.8	93.6	0.102448	1.07562
P97807	Fh	Fumarate hydratase, mitochondrial OS=Mus musculus OX=10090 GN=Fh PE=1 SV=3	51	20	84	20	507	54.3	9.04	302.61	92.9	93	100.2	95.3	106.1	100.8	101.9	103.5	101.1	105.3	0.00228178	0.924681
P99024	Tubb5	Tubulin beta-5 chain OS=Mus musculus OX=10090 GN=Tubb5 PE=1 SV=1	43	18	168	2	444	49.6	4.89	496.12	132.7	124	106.4	122.6	79.8	92.3	88.5	81.7	80.9	91.1	0.000125444	1.41659
O70475	Ugdh	UDP-glucose 6-dehydrogenase OS=Mus musculus OX=10090 GN=Ugdh PE=1 SV=1	61	24	65	24	493	54.8	7.56	251.74	132.5	134.2	119	132	81.9	79.9	73.9	84.2	85.4	76.9	7.5018e-07	1.61043
Q61598	Gdi2	Rab GDP dissociation inhibitor beta OS=Mus musculus OX=10090 GN=Gdi2 PE=1 SV=1	54	25	62	22	445	50.5	6.25	264.57	103.7	106.7	91.7	93.2	100.1	101.2	99.1	99.7	100.7	104	0.540438	0.980407
P80315	Cct4	T-complex protein 1 subunit delta OS=Mus musculus OX=10090 GN=Cct4 PE=1 SV=3	49	26	71	26	539	58	8.02	238.4	94.7	102.1	98.7	99.1	104.5	98.8	99.4	99.1	102.9	100.8	0.215693	0.977539
P16332	Mmut	Methylmalonyl-CoA mutase, mitochondrial OS=Mus musculus OX=10090 GN=Mmut PE=1 SV=2	41	27	71	27	748	82.8	6.89	254.27	84.5	83.9	99.8	92.9	112.1	109.1	100.3	105.7	111.2	100.5	0.00366335	0.847785
Q61176	Arg1	Arginase-1 OS=Mus musculus OX=10090 GN=Arg1 PE=1 SV=1	73	20	97	20	323	34.8	7.01	343.33	78.5	85.6	94.3	81.4	112.5	107	103.2	114.4	115.4	107.6	0.000132253	0.772156
Q99PV0	Prpf8	Pre-mRNA-processing-splicing factor 8 OS=Mus musculus OX=10090 GN=Prpf8 PE=1 SV=2	17	41	68	41	2335	273.4	8.84	198.46	103.6	100.9	98.6	100.2	99.9	99.8	103	99.4	95.1	99.4	0.389398	1.014
Q8K411	Pitrm1	Presequence protease, mitochondrial OS=Mus musculus OX=10090 GN=Pitrm1 PE=1 SV=1	36	37	56	37	1036	117.3	7.2	187.53	113.9	99.9	124.8	130.4	93.1	95.7	85.2	87.6	86.9	82.3	0.00122387	1.32536
P28666	Mug2	Murinoglobulin-2 OS=Mus musculus OX=10090 GN=Mug2 PE=1 SV=2	25	33	64	17	1451	162.3	6.74	221.45	109.7	126.9	91.8	99	101.5	105	92.3	95.8	91.9	85.9	0.140371	1.12002
Q9DBA8	Amdhd1	Probable imidazolonepropionase OS=Mus musculus OX=10090 GN=Amdhd1 PE=1 SV=1	63	21	74	21	426	46.5	6.95	297.84	88.3	93.8	97.6	91.2	113	108.5	102.6	100.1	107.2	97.5	0.00674258	0.88464
Q8CHR6	Dpyd	Dihydropyrimidine dehydrogenase [NADP(+)] OS=Mus musculus OX=10090 GN=Dpyd PE=1 SV=1	34	30	62	30	1025	111.2	7.27	241.98	95.8	101.5	78.9	82	114.2	113	99.3	102.6	111.2	101.6	0.0123858	0.837046
Q9QXE0	Hacl1	2-hydroxyacyl-CoA lyase 1 OS=Mus musculus OX=10090 GN=Hacl1 PE=1 SV=2	58	23	77	23	581	63.6	6.27	301.89	81.7	95.4	71.1	68.8	131.6	114.8	98.7	117.1	125.6	95.2	0.00433722	0.696193
Q9JLJ2	Aldh9a1	4-trimethylaminobutyraldehyde dehydrogenase OS=Mus musculus OX=10090 GN=Aldh9a1 PE=1 SV=1	49	22	73	22	494	53.5	6.98	277.73	88.3	91.6	102	98.8	109.5	107.2	97.8	100.2	109.4	95.1	0.0839637	0.922238
P15626	Gstm2	Glutathione S-transferase Mu 2 OS=Mus musculus OX=10090 GN=Gstm2 PE=1 SV=2	81	20	118	9	218	25.7	7.39	376.17	147.6	134.3	131.4	155.7	75.9	76.4	67.8	74.5	73	63.4	8.78201e-07	1.98028
P00186	Cyp1a2	Cytochrome P450 1A2 OS=Mus musculus OX=10090 GN=Cyp1a2 PE=1 SV=1	43	20	68	20	513	58.1	8.76	260.93	93.1	99.9	120.7	115.3	92.4	90.6	94.4	88.7	102.7	102.3	0.0768753	1.12677
P01029	C4b	Complement C4-B OS=Mus musculus OX=10090 GN=C4b PE=1 SV=3	23	42	73	42	1738	192.8	7.53	220.17	87.3	91.2	81.2	83.8	96	99.3	130.5	102.5	89.1	139.2	0.055761	0.784724
Q99K51	Pls3	Plastin-3 OS=Mus musculus OX=10090 GN=Pls3 PE=1 SV=3	47	29	56	24	630	70.7	5.62	206.62	92.2	100.8	86.4	80.4	106.7	106.3	106.1	103.8	108.5	108.7	0.00152968	0.84315
O88342	Wdr1	WD repeat-containing protein 1 OS=Mus musculus OX=10090 GN=Wdr1 PE=1 SV=3	49	27	64	27	606	66.4	6.6	242.85	116	108.5	96.7	106.1	95.3	93.9	99.2	91.4	98	94.9	0.0110464	1.11917
P06801	Me1	NADP-dependent malic enzyme OS=Mus musculus OX=10090 GN=Me1 PE=1 SV=2	36	25	62	25	572	63.9	7.44	230.59	64.1	82.1	59.4	68.6	129.8	127.2	100.3	132.9	130.4	105.1	0.000224561	0.566763
Q62167	Ddx3x	ATP-dependent RNA helicase DDX3X OS=Mus musculus OX=10090 GN=Ddx3x PE=1 SV=3	45	31	68	10	662	73.1	7.18	223.96	99.4	103	101.2	102.4	96.1	94.7	101.9	99.2	97.2	104.9	0.258118	1.02525
P68033	Actc1	Actin, alpha cardiac muscle 1 OS=Mus musculus OX=10090 GN=Actc1 PE=1 SV=1	52	18	156	5	377	42	5.39	478	124.9	110.1	107.9	111.9	84.6	98.2	92.8	93.2	83.7	92.8	0.000586094	1.25105
Q61147	Cp	Ceruloplasmin OS=Mus musculus OX=10090 GN=Cp PE=1 SV=2	27	29	54	29	1061	121.1	5.85	212.43	130.6	115.9	106.7	115.6	82.3	85.8	103.7	81.8	81.4	96.2	0.00161557	1.3238
P80318	Cct3	T-complex protein 1 subunit gamma OS=Mus musculus OX=10090 GN=Cct3 PE=1 SV=1	48	28	58	28	545	60.6	6.7	200.57	94.3	101.6	101.2	100.9	100.3	101.2	97	99.7	102.3	101.5	0.63198	0.991694
P15105	Glul	Glutamine synthetase OS=Mus musculus OX=10090 GN=Glul PE=1 SV=6	58	24	93	24	373	42.1	7.08	309.12	47.8	47.3	63.6	63	128.2	132.2	122.1	123.2	139.4	133	3.58451e-07	0.427387
Q91WU0	Ces1f	Carboxylesterase 1F OS=Mus musculus OX=10090 GN=Ces1f PE=1 SV=1	46	19	60	17	561	61.6	6.48	246.97	58	74.6	75.9	58.9	127.6	127.7	105	130.1	135.9	106.4	9.45296e-05	0.547427
P52480	Pkm	Pyruvate kinase PKM OS=Mus musculus OX=10090 GN=Pkm PE=1 SV=4	52	27	53	26	531	57.8	7.47	188.56	128.6	116.6	104.7	123.9	76.1	89.6	110.9	80.8	77.7	91.1	0.0042079	1.35063
Q3U0V1	Khsrp	Far upstream element-binding protein 2 OS=Mus musculus OX=10090 GN=Khsrp PE=1 SV=2	39	27	61	23	748	76.7	7.33	211.67	106.7	101.2	100.2	96.9	99.8	98.9	106.8	93.2	96.6	99.7	0.478716	1.02101
O09173	Hgd	Homogentisate 1,2-dioxygenase OS=Mus musculus OX=10090 GN=Hgd PE=1 SV=2	74	21	93	21	445	49.9	7.24	341.35	95.1	101.6	91.7	90.4	108.9	102.8	97.9	102.3	109.8	99.6	0.023403	0.914534
P58710	Gulo	L-gulonolactone oxidase OS=Mus musculus OX=10090 GN=Gulo PE=1 SV=3	46	21	69	21	440	50.4	8.24	237.64	103	100.3	94.3	91.9	98.9	97.3	97.9	103.6	109.6	103.3	0.200029	0.956846
P60843	Eif4a1	Eukaryotic initiation factor 4A-I OS=Mus musculus OX=10090 GN=Eif4a1 PE=1 SV=1	53	23	57	12	406	46.1	5.48	208.25	101.5	98	98.2	99.8	99.3	98.1	104.5	100.2	93.8	106.5	0.68258	0.989791
Q9QY30	Abcb11	Bile salt export pump OS=Mus musculus OX=10090 GN=Abcb11 PE=1 SV=2	27	36	59	35	1321	146.7	7.66	203.55	88.9	95.4	77.2	74.5	119.3	117.5	107.8	105.1	108	106.3	0.000686124	0.759036
O08749	Dld	Dihydrolipoyl dehydrogenase, mitochondrial OS=Mus musculus OX=10090 GN=Dld PE=1 SV=2	48	20	87	20	509	54.2	7.9	304.41	92.1	89.3	109.1	106.3	108.7	98.6	97.5	97.2	104.4	96.8	0.781935	0.986737
P61922	Abat	4-aminobutyrate aminotransferase, mitochondrial OS=Mus musculus OX=10090 GN=Abat PE=1 SV=1	58	22	60	22	500	56.4	8.09	256.16	81.8	81.7	93.3	81.6	114.6	111.6	100.7	113.2	116.7	104.9	0.000171521	0.767115
Q3TXS7	Psmd1	26S proteasome non-ATPase regulatory subunit 1 OS=Mus musculus OX=10090 GN=Psmd1 PE=1 SV=1	31	27	61	27	953	105.7	5.39	197.16	98.7	99.6	94.4	93.8	105.9	100.2	100.8	100	105.2	101.4	0.0130637	0.944988
Q9D8E6	Rpl4	60S ribosomal protein L4 OS=Mus musculus OX=10090 GN=Rpl4 PE=1 SV=3	36	24	69	24	419	47.1	11	208.15	94.9	100.5	92	91.7	104.2	97.6	106.1	98.5	100.4	114.1	0.0388095	0.915848
Q99LC5	Etfa	Electron transfer flavoprotein subunit alpha, mitochondrial OS=Mus musculus OX=10090 GN=Etfa PE=1 SV=2	63	19	108	19	333	35	8.38	418.84	90.1	87.9	105.6	99.8	104.4	105.2	98.1	105.3	107	96.6	0.118093	0.932695
Q91X77	Cyp2c50	Cytochrome P450 2C50 OS=Mus musculus OX=10090 GN=Cyp2c50 PE=1 SV=2	41	22	80	1	490	55.7	7.88	280.81	72.9	72.9	60.8	55.9	131	133.7	113.9	116.8	137.4	104.7	5.79656e-05	0.533898
Q569Z6	Thrap3	Thyroid hormone receptor-associated protein 3 OS=Mus musculus OX=10090 GN=Thrap3 PE=1 SV=1	27	33	63	32	951	108.1	10.17	185.04	102.9	99.2	98.2	95.5	100.4	99.5	103.9	99.4	95.8	105.2	0.431892	0.982622
Q9JIK5	Ddx21	Nucleolar RNA helicase 2 OS=Mus musculus OX=10090 GN=Ddx21 PE=1 SV=3	34	29	54	28	851	93.5	9.11	195.36	113.5	102.1	124.3	125.9	84.4	89.8	97.8	90	81.2	90.9	0.000802314	1.30818
P26231	Ctnna1	Catenin alpha-1 OS=Mus musculus OX=10090 GN=Ctnna1 PE=1 SV=1	33	31	61	31	906	100	6.23	203.94	112.8	108.2	102.1	106.2	94.8	93.5	98.2	94.6	93	96.5	0.000303209	1.12855
P29341	Pabpc1	Polyadenylate-binding protein 1 OS=Mus musculus OX=10090 GN=Pabpc1 PE=1 SV=2	43	24	63	24	636	70.6	9.5	224.31	100.3	100	101.9	100.8	96.7	95.8	100.3	98.1	96.8	109.3	0.643248	1.01256
P68372	Tubb4b	Tubulin beta-4B chain OS=Mus musculus OX=10090 GN=Tubb4b PE=1 SV=1	46	19	164	2	445	49.8	4.89	461.82	111.7	111.6	101.5	105.8	91.8	95.4	94.1	95.3	94.9	97.8	0.000395069	1.13455
E9PV24	Fga	Fibrinogen alpha chain OS=Mus musculus OX=10090 GN=Fga PE=1 SV=1	36	29	71	29	789	87.4	6.11	238.86	84.7	93.8	71.6	64	92.6	95	173	104.6	86	134.7	0.0801427	0.686908
P80313	Cct7	T-complex protein 1 subunit eta OS=Mus musculus OX=10090 GN=Cct7 PE=1 SV=1	53	30	63	30	544	59.6	7.84	215.28	94.8	100.5	96.1	96.9	102.7	103.2	100.1	101	103	101.6	0.0029532	0.952338
P06151	Ldha	L-lactate dehydrogenase A chain OS=Mus musculus OX=10090 GN=Ldha PE=1 SV=3	47	19	94	18	332	36.5	7.74	333.36	91.3	98.2	75.8	78.1	104.4	103.1	111	109.1	107.9	121.2	0.00228369	0.784376
Q6P5E4	Uggt1	UDP-glucose:glycoprotein glucosyltransferase 1 OS=Mus musculus OX=10090 GN=Uggt1 PE=1 SV=4	26	34	57	34	1551	176.3	5.62	192.57	103.8	102.2	101.6	107	96.9	93.3	102.3	96.2	92.3	104.5	0.0523053	1.06217
P29758	Oat	Ornithine aminotransferase, mitochondrial OS=Mus musculus OX=10090 GN=Oat PE=1 SV=1	54	20	62	20	439	48.3	6.62	258.17	71	60.2	105.5	92.8	101.5	117.8	94.4	104.9	132	120.1	0.0259916	0.736917
Q6ZQ38	Cand1	Cullin-associated NEDD8-dissociated protein 1 OS=Mus musculus OX=10090 GN=Cand1 PE=1 SV=2	23	33	68	30	1230	136.2	5.78	208.15	105.8	102.4	107.9	105.1	100.7	93.7	95	97.3	97	95	0.000455356	1.09176
P35505	Fah	Fumarylacetoacetase OS=Mus musculus OX=10090 GN=Fah PE=1 SV=2	51	15	89	15	419	46.1	7.18	267.66	82.5	91.7	89.3	81.7	109	112.4	103.4	110.8	110.7	108.7	1.78747e-05	0.790534
Q91W43	Gldc	Glycine dehydrogenase (decarboxylating), mitochondrial OS=Mus musculus OX=10090 GN=Gldc PE=1 SV=1	30	26	56	26	1025	113.2	7.56	202.73	72.3	77.9	82.5	77.7	125.7	112.1	113.2	115	113.3	110.4	2.95469e-06	0.675076
Q99MN9	Pccb	Propionyl-CoA carboxylase beta chain, mitochondrial OS=Mus musculus OX=10090 GN=Pccb PE=1 SV=2	44	20	52	20	541	58.4	7.66	219.04	85.9	83.4	105.2	99.7	110.8	106.8	97.9	105.4	105.4	99.5	0.0571388	0.896932
P80314	Cct2	T-complex protein 1 subunit beta OS=Mus musculus OX=10090 GN=Cct2 PE=1 SV=4	43	25	61	25	535	57.4	6.4	222.23	93.6	101.3	100	97.7	101.9	102.1	97.7	101.8	103.9	100.1	0.10875	0.969383
Q7TT50	Cdc42bpb	Serine/threonine-protein kinase MRCK beta OS=Mus musculus OX=10090 GN=Cdc42bpb PE=1 SV=2	20	37	58	33	1713	194.6	6.46	188.56	96.9	97.3	93.2	93.1	101.6	104	103.1	104.5	103.6	102.8	5.20333e-05	0.921159
Q61830	Mrc1	Macrophage mannose receptor 1 OS=Mus musculus OX=10090 GN=Mrc1 PE=1 SV=2	23	35	53	35	1456	164.9	6.83	157.62	101.2	102.2	96.7	99.6	101	99.9	99.3	100	99.8	100.3	0.902907	0.998751
P54071	Idh2	Isocitrate dehydrogenase [NADP], mitochondrial OS=Mus musculus OX=10090 GN=Idh2 PE=1 SV=3	50	22	80	22	452	50.9	8.69	319.07	124.6	109.1	135.1	135.4	86.4	87.9	84.2	80.5	81.9	75	4.4058e-05	1.52511
Q8BGD9	Eif4b	Eukaryotic translation initiation factor 4B OS=Mus musculus OX=10090 GN=Eif4b PE=1 SV=1	49	31	73	31	611	68.8	5.67	213.84	94.7	101.1	103.8	99.9	97.1	95.1	99.9	98.5	102.3	107.6	0.940688	0.997918
Q61699	Hsph1	Heat shock protein 105 kDa OS=Mus musculus OX=10090 GN=Hsph1 PE=1 SV=2	36	32	52	30	858	96.3	5.53	160.09	80.6	89.9	97.1	91.7	100.5	95.9	121.4	108.6	101.3	113.1	0.0153101	0.841058
Q8JZR0	Acsl5	Long-chain-fatty-acid--CoA ligase 5 OS=Mus musculus OX=10090 GN=Acsl5 PE=1 SV=1	37	28	57	26	683	76.2	7.09	179.91	106.5	118.4	94.9	102.2	97.9	104	90.6	96.9	103	85.7	0.123519	1.09497
Q3U1J4	Ddb1	DNA damage-binding protein 1 OS=Mus musculus OX=10090 GN=Ddb1 PE=1 SV=2	30	34	66	34	1140	126.8	5.26	195.61	108.3	106.8	109	110	98.5	96.5	92.2	91.7	92.1	94.9	1.3916e-05	1.15064
P97351	Rps3a	40S ribosomal protein S3a OS=Mus musculus OX=10090 GN=Rps3a PE=1 SV=3	67	23	97	23	264	29.9	9.73	261.15	92.7	99.1	94.9	92.8	97.6	103.4	102.8	100.9	102.4	113.3	0.0199529	0.917553
Q78JT3	Haao	3-hydroxyanthranilate 3,4-dioxygenase OS=Mus musculus OX=10090 GN=Haao PE=1 SV=1	74	18	120	18	286	32.8	6.54	448.71	73	84.4	76.7	67.9	117.9	117.4	108.8	116.1	126.2	111.6	8.9605e-06	0.648997
Q3ULD5	Mccc2	Methylcrotonoyl-CoA carboxylase beta chain, mitochondrial OS=Mus musculus OX=10090 GN=Mccc2 PE=1 SV=1	43	20	50	20	563	61.3	8	191.2	89.7	88.9	105.5	98.4	108.8	104.6	96.6	103.7	106.7	97.2	0.106685	0.928999
Q91WT9	Cbs	Cystathionine beta-synthase OS=Mus musculus OX=10090 GN=Cbs PE=1 SV=3	52	24	62	24	561	61.5	6.48	211.41	88.4	97.8	100.9	88	103.2	103.2	97	106.4	115	100	0.0353204	0.900528
Q922B2	Dars1	Aspartate--tRNA ligase, cytoplasmic OS=Mus musculus OX=10090 GN=Dars1 PE=1 SV=2	55	26	63	26	501	57.1	6.49	194.81	99.6	99.1	94.6	93.7	100	101.6	101.4	102.9	102.5	104.6	0.00550582	0.946982
Q9WTP6	Ak2	Adenylate kinase 2, mitochondrial OS=Mus musculus OX=10090 GN=Ak2 PE=1 SV=5	63	17	84	17	239	26.5	7.39	288.29	88.7	87.8	93.2	92.6	106.8	116.7	105.1	106.5	103.6	99	0.00110872	0.852203
Q80XL6	Acad11	Acyl-CoA dehydrogenase family member 11 OS=Mus musculus OX=10090 GN=Acad11 PE=1 SV=2	37	26	67	25	779	87.3	8.43	244.25	92.3	94.2	90.3	89.8	116.5	101.5	100.2	108.3	114.2	92.6	0.0185148	0.868309
Q9Z1Z0	Uso1	General vesicular transport factor p115 OS=Mus musculus OX=10090 GN=Uso1 PE=1 SV=2	34	27	43	27	959	106.9	4.93	173.12	96.9	99.4	87.8	90	101.1	98.2	107.6	103.5	100.7	114.8	0.0211393	0.896549
Q8BMA6	Srp68	Signal recognition particle subunit SRP68 OS=Mus musculus OX=10090 GN=Srp68 PE=1 SV=2	45	30	63	30	625	70.5	8.57	185.69	98.7	109.3	94.5	97.5	98.5	96	101.6	100.3	95.5	108.1	1	1
P28474	Adh5	Alcohol dehydrogenase class-3 OS=Mus musculus OX=10090 GN=Adh5 PE=1 SV=3	60	19	86	19	374	39.5	7.25	275.96	82.9	91.4	94.4	89.2	108.2	109.9	101.8	104.7	112.7	104.9	0.00023922	0.835955
P46471	Psmc2	26S proteasome regulatory subunit 7 OS=Mus musculus OX=10090 GN=Psmc2 PE=1 SV=5	55	25	54	25	433	48.6	5.95	199.29	95.6	98.1	92.6	93.7	102.5	103.1	100.1	102.8	104.9	106.5	0.000473408	0.919503
P19157	Gstp1	Glutathione S-transferase P 1 OS=Mus musculus OX=10090 GN=Gstp1 PE=1 SV=2	52	9	210	9	210	23.6	7.87	723.3	74	94.6	89.7	79.2	104	95.4	98.4	125.3	106	133.4	0.0170959	0.764151
P06909	Cfh	Complement factor H OS=Mus musculus OX=10090 GN=Cfh PE=1 SV=2	24	28	39	28	1234	139	6.99	151.93	97.3	97	87.2	79.2	99.2	100.7	123.6	100.7	97.6	117.6	0.0383972	0.846184
P80316	Cct5	T-complex protein 1 subunit epsilon OS=Mus musculus OX=10090 GN=Cct5 PE=1 SV=1	43	25	59	25	541	59.6	6.02	209.47	94.7	100	96.8	97	102.6	103.5	99.6	100.8	103.4	101.6	0.00341234	0.952984
Q7TMM9	Tubb2a	Tubulin beta-2A chain OS=Mus musculus OX=10090 GN=Tubb2a PE=1 SV=1	43	17	167	3	445	49.9	4.89	474.16	105.9	114.3	91.6	95.5	91.7	100	104	101.1	97.5	98.4	0.525323	1.03079
Q9EPU0	Upf1	Regulator of nonsense transcripts 1 OS=Mus musculus OX=10090 GN=Upf1 PE=1 SV=2	30	29	45	29	1124	123.9	6.61	173.24	100.9	101.4	99.9	96.4	99.1	98.8	101.1	102.3	98.8	101.4	0.626683	0.994015
Q64458	Cyp2c29	Cytochrome P450 2C29 OS=Mus musculus OX=10090 GN=Cyp2c29 PE=1 SV=2	33	21	82	8	490	55.7	8.29	285.34	42	53	47.1	42.9	132.7	128.8	122.4	143.8	151.6	135.8	2.73855e-07	0.340449
P63158	Hmgb1	High mobility group protein B1 OS=Mus musculus OX=10090 GN=Hmgb1 PE=1 SV=2	45	20	61	17	215	24.9	5.74	208.73	111.9	104.7	105.5	102.5	97.6	102.1	97.3	94.1	95.9	88.3	0.00664094	1.10707
Q9EQF5	Dpys	Dihydropyrimidinase OS=Mus musculus OX=10090 GN=Dpys PE=1 SV=2	51	24	66	24	519	56.7	7.2	244.68	83.6	91.1	98.4	84.6	116.5	112	98	105.8	116.3	93.5	0.0140427	0.835618
Q9QXD1	Acox2	Peroxisomal acyl-coenzyme A oxidase 2 OS=Mus musculus OX=10090 GN=Acox2 PE=1 SV=2	35	26	67	26	681	76.8	7.46	214.7	102.2	103.9	113.7	115.7	92.3	89.7	94.3	94.5	102.4	91.2	0.0030175	1.15742
P30999	Ctnnd1	Catenin delta-1 OS=Mus musculus OX=10090 GN=Ctnnd1 PE=1 SV=2	35	34	55	34	938	104.9	6.87	171.42	105.5	102.5	102.7	105.4	92.5	99.1	99.5	97.7	96.2	99	0.00215461	1.06875
P00329	Adh1	Alcohol dehydrogenase 1 OS=Mus musculus OX=10090 GN=Adh1 PE=1 SV=2	56	19	134	19	375	39.7	8.1	421.85	90.7	110.5	94	94.2	104.7	108.9	90.8	101.8	107.8	96.7	0.401182	0.956443
Q9WTP7	Ak3	GTP:AMP phosphotransferase AK3, mitochondrial OS=Mus musculus OX=10090 GN=Ak3 PE=1 SV=3	75	19	60	19	227	25.4	8.84	222.77	86.2	87.1	103.2	101.3	111.1	103.9	98.8	102.5	108.2	97.7	0.0718283	0.9108
Q6GQT9	Nomo1	Nodal modulator 1 OS=Mus musculus OX=10090 GN=Nomo1 PE=1 SV=1	21	23	45	23	1214	133.3	6.09	166.82	94.4	96.3	101.1	101.1	103.7	101	99.1	101.9	100.2	101.2	0.0954712	0.970763
P08226	Apoe	Apolipoprotein E OS=Mus musculus OX=10090 GN=Apoe PE=1 SV=2	55	22	80	22	311	35.8	5.68	244.22	104.5	111.2	97.9	91.5	103	99.7	102.1	98.6	96.9	94.6	0.583558	1.02143
P24527	Lta4h	Leukotriene A-4 hydrolase OS=Mus musculus OX=10090 GN=Lta4h PE=1 SV=4	46	26	48	26	611	69	6.42	173.05	91.7	95.6	87.1	88.1	107.7	103.6	105	106.5	106.5	108.2	2.02968e-05	0.852941
O70133	Dhx9	ATP-dependent RNA helicase A OS=Mus musculus OX=10090 GN=Dhx9 PE=1 SV=2	23	29	53	29	1380	149.4	6.83	181.9	108	104.3	102.6	102.3	95.1	96.4	100.1	100.2	94.4	96.6	0.00232345	1.07378
P51174	Acadl	Long-chain specific acyl-CoA dehydrogenase, mitochondrial OS=Mus musculus OX=10090 GN=Acadl PE=1 SV=2	40	15	80	15	430	47.9	8.31	285.43	104.5	91.7	106	107.3	104	104.2	95.1	97.4	102.5	87.4	0.395797	1.04004
P56593	Cyp2a12	Cytochrome P450 2A12 OS=Mus musculus OX=10090 GN=Cyp2a12 PE=1 SV=2	47	21	49	20	492	56.1	9.19	198.81	83.3	93.8	75.1	71.1	110	104.2	117.3	111.9	108.8	124.5	0.000349588	0.71664
P17427	Ap2a2	AP-2 complex subunit alpha-2 OS=Mus musculus OX=10090 GN=Ap2a2 PE=1 SV=2	34	33	51	18	938	104	6.93	154.5	100.5	99.7	96	92.1	94	97	103.2	99.7	108.9	108.8	0.201571	0.952338
Q68FL6	Mars1	Methionine--tRNA ligase, cytoplasmic OS=Mus musculus OX=10090 GN=Mars1 PE=1 SV=1	33	29	54	29	902	101.4	7.14	180.29	93	96.6	100.5	97.9	101.5	98.8	102.4	101.3	99.4	108.7	0.0511313	0.950825
Q64459	Cyp3a11	Cytochrome P450 3A11 OS=Mus musculus OX=10090 GN=Cyp3a11 PE=1 SV=1	39	21	57	21	504	57.8	8.82	203.64	94.7	93.1	69.6	76.6	107.7	107.3	108.7	113.7	130	98.5	0.00535742	0.752365
Q00623	Apoa1	Apolipoprotein A-I OS=Mus musculus OX=10090 GN=Apoa1 PE=1 SV=2	59	21	87	21	264	30.6	5.73	260.1	106.1	109.6	105.2	91.2	96.4	96.4	112.8	93.4	102	86.9	0.386496	1.05145
Q8R1B4	Eif3c	Eukaryotic translation initiation factor 3 subunit C OS=Mus musculus OX=10090 GN=Eif3c PE=1 SV=1	35	34	55	34	911	105.5	5.78	177.59	100.5	99	99.8	98.8	97.5	96.6	101.8	99.4	100	106.5	0.684573	0.992273
Q8BH00	Aldh8a1	2-aminomuconic semialdehyde dehydrogenase OS=Mus musculus OX=10090 GN=Aldh8a1 PE=1 SV=1	47	20	51	20	487	53.6	7.55	210.81	86	92.5	115.6	103.3	101.6	102.5	91.8	102	106.4	98.2	0.856691	0.989378
Q62095	Ddx3y	ATP-dependent RNA helicase DDX3Y OS=Mus musculus OX=10090 GN=Ddx3y PE=1 SV=2	41	28	55	7	658	73.4	7.53	175.36	101.4	103.3	96.5	96.7	100.9	99.5	100.7	95.1	101.3	104.5	0.688314	0.991445
Q8VCB3	Gys2	Glycogen [starch] synthase, liver OS=Mus musculus OX=10090 GN=Gys2 PE=1 SV=2	32	23	47	22	704	80.8	6.89	187.04	64.5	71.2	61.4	54.2	136.4	139.6	111	126	129.1	106.6	3.06838e-05	0.503473
Q9Z2I9	Sucla2	Succinate--CoA ligase [ADP-forming] subunit beta, mitochondrial OS=Mus musculus OX=10090 GN=Sucla2 PE=1 SV=2	48	21	64	21	463	50.1	7.01	236.31	92.4	86.8	95.7	93	110.2	107.8	104.6	106.2	105.2	98	0.000823108	0.87318
O88685	Psmc3	26S proteasome regulatory subunit 6A OS=Mus musculus OX=10090 GN=Psmc3 PE=1 SV=2	49	22	62	22	442	49.5	5.19	202.41	95.3	98.1	95.8	93.3	103.3	105	100.2	102.4	103.1	103.6	0.000188862	0.928999
Q9DCN2	Cyb5r3	NADH-cytochrome b5 reductase 3 OS=Mus musculus OX=10090 GN=Cyb5r3 PE=1 SV=3	59	17	52	17	301	34.1	8.38	234.87	93.8	104.1	95.6	98.1	106.2	97.6	97.6	99.4	106.1	101.5	0.228931	0.965483
Q7TMY8	Huwe1	E3 ubiquitin-protein ligase HUWE1 OS=Mus musculus OX=10090 GN=Huwe1 PE=1 SV=5	8	38	55	38	4377	482.3	5.22	157.01	108.2	103	115	116.2	90.1	97.2	90.4	92.9	94.7	92.4	0.000230677	1.18989
P24456	Cyp2d10	Cytochrome P450 2D10 OS=Mus musculus OX=10090 GN=Cyp2d10 PE=1 SV=2	32	15	80	7	504	57.2	6.61	284.76	82.3	92.3	88.8	86.1	115.8	104.9	104	109.8	113.3	102.7	0.000179567	0.805919
P45952	Acadm	Medium-chain specific acyl-CoA dehydrogenase, mitochondrial OS=Mus musculus OX=10090 GN=Acadm PE=1 SV=1	55	22	68	22	421	46.5	8.37	248.44	113.1	102.4	129.5	131.5	92.8	86.7	80.8	86.8	96.2	80.2	0.00104955	1.36533
Q91VR5	Ddx1	ATP-dependent RNA helicase DDX1 OS=Mus musculus OX=10090 GN=Ddx1 PE=1 SV=1	43	29	48	29	740	82.4	7.21	162.58	103.5	102.4	103	104.5	96.9	94.5	100.4	96.2	95.8	102.7	0.00904637	1.05729
Q00897	Serpina1d	Alpha-1-antitrypsin 1-4 OS=Mus musculus OX=10090 GN=Serpina1d PE=1 SV=1	54	18	64	7	413	46	5.44	245.72	81	88.5	77.4	64.7	104.1	106.5	127.4	120.2	116.5	113.8	0.000250968	0.678867
Q9CY58	Serbp1	Plasminogen activator inhibitor 1 RNA-binding protein OS=Mus musculus OX=10090 GN=Serbp1 PE=1 SV=2	41	21	56	21	407	44.7	8.54	202.87	101.8	102.1	109.7	103.6	93.6	96.6	100.3	95.8	95.2	101.4	0.0100208	1.0736
Q8R0F9	Sec14l4	SEC14-like protein 4 OS=Mus musculus OX=10090 GN=Sec14l4 PE=1 SV=1	54	22	56	22	403	46	7.12	215.36	91.9	97.6	106.2	105	103.2	93.4	95.5	97.2	112.2	97.8	0.948669	1.00292
P14152	Mdh1	Malate dehydrogenase, cytoplasmic OS=Mus musculus OX=10090 GN=Mdh1 PE=1 SV=3	54	23	96	23	334	36.5	6.58	294.22	80.4	91.5	89.1	84.5	107.8	112.3	106.8	108.3	113.1	106.3	1.45365e-05	0.791705
O70318	Epb41l2	Band 4.1-like protein 2 OS=Mus musculus OX=10090 GN=Epb41l2 PE=1 SV=2	34	33	44	31	988	109.9	5.43	150.25	120.7	110.7	100.3	104.7	88.7	97	98.2	94.8	92	92.9	0.00472304	1.16146
Q9QZQ1	Afdn	Afadin OS=Mus musculus OX=10090 GN=Afdn PE=1 SV=3	20	34	44	34	1820	206.4	6.32	154.61	97.8	98.4	96.3	93	99.2	102.7	101.8	102.8	102.9	105.1	0.0022343	0.941009
Q91X83	Mat1a	S-adenosylmethionine synthase isoform type-1 OS=Mus musculus OX=10090 GN=Mat1a PE=1 SV=1	53	19	72	15	396	43.5	5.82	240.73	92.1	88.3	130	104.1	103	102.6	84.6	96.9	111.4	87	0.525415	1.06191
P05064	Aldoa	Fructose-bisphosphate aldolase A OS=Mus musculus OX=10090 GN=Aldoa PE=1 SV=2	73	23	60	19	364	39.3	8.09	207.89	114.4	101	107.4	116.2	92.3	95.3	99.8	94	89.5	90	0.00131211	1.17401
Q8VCN5	Cth	Cystathionine gamma-lyase OS=Mus musculus OX=10090 GN=Cth PE=1 SV=1	56	18	60	18	398	43.5	7.65	222.21	130.8	117.3	134	114.1	81.4	84.6	81	84.5	96.4	76	5.87888e-05	1.47708
Q9DCW4	Etfb	Electron transfer flavoprotein subunit beta OS=Mus musculus OX=10090 GN=Etfb PE=1 SV=3	60	16	81	16	255	27.6	8.1	294.62	90.5	87.3	104.5	103.5	107.7	104.9	98.8	103	104.7	95.1	0.197271	0.942201
Q8BU30	Iars1	Isoleucine--tRNA ligase, cytoplasmic OS=Mus musculus OX=10090 GN=Iars1 PE=1 SV=2	24	34	53	34	1262	144.2	6.55	154.28	99	101.4	106.1	105.9	94.8	96.1	100.1	98.5	94.1	104	0.059317	1.05276
Q9EP71	Rai14	Ankycorbin OS=Mus musculus OX=10090 GN=Rai14 PE=1 SV=1	29	34	51	34	979	108.8	6.27	116.38	103.9	100.7	99.5	96.3	98.3	97	105.2	98	99.4	101.5	0.921929	1.002
Q01405	Sec23a	Protein transport protein Sec23A OS=Mus musculus OX=10090 GN=Sec23a PE=1 SV=2	27	20	66	18	765	86.1	7.08	230.13	97.6	96.6	94.1	93.6	99.6	102.5	103.6	105.8	100.9	105.7	0.000994711	0.926792
Q8BW75	Maob	Amine oxidase [flavin-containing] B OS=Mus musculus OX=10090 GN=Maob PE=1 SV=4	42	19	56	17	520	58.5	8.29	233.02	91.8	94.4	91.8	86.8	112.1	111.7	101	104.5	112.4	93.5	0.00731192	0.861461
Q8BML9	Qars1	Glutamine--tRNA ligase OS=Mus musculus OX=10090 GN=Qars1 PE=1 SV=1	35	28	54	27	775	87.6	7.31	175.98	94.3	99.6	89.1	89.5	102.6	101.5	104.3	103.9	101.8	113.5	0.00514049	0.890296
Q9DC50	Crot	Peroxisomal carnitine O-octanoyltransferase OS=Mus musculus OX=10090 GN=Crot PE=1 SV=1	42	24	66	24	612	70.2	6.73	231.82	103.8	103.4	85.3	81.9	111.2	102.7	106.8	103.4	94.8	106.9	0.0829103	0.897411
Q921X9	Pdia5	Protein disulfide-isomerase A5 OS=Mus musculus OX=10090 GN=Pdia5 PE=1 SV=1	38	22	42	22	517	59.2	7.5	161.52	81.8	89	89.3	83	108.1	105.5	114.3	105	104.8	119.2	0.000119029	0.783453
D3YXK2	Safb	Scaffold attachment factor B1 OS=Mus musculus OX=10090 GN=Safb PE=1 SV=2	32	30	47	22	937	105	5.35	165.59	103.9	100.3	104.3	97.8	96.5	97.2	106	99.1	96.9	98	0.266206	1.02653
Q8VC12	Uroc1	Urocanate hydratase OS=Mus musculus OX=10090 GN=Uroc1 PE=1 SV=2	34	23	103	23	676	74.5	7.53	312.4	86.2	95.9	80.2	74.8	116.6	113.7	109.7	106.1	112.1	104.7	0.000274509	0.762785
P43277	H1-3	Histone H1.3 OS=Mus musculus OX=10090 GN=H1-3 PE=1 SV=2	54	18	83	3	221	22.1	11.03	287.14	116.6	108.2	125.9	110.9	85.5	93	95.8	95.1	87.1	81.8	0.000311384	1.28627
P16331	Pah	Phenylalanine-4-hydroxylase OS=Mus musculus OX=10090 GN=Pah PE=1 SV=4	55	21	63	21	453	51.9	6.3	233.23	97.7	100.9	102	82.3	109.7	101.4	99.2	101	108.9	96.9	0.151663	0.930724
Q61696	Hspa1a	Heat shock 70 kDa protein 1A OS=Mus musculus OX=10090 GN=Hspa1a PE=1 SV=2	49	27	69	19	641	70	5.72	224.03	73.2	79.6	89.7	78.8	99.4	96.7	129.9	111.2	105.3	136.3	0.0057633	0.710003
Q925I1	Atad3	ATPase family AAA domain-containing protein 3 OS=Mus musculus OX=10090 GN=Atad3 PE=1 SV=1	48	30	55	30	591	66.7	9.29	164.53	99.4	89.2	111.5	113.4	102.2	101.2	94	96.8	99.3	93	0.281173	1.05754
Q9JKF1	Iqgap1	Ras GTPase-activating-like protein IQGAP1 OS=Mus musculus OX=10090 GN=Iqgap1 PE=1 SV=2	19	27	40	26	1657	188.6	6.48	153.68	149	127.5	114.9	131.9	71.5	84.8	94.2	74.2	70.4	81.5	0.000106783	1.64698
P08249	Mdh2	Malate dehydrogenase, mitochondrial OS=Mus musculus OX=10090 GN=Mdh2 PE=1 SV=3	57	18	72	18	338	35.6	8.68	268.07	112	98.6	125.5	131.4	91.3	88.9	86	94.4	88.2	83.7	0.00173476	1.3169
Q9JII6	Akr1a1	Aldo-keto reductase family 1 member A1 OS=Mus musculus OX=10090 GN=Akr1a1 PE=1 SV=3	71	22	75	22	325	36.6	7.39	245.73	89.7	97.4	92.6	88.5	105.4	110.2	95.8	105.7	108.6	106.1	0.00224443	0.874169
P61979	Hnrnpk	Heterogeneous nuclear ribonucleoprotein K OS=Mus musculus OX=10090 GN=Hnrnpk PE=1 SV=1	42	19	66	19	463	50.9	5.54	199.9	111.6	103.2	102.7	101.5	99.2	100.2	96.3	94	94.2	97	0.00759326	1.08194
Q8VIJ6	Sfpq	Splicing factor, proline- and glutamine-rich OS=Mus musculus OX=10090 GN=Sfpq PE=1 SV=1	30	23	67	22	699	75.4	9.44	184.28	115.8	96.6	101.7	96.7	98.8	96.5	104.8	92.3	95.6	101.1	0.316165	1.046
Q9D8N0	Eef1g	Elongation factor 1-gamma OS=Mus musculus OX=10090 GN=Eef1g PE=1 SV=3	33	21	72	21	437	50	6.74	246.22	92.5	93.4	93.7	89.8	100.6	104.1	107.4	103.1	98.5	116.8	0.00556074	0.878826
Q8BGT5	Gpt2	Alanine aminotransferase 2 OS=Mus musculus OX=10090 GN=Gpt2 PE=1 SV=1	51	21	54	20	522	57.9	8	190.5	101.4	95.6	116.6	120.7	93.7	97.5	84.6	91.8	109	89	0.0557917	1.15179
O88451	Rdh7	Retinol dehydrogenase 7 OS=Mus musculus OX=10090 GN=Rdh7 PE=1 SV=1	54	18	64	10	316	35.6	8.09	254.46	95.7	95.7	100.6	101.5	113.5	97.6	96.7	97.8	108.9	92.1	0.550519	0.973046
Q8R164	Bphl	Valacyclovir hydrolase OS=Mus musculus OX=10090 GN=Bphl PE=1 SV=1	54	16	65	16	291	32.8	8.94	232.53	87	88.5	105.5	100.3	106.1	105.8	98.8	102.5	109.2	96.2	0.112031	0.924588
P43274	H1-4	Histone H1.4 OS=Mus musculus OX=10090 GN=H1-4 PE=1 SV=2	52	16	81	6	219	22	11.11	272.02	96.7	92.2	96.2	91.3	106.6	106.8	105	101.2	106	97.9	0.00174266	0.905533
P40124	Cap1	Adenylyl cyclase-associated protein 1 OS=Mus musculus OX=10090 GN=Cap1 PE=1 SV=4	49	19	42	19	474	51.5	7.52	165.63	119.8	110.3	104.3	113.4	91	91	100.3	88.7	89.1	92.2	0.000344186	1.21619
Q8BP47	NARS1	Asparagine--tRNA ligase, cytoplasmic OS=Mus musculus OX=10090 GN=NARS1 PE=1 SV=2	36	23	55	23	559	64.2	5.86	203.18	98.8	98.4	105.9	101.9	92.5	100.8	102	100	94.9	104.7	0.460403	1.02118
Q05421	Cyp2e1	Cytochrome P450 2E1 OS=Mus musculus OX=10090 GN=Cyp2e1 PE=1 SV=1	31	23	78	23	493	56.8	8.4	254.35	80.9	69.1	91.1	78.1	118	114.3	106.9	106.7	114.4	120.5	8.27344e-05	0.70329
Q9JIX8	Acin1	Apoptotic chromatin condensation inducer in the nucleus OS=Mus musculus OX=10090 GN=Acin1 PE=1 SV=3	24	31	46	31	1338	150.6	5.91	149.71	105.1	104.4	99.4	100.4	92.7	98.6	106.8	101.1	94.4	97.1	0.206183	1.03936
P50580	Pa2g4	Proliferation-associated protein 2G4 OS=Mus musculus OX=10090 GN=Pa2g4 PE=1 SV=3	52	19	66	19	394	43.7	6.86	205.7	88.8	94.4	92.7	90.6	111.8	102.2	106.3	102.4	103.3	107.4	0.000179569	0.867935
P30416	Fkbp4	Peptidyl-prolyl cis-trans isomerase FKBP4 OS=Mus musculus OX=10090 GN=Fkbp4 PE=1 SV=5	51	25	57	25	458	51.5	5.72	191.79	92.7	102.3	101.3	98	96.7	93.6	106.7	103.3	101	104.3	0.460935	0.976635
Q9R112	Sqor	Sulfide:quinone oxidoreductase, mitochondrial OS=Mus musculus OX=10090 GN=Sqor PE=1 SV=3	42	21	50	21	450	50.3	9.09	211.87	128.3	118.6	164	166	67.8	65.9	71.3	68.5	71.6	78.1	7.11394e-05	2.04478
P26040	Ezr	Ezrin OS=Mus musculus OX=10090 GN=Ezr PE=1 SV=3	41	31	49	21	586	69.4	6.1	147.31	145.5	120	102	120.2	80.7	82.9	99.5	80.3	78.5	90.5	0.00210406	1.42769
Q9WVL0	Gstz1	Maleylacetoacetate isomerase OS=Mus musculus OX=10090 GN=Gstz1 PE=1 SV=1	63	13	77	13	216	24.3	7.85	298.64	84.2	88.1	90	84.9	111.3	111.3	102.9	110	113.1	104.2	1.62478e-05	0.797794
P48758	Cbr1	Carbonyl reductase [NADPH] 1 OS=Mus musculus OX=10090 GN=Cbr1 PE=1 SV=3	55	16	55	16	277	30.6	8.31	235.45	124.7	125.9	150.5	159.5	76	80.3	70.3	71.6	73.5	67.6	1.6207e-05	1.91418
P58871	Tnks1bp1	182 kDa tankyrase-1-binding protein OS=Mus musculus OX=10090 GN=Tnks1bp1 PE=1 SV=2	21	28	40	28	1720	181.7	4.88	150.64	114	106.9	113.4	107.1	91.2	100.1	91.9	92.4	91	92.1	7.85729e-05	1.18507
Q9QUR6	Prep	Prolyl endopeptidase OS=Mus musculus OX=10090 GN=Prep PE=1 SV=1	40	23	45	23	710	80.7	5.73	161.28	104.1	108.6	108.3	110.4	95.1	99.1	90.5	93.9	92.3	97.7	0.000157439	1.13806
P68040	Rack1	Receptor of activated protein C kinase 1 OS=Mus musculus OX=10090 GN=Rack1 PE=1 SV=3	62	16	52	16	317	35.1	7.69	219.32	97.8	99.2	93.4	93.1	101	98.8	103.1	99.4	100.7	113.5	0.0540884	0.93309
Q91XE0	Glyat	Glycine N-acyltransferase OS=Mus musculus OX=10090 GN=Glyat PE=1 SV=1	59	17	58	15	296	34.1	8.28	198.05	87.2	84.9	105.8	103.4	105.4	106.9	100.5	103.6	102.2	100	0.121463	0.924588
Q3UZ39	Lrrfip1	Leucine-rich repeat flightless-interacting protein 1 OS=Mus musculus OX=10090 GN=Lrrfip1 PE=1 SV=2	37	25	54	24	729	79.2	4.82	184.42	116.8	110.7	130.8	134.5	82	81.5	87	84.8	85.5	86.4	3.12414e-05	1.45741
Q8JZN5	Acad9	Complex I assembly factor ACAD9, mitochondrial OS=Mus musculus OX=10090 GN=Acad9 PE=1 SV=2	34	24	48	24	625	68.7	7.46	153.26	117.1	110.2	113	124.5	94.3	90.3	86.4	88.2	90.6	85.3	1.70605e-05	1.30293
Q6P542	Abcf1	ATP-binding cassette sub-family F member 1 OS=Mus musculus OX=10090 GN=Abcf1 PE=1 SV=1	33	27	44	26	837	94.9	6.51	156.57	93.1	97.2	90.2	92	100.3	106.5	104.9	104.8	99.6	111.4	0.00178949	0.890438
P08228	Sod1	Superoxide dismutase [Cu-Zn] OS=Mus musculus OX=10090 GN=Sod1 PE=1 SV=2	68	17	140	17	154	15.9	6.51	408.71	77.6	84.8	85	79.1	111.7	110.3	106.7	115.1	123.9	105.8	3.4887e-05	0.727171
P46735	Myo1b	Unconventional myosin-Ib OS=Mus musculus OX=10090 GN=Myo1b PE=1 SV=3	27	32	46	30	1107	128.5	9.26	150.28	92.6	91.4	81.2	80.3	109.2	107.3	108.6	111.8	110.6	107.1	3.41472e-05	0.791705
P33267	Cyp2f2	Cytochrome P450 2F2 OS=Mus musculus OX=10090 GN=Cyp2f2 PE=1 SV=1	40	19	76	17	491	55.9	7.9	260.86	75.7	100.4	75.8	69	107.7	106.5	119	116.3	106.2	123.2	0.00108434	0.709015
O55029	Copb2	Coatomer subunit beta' OS=Mus musculus OX=10090 GN=Copb2 PE=1 SV=2	28	26	53	26	905	102.4	5.3	166.99	100.3	99.3	94.1	95.9	98.1	98.9	106.7	99.7	97.9	109.1	0.152427	0.957405
Q9Z0U1	Tjp2	Tight junction protein ZO-2 OS=Mus musculus OX=10090 GN=Tjp2 PE=1 SV=2	28	33	52	32	1167	131.2	6.79	154.86	116.9	113.5	110.6	113.3	89.1	88.2	95.1	91.7	90.5	90.9	5.92203e-07	1.24922
P62192	Psmc1	26S proteasome regulatory subunit 4 OS=Mus musculus OX=10090 GN=Psmc1 PE=1 SV=1	55	26	51	26	440	49.2	6.21	184.29	98.9	101.4	95.2	94.1	102	100.8	99.1	101.8	102.7	104	0.0253493	0.957405
Q99JI4	Psmd6	26S proteasome non-ATPase regulatory subunit 6 OS=Mus musculus OX=10090 GN=Psmd6 PE=1 SV=1	39	22	47	22	389	45.5	5.52	161.95	99.4	100	97.7	95.2	102.4	98.2	97.3	106.5	104.4	99	0.15865	0.968164
Q5FW57	Gm4952	Glycine N-acyltransferase-like protein OS=Mus musculus OX=10090 GN=Gm4952 PE=1 SV=3	52	15	57	13	296	34.1	7.8	203.16	89.1	76.5	131	126.1	99.2	108.8	91.3	96.5	95	86.6	0.429302	1.09811
P13707	Gpd1	Glycerol-3-phosphate dehydrogenase [NAD(+)], cytoplasmic OS=Mus musculus OX=10090 GN=Gpd1 PE=1 SV=3	52	20	76	19	349	37.5	7.17	226.14	84.3	88.8	72.3	72.6	111.9	108.6	105.7	113.6	125.8	116.3	0.000111289	0.699516
P35700	Prdx1	Peroxiredoxin-1 OS=Mus musculus OX=10090 GN=Prdx1 PE=1 SV=1	76	19	83	17	199	22.2	8.12	285.69	94.6	104.7	95.2	88.9	100.6	104.8	97.2	108.6	103.1	102.3	0.0659681	0.932695
P15864	H1-2	Histone H1.2 OS=Mus musculus OX=10090 GN=H1-2 PE=1 SV=2	54	16	74	5	212	21.3	11	270.83	126.1	113.5	109.8	110.6	87.7	92.5	103	85.6	82.7	88.3	0.000726189	1.27825
Q5YD48	A1cf	APOBEC1 complementation factor OS=Mus musculus OX=10090 GN=A1cf PE=1 SV=2	32	22	43	21	595	65.6	8.59	148.44	90.4	95.5	90.5	85.1	105.9	103.2	103.3	110.1	105.2	110.8	0.000146238	0.849256
Q91X44	Gckr	Glucokinase regulatory protein OS=Mus musculus OX=10090 GN=Gckr PE=1 SV=3	36	20	44	20	587	64.6	6.67	160.08	99.3	96.2	112.9	110.9	107.1	100.6	91	94.3	99.2	88.6	0.132362	1.0829
Q9DB77	Uqcrc2	Cytochrome b-c1 complex subunit 2, mitochondrial OS=Mus musculus OX=10090 GN=Uqcrc2 PE=1 SV=1	43	17	63	17	453	48.2	9.25	221.5	83.9	87.7	72.6	66.7	121.4	118.1	112	115.4	115.9	106.2	4.76507e-05	0.676851
P10605	Ctsb	Cathepsin B OS=Mus musculus OX=10090 GN=Ctsb PE=1 SV=2	39	12	64	12	339	37.3	5.91	228.09	120.7	98.8	120.3	128.9	92.1	85.5	87.1	90.7	90.6	85.4	0.000650555	1.32301
Q9D0I9	Rars1	Arginine--tRNA ligase, cytoplasmic OS=Mus musculus OX=10090 GN=Rars1 PE=1 SV=2	36	26	50	26	660	75.6	7.55	168.36	95.8	100.1	101.6	103	95.3	99.9	101.8	99.3	96.5	106.7	0.933403	1.00209
Q99KK7	Dpp3	Dipeptidyl peptidase 3 OS=Mus musculus OX=10090 GN=Dpp3 PE=1 SV=2	36	24	51	24	738	82.8	5.38	186.29	106.3	104.6	100.1	107.2	98.8	103.5	92	95.8	93.6	98.2	0.0147949	1.07802
O08709	Prdx6	Peroxiredoxin-6 OS=Mus musculus OX=10090 GN=Prdx6 PE=1 SV=3	64	14	62	14	224	24.9	6.01	225.09	85.1	91.1	91.1	86.3	116.2	109.5	98.2	107.5	115.3	99.5	0.00149705	0.820799
Q9JLV1	Bag3	BAG family molecular chaperone regulator 3 OS=Mus musculus OX=10090 GN=Bag3 PE=1 SV=2	50	23	39	23	577	61.8	7.27	135.18	101.6	104.5	98.6	98.2	92	90.8	107	100.9	96.2	110.3	0.785321	1.01197
Q91WQ3	Yars1	Tyrosine--tRNA ligase, cytoplasmic OS=Mus musculus OX=10090 GN=Yars1 PE=1 SV=3	44	28	49	28	528	59.1	7.01	154.55	97.5	99.5	103.7	98.1	100.2	99.5	100.9	101.4	96.7	102.6	0.741299	0.994845
Q5XJY5	Arcn1	Coatomer subunit delta OS=Mus musculus OX=10090 GN=Arcn1 PE=1 SV=2	36	20	46	20	511	57.2	6.21	178.48	102.5	106.3	100.7	103.6	97	93.3	101.4	96.4	94	104.9	0.0587121	1.05562
Q8VC28	Akr1c13	Aldo-keto reductase family 1 member C13 OS=Mus musculus OX=10090 GN=Akr1c13 PE=1 SV=2	61	18	53	17	323	37	7.08	222.62	79.5	94.1	94.6	87	111.4	107.2	98.7	106.6	116.4	104.5	0.0020536	0.826303
Q93092	Taldo1	Transaldolase OS=Mus musculus OX=10090 GN=Taldo1 PE=1 SV=2	46	20	67	20	337	37.4	7.03	194.36	106.6	107.6	102.1	97.5	92.6	105.2	101.5	97.2	93.3	96.4	0.0990595	1.05885
Q8BG05	Hnrnpa3	Heterogeneous nuclear ribonucleoprotein A3 OS=Mus musculus OX=10090 GN=Hnrnpa3 PE=1 SV=1	52	21	52	20	379	39.6	9.01	188.43	111.3	107.7	108.7	108.6	94.6	97.4	95	90.5	90.1	96	1.52671e-05	1.1612
Q91VI7	Rnh1	Ribonuclease inhibitor OS=Mus musculus OX=10090 GN=Rnh1 PE=1 SV=1	57	18	44	18	456	49.8	4.78	185.42	106.1	105.1	101.5	105.6	96.4	98.3	95.2	96.8	98.4	96.5	7.81394e-05	1.07883
Q61656	Ddx5	Probable ATP-dependent RNA helicase DDX5 OS=Mus musculus OX=10090 GN=Ddx5 PE=1 SV=2	44	32	62	25	614	69.2	8.92	185.97	110	107.2	99.5	101.5	99.7	98.3	101.1	98	91.7	93	0.0237582	1.07821
Q9CZW5	Tomm70	Mitochondrial import receptor subunit TOM70 OS=Mus musculus OX=10090 GN=Tomm70 PE=1 SV=2	41	27	58	27	611	67.5	7.53	176.35	91.4	89.3	96	94.6	107.1	106.8	104.3	103.2	103.3	103.8	4.50116e-05	0.886158
Q9QZE5	Copg1	Coatomer subunit gamma-1 OS=Mus musculus OX=10090 GN=Copg1 PE=1 SV=1	27	22	50	20	874	97.5	5.35	177.47	100.3	99	94.7	95.3	98.6	98.6	104.6	103.1	99.5	106.4	0.0585699	0.956041
Q8BX70	Vps13c	Vacuolar protein sorting-associated protein 13C OS=Mus musculus OX=10090 GN=Vps13c PE=1 SV=2	10	36	42	36	3748	419.8	6.81	132.52	100.6	100.6	99.3	99.5	98.9	95.8	100.2	97.7	97.5	109.9	1	1
Q9JHW2	Nit2	Omega-amidase NIT2 OS=Mus musculus OX=10090 GN=Nit2 PE=1 SV=1	64	17	45	17	276	30.5	6.9	189.91	85.1	92.6	97.1	91.7	111.5	108.4	101.5	102.7	110.6	98.8	0.00301888	0.867798
Q8JZQ2	Afg3l2	AFG3-like protein 2 OS=Mus musculus OX=10090 GN=Afg3l2 PE=1 SV=1	30	27	50	25	802	89.5	8.6	167.16	108.2	100.1	126.4	134.1	88.3	90	89.8	90.2	86.9	85.8	0.00184857	1.32429
P14685	Psmd3	26S proteasome non-ATPase regulatory subunit 3 OS=Mus musculus OX=10090 GN=Psmd3 PE=1 SV=3	45	25	50	25	530	60.7	8.44	170.6	97.9	97.9	95	96.8	101.7	104.4	102.9	100.7	100.5	102.2	0.00049909	0.949379
Q9DBG3	Ap2b1	AP-2 complex subunit beta OS=Mus musculus OX=10090 GN=Ap2b1 PE=1 SV=1	25	26	44	9	937	104.5	5.38	154.4	103	101.1	98.4	101.5	101.9	96.5	101.6	95.7	99.9	100.3	0.304656	1.01695
Q8VCM7	Fgg	Fibrinogen gamma chain OS=Mus musculus OX=10090 GN=Fgg PE=1 SV=1	34	19	50	19	436	49.4	5.86	180.64	85.3	94.8	72.5	61.8	91.9	97.6	172.6	106.2	84	133.3	0.081433	0.687865
P02088	Hbb-b1	Hemoglobin subunit beta-1 OS=Mus musculus OX=10090 GN=Hbb-b1 PE=1 SV=2	54	8	193	8	147	15.8	7.65	621.58	120.3	115.2	83.3	88.2	102.4	98	76.4	129.5	91.8	94.9	0.807359	1.02951
Q8K0D5	Gfm1	Elongation factor G, mitochondrial OS=Mus musculus OX=10090 GN=Gfm1 PE=1 SV=1	34	26	46	26	751	83.5	6.92	141.53	101.1	97.4	116.1	122.1	95.4	96.4	90.8	94.6	96.9	89.2	0.014767	1.16288
P58771	Tpm1	Tropomyosin alpha-1 chain OS=Mus musculus OX=10090 GN=Tpm1 PE=1 SV=1	58	29	59	11	284	32.7	4.74	176.21	132.6	116.1	112.9	126.8	84.8	85.6	88.6	85.9	83.4	83.3	9.99699e-06	1.43198
Q9Z2V4	Pck1	Phosphoenolpyruvate carboxykinase, cytosolic [GTP] OS=Mus musculus OX=10090 GN=Pck1 PE=1 SV=1	41	23	57	23	622	69.3	6.6	209.05	102.1	79.7	77.7	63.1	92.9	104.3	117.8	114.6	125.4	122.5	0.00680067	0.714244
Q91YT0	Ndufv1	NADH dehydrogenase [ubiquinone] flavoprotein 1, mitochondrial OS=Mus musculus OX=10090 GN=Ndufv1 PE=1 SV=1	52	19	53	19	464	50.8	8.21	178.51	83.7	88.5	69	65.8	118.8	118.4	110.5	118.8	113.1	113.4	3.74514e-05	0.664502
Q80WJ7	Mtdh	Protein LYRIC OS=Mus musculus OX=10090 GN=Mtdh PE=1 SV=1	38	21	37	21	579	63.8	9.33	137.3	100	95.6	103.4	96	103.5	93.7	102.1	95.5	101.8	108.3	0.52471	0.979501
P97742	Cpt1a	Carnitine O-palmitoyltransferase 1, liver isoform OS=Mus musculus OX=10090 GN=Cpt1a PE=1 SV=4	31	20	52	20	773	88.2	8.62	184.02	105.8	91.9	94.3	92.1	108.5	101.6	100.8	99.7	105.6	99.5	0.0736154	0.935764
Q9R269	Ppl	Periplakin OS=Mus musculus OX=10090 GN=Ppl PE=1 SV=1	21	39	42	39	1755	203.9	5.54	110.41	180.4	168.4	123.2	137.3	61.5	68.7	73.5	58	61.7	67.3	4.38288e-05	2.33926
Q9CU62	Smc1a	Structural maintenance of chromosomes protein 1A OS=Mus musculus OX=10090 GN=Smc1a PE=1 SV=4	24	33	43	33	1233	143.1	7.64	129.43	105.5	100.9	98.1	96.2	100.3	101.3	103.4	100.3	98.5	95.5	0.893073	1.00292
P56654	Cyp2c37	Cytochrome P450 2C37 OS=Mus musculus OX=10090 GN=Cyp2c37 PE=1 SV=2	38	19	49	3	490	55.6	7.11	175.02	54.9	52.5	54.5	48.3	135.7	145	129.3	130.6	143.2	105.9	4.69614e-06	0.399266
P21619	Lmnb2	Lamin-B2 OS=Mus musculus OX=10090 GN=Lmnb2 PE=1 SV=2	45	28	50	24	596	67.3	5.5	160.98	89.6	86.7	96.5	90.3	105.4	106.3	103.5	104.8	116.5	100.4	0.00143303	0.855158
P21107	Tpm3	Tropomyosin alpha-3 chain OS=Mus musculus OX=10090 GN=Tpm3 PE=1 SV=3	45	24	63	10	285	33	4.72	192	122.5	117	114.3	126.3	93.2	86.9	92.4	83.1	82.6	81.9	8.72443e-06	1.38464
P35492	Hal	Histidine ammonia-lyase OS=Mus musculus OX=10090 GN=Hal PE=1 SV=1	39	21	65	21	657	72.2	6.34	195.41	70.6	81.9	89.7	74.4	120	125.7	108.9	105.9	115.4	107.6	0.000157795	0.694806
P18760	Cfl1	Cofilin-1 OS=Mus musculus OX=10090 GN=Cfl1 PE=1 SV=3	84	17	52	15	166	18.5	8.09	191.23	121.5	115.2	105.6	111.7	88.1	93	97.7	86.3	88.2	92.7	0.000168135	1.24725
P97328	Khk	Ketohexokinase OS=Mus musculus OX=10090 GN=Khk PE=1 SV=1	67	18	87	18	298	32.7	6.16	293.99	74.3	84.6	80.8	77.2	113.6	108.8	113	114.5	119.8	113.5	7.5725e-07	0.69577
P63101	Ywhaz	14-3-3 protein zeta/delta OS=Mus musculus OX=10090 GN=Ywhaz PE=1 SV=1	49	17	68	13	245	27.8	4.79	236.74	121.3	113.5	104.5	115.3	89.3	89.4	96.2	89.4	89.8	91.3	7.62574e-05	1.25028
Q8CI94	Pygb	Glycogen phosphorylase, brain form OS=Mus musculus OX=10090 GN=Pygb PE=1 SV=3	37	30	54	21	843	96.7	6.73	166.78	154.7	133	150	169.3	64.6	68.3	68.2	68.2	58.6	65.1	7.05693e-07	2.31679
P17751	Tpi1	Triosephosphate isomerase OS=Mus musculus OX=10090 GN=Tpi1 PE=1 SV=4	61	16	86	16	299	32.2	5.74	290.72	93.6	102.6	111.5	111.9	98.2	98.2	94.2	97.2	97.4	95.1	0.049181	1.08461
Q9CZN7	Shmt2	Serine hydroxymethyltransferase, mitochondrial OS=Mus musculus OX=10090 GN=Shmt2 PE=1 SV=1	53	23	64	22	504	55.7	8.47	186.75	101.5	96	107	110.6	99.8	96.5	94.2	99	101.3	94.1	0.0661273	1.06454
Q8K310	Matr3	Matrin-3 OS=Mus musculus OX=10090 GN=Matr3 PE=1 SV=1	29	28	48	28	846	94.6	6.25	147.5	105.7	104.5	104.3	104.1	93.2	93.2	107.1	94.8	96.6	96.6	0.0202247	1.07979
Q922J3	Clip1	CAP-Gly domain-containing linker protein 1 OS=Mus musculus OX=10090 GN=Clip1 PE=1 SV=1	26	37	46	31	1391	155.7	5.24	130.96	105.6	104.8	107.1	106.1	91.7	94.3	101.1	95.8	96.2	97.2	0.000321926	1.10255
P22599	Serpina1b	Alpha-1-antitrypsin 1-2 OS=Mus musculus OX=10090 GN=Serpina1b PE=1 SV=2	54	16	56	5	413	45.9	5.54	202.82	95	91.5	92.2	78	101.2	105.1	117.6	111.5	105.1	103.1	0.00312759	0.831339
Q4LDG0	Slc27a5	Bile acyl-CoA synthetase OS=Mus musculus OX=10090 GN=Slc27a5 PE=1 SV=2	30	20	76	20	689	76.2	8.38	266.72	87.5	94.1	89.2	82.6	111.3	103	106.7	107.3	107.3	111.1	4.67396e-05	0.8197
P16406	Enpep	Glutamyl aminopeptidase OS=Mus musculus OX=10090 GN=Enpep PE=1 SV=1	30	26	42	26	945	107.9	5.44	133.67	76.9	85.4	72.5	68.9	118.9	125.2	114.2	121.2	113.9	102.7	3.58175e-05	0.654432
Q8BWF0	Aldh5a1	Succinate-semialdehyde dehydrogenase, mitochondrial OS=Mus musculus OX=10090 GN=Aldh5a1 PE=1 SV=1	41	21	47	21	523	55.9	8.25	163.79	88.3	89.8	99.9	99.5	107.9	105.1	98.4	105	107.5	98.6	0.020733	0.909639
Q9D6Y7	Msra	Mitochondrial peptide methionine sulfoxide reductase OS=Mus musculus OX=10090 GN=Msra PE=1 SV=1	71	15	46	15	233	26	8.41	162.94	90.7	100.1	97.3	96.8	101.2	109	94.4	101.4	107.2	101.7	0.0755517	0.938933
P54775	Psmc4	26S proteasome regulatory subunit 6B OS=Mus musculus OX=10090 GN=Psmc4 PE=1 SV=2	49	24	48	24	418	47.4	5.21	164.63	101.9	101.7	97.3	97.7	99.3	99.4	99.2	102.6	99.5	101.5	0.638304	0.994015
Q80UG5	Septin9	Septin-9 OS=Mus musculus OX=10090 GN=Septin9 PE=1 SV=1	53	26	45	26	583	65.5	8.9	159.22	116.7	112.7	108.7	113.6	88	88.8	96.3	92.8	86.1	96.2	3.20765e-05	1.23595
Q64521	Gpd2	Glycerol-3-phosphate dehydrogenase, mitochondrial OS=Mus musculus OX=10090 GN=Gpd2 PE=1 SV=2	43	27	47	27	727	80.9	6.61	161.18	99.8	96.5	101.3	114.8	99.6	93.4	99.8	98.2	97.2	99.4	0.168953	1.05276
O08788	Dctn1	Dynactin subunit 1 OS=Mus musculus OX=10090 GN=Dctn1 PE=1 SV=3	23	28	44	28	1281	141.6	5.9	134.64	111	109.3	102.5	101.6	90.8	94.5	100	93.2	93.7	103.5	0.0109292	1.10578
Q9D7B6	Acad8	Isobutyryl-CoA dehydrogenase, mitochondrial OS=Mus musculus OX=10090 GN=Acad8 PE=1 SV=2	51	20	39	20	413	45	8.13	145.45	92.7	87.6	122.6	118.8	106.5	97.5	91.8	93.4	100	89.2	0.277476	1.09362
Q8JZQ9	Eif3b	Eukaryotic translation initiation factor 3 subunit B OS=Mus musculus OX=10090 GN=Eif3b PE=1 SV=1	31	25	42	25	803	91.3	5.02	166.61	97.5	98.9	98	100.1	100	97.1	101.8	99.1	97.9	109.6	0.361997	0.977291
P48036	Anxa5	Annexin A5 OS=Mus musculus OX=10090 GN=Anxa5 PE=1 SV=1	56	21	63	20	319	35.7	4.96	196.5	166.4	150.3	121.5	148.7	67.9	69.5	74	67	66.9	67.9	6.32836e-06	2.13057
Q7TPV4	Mybbp1a	Myb-binding protein 1A OS=Mus musculus OX=10090 GN=Mybbp1a PE=1 SV=2	18	24	37	24	1344	151.9	8.95	129.56	119.5	104.2	126.5	130	84.3	85.8	93.4	91.9	78.7	85.7	0.000226142	1.38573
P97429	Anxa4	Annexin A4 OS=Mus musculus OX=10090 GN=Anxa4 PE=1 SV=4	55	21	45	20	319	35.9	5.57	159.73	126.1	116.1	122.4	129.7	83.9	85.5	82.8	83.8	88.2	81.6	3.43113e-07	1.4659
P12970	Rpl7a	60S ribosomal protein L7a OS=Mus musculus OX=10090 GN=Rpl7a PE=1 SV=2	43	16	40	16	266	30	10.56	167.94	99	99.8	91.8	90.8	107.2	97.1	104	98.6	101.7	110	0.0390455	0.92483
P62334	Psmc6	26S proteasome regulatory subunit 10B OS=Mus musculus OX=10090 GN=Psmc6 PE=1 SV=1	51	20	36	20	389	44.1	7.49	126.15	96.6	100.5	95.3	94.8	98	103.7	101.1	103	103.1	103.8	0.00843073	0.947935
P23953	Ces1c	Carboxylesterase 1C OS=Mus musculus OX=10090 GN=Ces1c PE=1 SV=4	31	15	51	13	554	61	5.06	186.69	109.1	111.7	115.4	106.3	95.5	100.7	88.6	98	97.7	77.1	0.00570999	1.19037
Q07417	Acads	Short-chain specific acyl-CoA dehydrogenase, mitochondrial OS=Mus musculus OX=10090 GN=Acads PE=1 SV=2	53	17	62	17	412	44.9	8.47	206.36	102.6	95.3	117.5	119	94.8	91.3	91.7	96.1	99.9	91.9	0.0188333	1.15185
P62196	Psmc5	26S proteasome regulatory subunit 8 OS=Mus musculus OX=10090 GN=Psmc5 PE=1 SV=1	48	21	62	21	406	45.6	7.55	210.72	95.6	97.2	92	91.5	102.4	105.8	102	105.7	104.7	103.1	0.000100661	0.905002
Q9D826	Pipox	Peroxisomal sarcosine oxidase OS=Mus musculus OX=10090 GN=Pipox PE=1 SV=1	52	19	45	19	390	43.8	7.55	155.83	96.5	106.2	97.1	90.4	106.1	100.8	97.5	103.9	113.5	87.9	0.448309	0.95998
E9QAT4	Sec16a	Protein transport protein Sec16A OS=Mus musculus OX=10090 GN=Sec16a PE=1 SV=1	12	27	38	27	2357	254	5.81	126.85	105.7	95.2	99.3	98.9	100.9	96.3	102.8	94.9	100.9	105.2	0.88541	0.99609
Q9ER72	Cars1	Cysteine--tRNA ligase, cytoplasmic OS=Mus musculus OX=10090 GN=Cars1 PE=1 SV=2	27	23	38	23	831	94.8	6.76	137.26	103.1	106.3	99.8	103.5	97	98	99	99.8	94.3	99.2	0.00701392	1.05406
Q9DBN5	Lonp2	Lon protease homolog 2, peroxisomal OS=Mus musculus OX=10090 GN=Lonp2 PE=1 SV=1	33	25	38	25	852	94.5	7.23	153.43	90.4	95.5	85.1	78.6	110.9	101.8	107.9	109.8	106.9	113.2	0.000319165	0.806149
P14148	Rpl7	60S ribosomal protein L7 OS=Mus musculus OX=10090 GN=Rpl7 PE=1 SV=2	47	22	46	22	270	31.4	10.89	152.43	93.8	98.4	93.3	91.5	98.3	103	103.3	102.1	103.1	113.1	0.0085852	0.90785
Q91X72	Hpx	Hemopexin OS=Mus musculus OX=10090 GN=Hpx PE=1 SV=2	39	20	81	20	460	51.3	7.8	285	105.6	101.7	106.2	91.5	78.7	91.7	123	85.5	79.1	137	0.875841	1.02101
Q91W64	Cyp2c70	Cytochrome P450 2C70 OS=Mus musculus OX=10090 GN=Cyp2c70 PE=1 SV=2	41	23	49	22	489	56	8.09	172.44	87.5	95.7	98.9	87.4	97	105	113.1	106.3	90.8	118.3	0.0544775	0.879064
Q91VM9	Ppa2	Inorganic pyrophosphatase 2, mitochondrial OS=Mus musculus OX=10090 GN=Ppa2 PE=1 SV=1	49	17	46	17	330	38.1	6.98	160.97	91.8	90.8	103.3	101.5	102.7	102.4	98.6	106.6	103.9	98.4	0.120424	0.94858
Q61425	Hadh	Hydroxyacyl-coenzyme A dehydrogenase, mitochondrial OS=Mus musculus OX=10090 GN=Hadh PE=1 SV=2	56	20	66	20	314	34.4	8.65	196.92	94	88.8	104.4	99.7	104.1	105.1	99.1	103.9	107.8	93.2	0.185914	0.946429
Q9DBG1	Cyp27a1	Sterol 26-hydroxylase, mitochondrial OS=Mus musculus OX=10090 GN=Cyp27a1 PE=1 SV=1	40	17	54	17	533	60.7	9.14	192.83	74.6	76.3	77.5	77.3	127.6	121.4	106.4	115.9	119.3	103.7	3.14241e-05	0.660449
Q99NB9	Sf3b1	Splicing factor 3B subunit 1 OS=Mus musculus OX=10090 GN=Sf3b1 PE=1 SV=1	22	24	36	24	1304	145.7	7.09	116.45	105.4	97.2	104.5	95.3	96.7	99.2	101	104	96.4	100.2	0.69297	1.01021
Q9DCD0	Pgd	6-phosphogluconate dehydrogenase, decarboxylating OS=Mus musculus OX=10090 GN=Pgd PE=1 SV=3	49	23	47	23	483	53.2	7.23	159.57	139.3	131.2	132.5	162.4	69.9	73	80.1	72	69	70.6	3.30204e-06	1.95145
Q8K2Q9	Shtn1	Shootin-1 OS=Mus musculus OX=10090 GN=Shtn1 PE=1 SV=1	38	22	37	22	631	71.3	5.44	142.39	121.2	116.6	121.8	126.3	82.4	85.8	88.2	86.6	80.1	91.2	6.888e-07	1.41717
Q6A0A9	FAM120A	Constitutive coactivator of PPAR-gamma-like protein 1 OS=Mus musculus OX=10090 GN=FAM120A PE=1 SV=2	26	25	43	23	1112	121.6	8.92	150.16	99.5	102.5	96.4	95.5	93.7	102.1	101.9	97.8	102.3	108.3	0.391151	0.974839
Q91W50	Csde1	Cold shock domain-containing protein E1 OS=Mus musculus OX=10090 GN=Csde1 PE=1 SV=1	32	25	40	25	798	88.7	6.37	136.53	96	100.2	100.9	96.8	98.7	98.6	98.9	103.3	102.2	104.4	0.159413	0.974839
Q99JY9	Actr3	Actin-related protein 3 OS=Mus musculus OX=10090 GN=Actr3 PE=1 SV=3	48	18	56	18	418	47.3	5.88	225.78	104.8	102.4	99.8	102.4	98.1	102.8	100.6	95.9	96.2	97.1	0.0413746	1.03961
Q922R8	Pdia6	Protein disulfide-isomerase A6 OS=Mus musculus OX=10090 GN=Pdia6 PE=1 SV=3	38	17	61	17	440	48.1	5.14	235.46	103.8	107.8	97.8	101.4	92	91.7	106.5	95.7	89.5	113.7	0.412738	1.046
P17742	Ppia	Peptidyl-prolyl cis-trans isomerase A OS=Mus musculus OX=10090 GN=Ppia PE=1 SV=2	83	15	87	14	164	18	7.9	229.95	111.6	117.2	114.2	118.5	93.2	91	86.7	90.2	91.4	86	8.36549e-07	1.28552
P27659	Rpl3	60S ribosomal protein L3 OS=Mus musculus OX=10090 GN=Rpl3 PE=1 SV=3	40	23	51	23	403	46.1	10.21	149.56	91.8	102.1	91.8	90	98.5	102.2	103.6	99.2	104.1	116.7	0.0356487	0.902691
Q9Z2I0	Letm1	Mitochondrial proton/calcium exchanger protein OS=Mus musculus OX=10090 GN=Letm1 PE=1 SV=1	20	18	41	18	738	82.9	6.52	164.16	96.5	94.1	102.4	106	101.2	100.5	98.1	102.7	99.4	99.1	0.861149	0.99584
P47199	Cryz	Quinone oxidoreductase OS=Mus musculus OX=10090 GN=Cryz PE=1 SV=1	63	17	39	17	331	35.2	8.07	153.56	95.5	94.5	106.2	103.1	101.5	100.3	97	97.6	110.1	94.1	0.94139	0.997253
Q8CIB5	Fermt2	Fermitin family homolog 2 OS=Mus musculus OX=10090 GN=Fermt2 PE=1 SV=1	34	21	42	21	680	77.8	6.7	155.08	107	99.9	100.5	104.5	99.2	92.1	109.5	94.1	94.5	98.7	0.190348	1.05059
Q80XN0	Bdh1	D-beta-hydroxybutyrate dehydrogenase, mitochondrial OS=Mus musculus OX=10090 GN=Bdh1 PE=1 SV=2	53	17	67	17	343	38.3	9.01	201.73	103.6	101.4	115	112.9	97.6	99.7	94.9	95.8	89.6	89.4	0.00386235	1.14524
Q9R1P4	Psma1	Proteasome subunit alpha type-1 OS=Mus musculus OX=10090 GN=Psma1 PE=1 SV=1	57	16	49	16	263	29.5	6.46	177.79	96.4	95.8	96.6	91.8	105.1	103.7	100.9	102.6	105.6	101.6	0.000269012	0.92155
P27046	Man2a1	Alpha-mannosidase 2 OS=Mus musculus OX=10090 GN=Man2a1 PE=1 SV=2	22	22	40	21	1150	131.5	8.03	129.94	101.9	101.3	98.3	103.2	89.6	92	106.9	97.5	95.7	113.5	0.689375	1.01991
Q64105	Spr	Sepiapterin reductase OS=Mus musculus OX=10090 GN=Spr PE=1 SV=1	46	11	50	11	261	27.9	5.74	188.54	104.2	103.8	127.6	122.8	90.4	89.6	91.5	92.1	91.6	86.2	0.00127237	1.27004
P11983	Tcp1	T-complex protein 1 subunit alpha OS=Mus musculus OX=10090 GN=Tcp1 PE=1 SV=3	40	18	39	18	556	60.4	6.16	153.96	96.5	107.9	98.6	98.3	103.6	98	96.9	100.1	101.3	98.8	0.825483	1.00543
Q8BH95	Echs1	Enoyl-CoA hydratase, mitochondrial OS=Mus musculus OX=10090 GN=Echs1 PE=1 SV=1	44	16	51	16	290	31.5	8.48	191.29	89.8	87.1	97.7	94.5	109.8	109.2	102	104.6	108.1	97.1	0.00344792	0.877695
P23492	Pnp	Purine nucleoside phosphorylase OS=Mus musculus OX=10090 GN=Pnp PE=1 SV=2	62	14	50	14	289	32.3	6.16	181.82	103.4	111.1	104.5	114.1	91	94.2	98	90.9	90.7	102.1	0.00232392	1.14597
O35643	Ap1b1	AP-1 complex subunit beta-1 OS=Mus musculus OX=10090 GN=Ap1b1 PE=1 SV=2	23	23	40	6	943	103.9	5.17	137.96	105.2	99.2	107.8	100.5	95.8	96.6	103.4	95.8	96.3	99.5	0.0445545	1.05388
O08795	Prkcsh	Glucosidase 2 subunit beta OS=Mus musculus OX=10090 GN=Prkcsh PE=1 SV=1	28	18	54	18	521	58.8	4.46	184.51	98	101.8	99.4	99	97.2	98.6	105.8	98.8	95.7	105.8	0.750531	0.992358
P63242	Eif5a	Eukaryotic translation initiation factor 5A-1 OS=Mus musculus OX=10090 GN=Eif5a PE=1 SV=2	71	11	56	11	154	16.8	5.24	186.04	104.8	99.5	102.5	96.6	94.9	103.9	98.4	100.2	96.1	102.9	0.549657	1.01459
Q9QXF8	Gnmt	Glycine N-methyltransferase OS=Mus musculus OX=10090 GN=Gnmt PE=1 SV=3	62	13	94	13	293	32.7	7.44	359.88	77.4	81.3	84.7	72.4	119.6	118.9	100.2	115.6	126.5	103.3	0.000243774	0.692443
P47962	Rpl5	60S ribosomal protein L5 OS=Mus musculus OX=10090 GN=Rpl5 PE=1 SV=3	45	17	59	17	297	34.4	9.77	203.74	95.3	100.5	91.9	91.3	103.2	98.8	104.2	101.1	99.8	114	0.0280138	0.915312
Q8CG76	Akr7a2	Aflatoxin B1 aldehyde reductase member 2 OS=Mus musculus OX=10090 GN=Akr7a2 PE=1 SV=3	39	16	73	16	367	40.6	8.12	219.31	89.4	94	103.1	99.4	103.8	104	98	103.7	106.1	98.5	0.0785644	0.942599
Q64514	Tpp2	Tripeptidyl-peptidase 2 OS=Mus musculus OX=10090 GN=Tpp2 PE=1 SV=3	24	30	47	30	1262	139.8	6.58	141.64	82.2	89.5	79.3	80.9	115.7	115.9	105	108.2	114	109.3	1.01264e-05	0.745173
P10630	Eif4a2	Eukaryotic initiation factor 4A-II OS=Mus musculus OX=10090 GN=Eif4a2 PE=1 SV=2	45	18	37	7	407	46.4	5.48	138.45	86.3	87.6	82.6	81.8	109.7	104.1	116.1	110.4	105.6	115.9	1.55722e-05	0.766772
Q9CW03	Smc3	Structural maintenance of chromosomes protein 3 OS=Mus musculus OX=10090 GN=Smc3 PE=1 SV=2	28	32	39	32	1217	141.5	7.18	130.6	105.6	103.1	101.2	96.8	94.9	100.6	102.3	101.9	98.4	95.2	0.24447	1.02823
P47791	Gsr	Glutathione reductase, mitochondrial OS=Mus musculus OX=10090 GN=Gsr PE=1 SV=3	51	18	37	18	500	53.6	7.99	145.74	108.8	105	99.5	104.2	97.5	94.4	103.4	95.2	97.6	94.4	0.0133405	1.07511
Q9CWS0	Ddah1	N(G),N(G)-dimethylarginine dimethylaminohydrolase 1 OS=Mus musculus OX=10090 GN=Ddah1 PE=1 SV=3	69	22	42	21	285	31.4	5.97	165.28	95.9	106.4	88.1	88.9	101.5	103.9	95.7	97.2	119.2	103.2	0.151053	0.916626
Q9JHS4	Clpx	ATP-dependent Clp protease ATP-binding subunit clpX-like, mitochondrial OS=Mus musculus OX=10090 GN=Clpx PE=1 SV=2	35	23	39	23	634	69.2	7.71	133.08	90.7	96.2	110.5	105.5	98.9	92	108.9	102.5	96.8	98.1	0.80124	1.01197
Q9QZ85	Iigp1	Interferon-inducible GTPase 1 OS=Mus musculus OX=10090 GN=Iigp1 PE=1 SV=2	46	17	39	17	413	47.5	6.33	149.97	90.8	99.1	93.2	81.3	91.3	92.8	145.9	95.5	89.9	120.3	0.247506	0.85984
Q9D8W5	Psmd12	26S proteasome non-ATPase regulatory subunit 12 OS=Mus musculus OX=10090 GN=Psmd12 PE=1 SV=4	42	19	34	19	456	52.9	7.06	143.05	105.1	101.4	96.1	102.4	106.8	97.4	98	97.2	98	97.6	0.415706	1.02101
Q6P4T2	Snrnp200	U5 small nuclear ribonucleoprotein 200 kDa helicase OS=Mus musculus OX=10090 GN=Snrnp200 PE=1 SV=1	13	29	45	29	2136	244.4	6.06	126.51	103.3	102.7	99.5	101.1	99.2	100.2	101.6	96.1	96.1	100.3	0.0791145	1.02763
Q8BIJ6	Iars2	Isoleucine--tRNA ligase, mitochondrial OS=Mus musculus OX=10090 GN=Iars2 PE=1 SV=1	21	19	43	19	1012	112.7	6.81	153.68	102	95.8	101.8	108.4	98.9	100.9	95.8	99.1	100.2	97.1	0.177731	1.03378
Q8BK48	Ces2e	Pyrethroid hydrolase Ces2e OS=Mus musculus OX=10090 GN=Ces2e PE=1 SV=1	26	15	58	13	559	62.3	6.16	204.05	112.3	111	104.1	123.6	89.7	94.1	89.4	93.2	94.7	88.1	0.000300633	1.23179
Q9DBG6	Rpn2	Dolichyl-diphosphooligosaccharide--protein glycosyltransferase subunit 2 OS=Mus musculus OX=10090 GN=Rpn2 PE=1 SV=1	36	16	39	16	631	69	5.81	156.89	96.3	94.2	90.8	91.6	108.4	95.4	115.2	99.5	97.4	111.2	0.0297985	0.891963
Q91X34	Baat	Bile acid-CoA:amino acid N-acyltransferase OS=Mus musculus OX=10090 GN=Baat PE=1 SV=1	42	11	40	11	420	46.5	6.68	147.77	91.1	101.5	113.3	101.5	100.3	93.4	96.8	100.7	109.5	92.1	0.544204	1.03087
Q9JIL4	Pdzk1	Na(+)/H(+) exchange regulatory cofactor NHE-RF3 OS=Mus musculus OX=10090 GN=Pdzk1 PE=1 SV=1	47	21	41	21	519	56.5	5.43	161.04	84.1	100	86.2	79.8	108.2	109.8	102.2	110.8	110.1	108.8	0.000598597	0.808047
Q04750	Top1	DNA topoisomerase 1 OS=Mus musculus OX=10090 GN=Top1 PE=1 SV=2	32	27	44	27	767	90.8	9.33	131.72	97.6	99	97.5	96.4	93.8	99.6	113.6	105.5	96.8	100	0.311133	0.961349
Q9D172	Gatd3a	Glutamine amidotransferase-like class 1 domain-containing protein 3A, mitochondrial OS=Mus musculus OX=10090 GN=Gatd3a PE=1 SV=1	53	11	52	11	266	28.1	8.78	202.35	99	93.9	108.2	101.4	106	100.5	95.3	97.8	101.8	96	0.743343	1.01063
P62908	Rps3	40S ribosomal protein S3 OS=Mus musculus OX=10090 GN=Rps3 PE=1 SV=1	77	18	65	18	243	26.7	9.66	238.49	99.2	97.9	94.3	97.2	103	100.2	101.9	99.2	98.6	108.6	0.0478373	0.95323
Q80YR5	Safb2	Scaffold attachment factor B2 OS=Mus musculus OX=10090 GN=Safb2 PE=1 SV=2	25	25	40	17	991	111.8	6.38	115.11	113.6	104.3	121.2	123.8	84	92.7	94.1	87.7	84.7	93.8	0.00024229	1.29302
Q9DCL9	Paics	Multifunctional protein ADE2 OS=Mus musculus OX=10090 GN=Paics PE=1 SV=4	47	22	37	22	425	47	7.23	133.02	97	106.8	96.3	96.3	103.9	102.8	95.2	100.1	104.9	96.8	0.610748	0.984926
P06745	Gpi	Glucose-6-phosphate isomerase OS=Mus musculus OX=10090 GN=Gpi PE=1 SV=4	33	23	62	23	558	62.7	8.13	186.94	90.5	96	94.7	95.8	101	104.7	106.9	107.2	100.1	103.1	0.000764141	0.907705
Q9WTI7	Myo1c	Unconventional myosin-Ic OS=Mus musculus OX=10090 GN=Myo1c PE=1 SV=2	25	27	44	27	1063	121.9	9.35	145.36	115.9	109.2	104.4	111.1	95.4	96.2	91.5	93.2	94.6	88.4	0.000103462	1.18166
Q64511	Top2b	DNA topoisomerase 2-beta OS=Mus musculus OX=10090 GN=Top2b PE=1 SV=2	18	30	40	30	1612	181.8	8.29	119.59	107.3	98.7	90.2	90.7	104.5	105.3	106	101.5	97.7	98.2	0.175625	0.946429
Q9Z329	Itpr2	Inositol 1,4,5-trisphosphate receptor type 2 OS=Mus musculus OX=10090 GN=Itpr2 PE=1 SV=4	11	29	40	21	2701	307.3	6.44	114.13	95.9	98.1	96.2	99.6	95.3	101	104.6	104.5	99.2	105.6	0.082631	0.95821
Q11011	Npepps	Puromycin-sensitive aminopeptidase OS=Mus musculus OX=10090 GN=Npepps PE=1 SV=2	24	23	41	23	920	103.3	5.9	133.97	103.8	105	101.9	105	99.1	97.3	95.7	99.5	97.4	95.2	0.000258505	1.06736
Q9EQH2	Erap1	Endoplasmic reticulum aminopeptidase 1 OS=Mus musculus OX=10090 GN=Erap1 PE=1 SV=2	25	22	35	22	930	106.5	6.2	108.96	98.8	97.6	98.5	101.6	98.7	98.5	108.9	94.8	101	101.7	0.57283	0.985338
Q8C7E7	Stbd1	Starch-binding domain-containing protein 1 OS=Mus musculus OX=10090 GN=Stbd1 PE=1 SV=1	54	19	55	19	338	36.1	5.99	207.54	115.5	104.3	144.8	146.4	80.6	79	79.9	84.7	83.7	81.2	0.000582804	1.56716
P63037	Dnaja1	DnaJ homolog subfamily A member 1 OS=Mus musculus OX=10090 GN=Dnaja1 PE=1 SV=1	47	19	33	19	397	44.8	7.08	126.2	89.5	96.2	94.2	87.5	99.6	94.4	114.1	105	107	112.7	0.0115468	0.870891
O88428	Papss2	Bifunctional 3'-phosphoadenosine 5'-phosphosulfate synthase 2 OS=Mus musculus OX=10090 GN=Papss2 PE=1 SV=2	36	23	42	22	621	70.3	7.58	141.09	94.2	100	97.7	95.2	103.5	111.3	99.8	98.5	101	98.8	0.0792817	0.947381
O09131	Gsto1	Glutathione S-transferase omega-1 OS=Mus musculus OX=10090 GN=Gsto1 PE=1 SV=2	62	20	60	20	240	27.5	7.36	180.15	82.2	85.7	92.5	86.6	119	113.7	108.3	107.9	104	100	0.000437575	0.797212
Q91Z53	Grhpr	Glyoxylate reductase/hydroxypyruvate reductase OS=Mus musculus OX=10090 GN=Grhpr PE=1 SV=1	54	13	43	13	328	35.3	7.65	205.2	79.1	85.1	79.6	78.6	111	117.4	108.6	112.1	109.8	118.7	9.84065e-07	0.713695
Q9CZ13	Uqcrc1	Cytochrome b-c1 complex subunit 1, mitochondrial OS=Mus musculus OX=10090 GN=Uqcrc1 PE=1 SV=2	40	16	57	15	480	52.8	6.21	194.59	83.8	89	73.1	69.8	119.2	113.3	111.8	113.5	117.7	108.8	2.45566e-05	0.692021
P18242	Ctsd	Cathepsin D OS=Mus musculus OX=10090 GN=Ctsd PE=1 SV=1	34	11	34	11	410	44.9	7.15	137.3	133.4	105.5	111.7	125.8	90.6	85.7	86.5	87.7	90.8	82.3	0.000323662	1.36478
P28798	Grn	Progranulin OS=Mus musculus OX=10090 GN=Grn PE=1 SV=2	35	12	43	12	589	63.4	6.8	174.35	123.1	105.5	120.2	133.9	81.2	87.7	87.2	85.4	85.2	90.6	0.000108693	1.39967
P24369	Ppib	Peptidyl-prolyl cis-trans isomerase B OS=Mus musculus OX=10090 GN=Ppib PE=1 SV=2	60	15	55	15	216	23.7	9.55	184.25	100.8	102.9	102.5	100.2	90.7	96.3	102.6	97.2	93.3	113.6	0.548213	1.02678
P31001	Des	Desmin OS=Mus musculus OX=10090 GN=Des PE=1 SV=3	47	25	55	20	469	53.5	5.27	164.02	142.1	114.7	111.7	113.5	81.3	86	89.2	89.5	82.8	89.2	0.000456939	1.39575
P97449	Anpep	Aminopeptidase N OS=Mus musculus OX=10090 GN=Anpep PE=1 SV=4	20	22	38	22	966	109.6	5.9	136.8	104.5	97.3	98.6	99.1	94.8	91.5	105.9	95.3	95.7	117.2	0.970981	0.998085
Q9DCX2	Atp5pd	ATP synthase subunit d, mitochondrial OS=Mus musculus OX=10090 GN=Atp5pd PE=1 SV=3	69	13	51	13	161	18.7	5.69	186.07	79.8	85.3	86.5	82.2	113.5	111.2	107.7	112	112.8	109.2	1.63967e-07	0.751351
O88587	Comt	Catechol O-methyltransferase OS=Mus musculus OX=10090 GN=Comt PE=1 SV=2	47	14	50	14	265	29.5	5.83	193.05	73.1	94.3	78.6	73.6	108.5	116	121.6	114.9	100.1	119.3	0.000338812	0.704586
P48722	Hspa4l	Heat shock 70 kDa protein 4L OS=Mus musculus OX=10090 GN=Hspa4l PE=1 SV=2	31	26	38	25	838	94.3	5.74	127.92	102	106	108.9	107.4	93	88.7	101.8	97.4	92.5	102.3	0.0101912	1.10552
P50285	Fmo1	Dimethylaniline monooxygenase [N-oxide-forming] 1 OS=Mus musculus OX=10090 GN=Fmo1 PE=1 SV=1	39	20	54	20	532	59.9	8.47	162.02	107.2	106.6	114.4	123	93.2	93.2	90.7	89.9	96.3	85.4	0.000334681	1.23346
P70335	Rock1	Rho-associated protein kinase 1 OS=Mus musculus OX=10090 GN=Rock1 PE=1 SV=1	22	31	41	28	1354	158.1	5.86	117.72	100.1	99.2	96.5	95.7	99.5	103.7	103	100.5	100.4	101.4	0.016834	0.965078
Q61646	Hp	Haptoglobin OS=Mus musculus OX=10090 GN=Hp PE=1 SV=1	41	16	43	16	347	38.7	6.29	146.53	83.1	77.1	95	66.8	91.4	86.8	120.6	87.4	83.9	208	0.232299	0.712284
Q99LC3	Ndufa10	NADH dehydrogenase [ubiquinone] 1 alpha subcomplex subunit 10, mitochondrial OS=Mus musculus OX=10090 GN=Ndufa10 PE=1 SV=1	44	18	41	18	355	40.6	7.78	134.58	83.7	88.7	67.8	65.8	119.6	118.3	111.3	115.7	116.6	112.5	3.81339e-05	0.661383
P68254	Ywhaq	14-3-3 protein theta OS=Mus musculus OX=10090 GN=Ywhaq PE=1 SV=1	44	15	54	10	245	27.8	4.78	190.34	114.2	109.4	102.4	107	92.2	94.4	97.2	93.8	95.8	93.5	0.000204672	1.1457
O08677	Kng1	Kininogen-1 OS=Mus musculus OX=10090 GN=Kng1 PE=1 SV=1	33	17	40	17	661	73.1	6.54	149.38	100.3	98.9	87.6	83.8	101.6	108.6	109.8	99.1	103.4	107.1	0.0134627	0.882942
Q9CQA3	Sdhb	Succinate dehydrogenase [ubiquinone] iron-sulfur subunit, mitochondrial OS=Mus musculus OX=10090 GN=Sdhb PE=1 SV=1	47	17	52	17	282	31.8	8.68	162.59	92.2	88.7	109.2	108.3	105.3	101.8	99.2	100.3	101.9	93	0.89362	0.993516
P70168	Kpnb1	Importin subunit beta-1 OS=Mus musculus OX=10090 GN=Kpnb1 PE=1 SV=2	27	22	42	22	876	97.1	4.78	134.72	111.2	111.3	106.2	111.1	90.6	95	94	92.2	93.7	94.5	1.29155e-06	1.17804
Q6IRU2	Tpm4	Tropomyosin alpha-4 chain OS=Mus musculus OX=10090 GN=Tpm4 PE=1 SV=3	54	21	46	15	248	28.5	4.68	152.22	160.2	144.3	110.7	128	72.7	79.6	83.6	74.4	69.8	76.6	0.00013856	1.7841
P40936	Inmt	Indolethylamine N-methyltransferase OS=Mus musculus OX=10090 GN=Inmt PE=1 SV=1	50	12	55	12	264	29.4	6.39	240.88	51.5	67	69	52.2	138.1	150.7	116.8	118.8	131	105.1	8.49161e-05	0.472781
Q9Z0N1	Eif2s3x	Eukaryotic translation initiation factor 2 subunit 3, X-linked OS=Mus musculus OX=10090 GN=Eif2s3x PE=1 SV=2	42	17	36	4	472	51	8.4	134.25	98.8	100.4	104.7	106.6	98	94.4	101	96.5	95.4	104.2	0.103279	1.04453
P32261	Serpinc1	Antithrombin-III OS=Mus musculus OX=10090 GN=Serpinc1 PE=1 SV=1	42	22	46	22	465	52	6.46	142.16	102.4	107.7	110.1	106.5	89.4	103	99.9	96.3	94.9	89.7	0.0064598	1.11663
Q61792	Lasp1	LIM and SH3 domain protein 1 OS=Mus musculus OX=10090 GN=Lasp1 PE=1 SV=1	57	19	51	19	263	30	7.05	163.75	115.6	108.8	103.4	109.8	91.2	91.6	96.8	88.5	92.9	101.4	0.000946291	1.16714
P97494	Gclc	Glutamate--cysteine ligase catalytic subunit OS=Mus musculus OX=10090 GN=Gclc PE=1 SV=4	28	15	44	15	637	72.5	5.9	183.22	104.9	107.2	110.5	109	99.3	96.9	88.9	98.6	98.4	86.3	0.00247177	1.13899
Q8R081	Hnrnpl	Heterogeneous nuclear ribonucleoprotein L OS=Mus musculus OX=10090 GN=Hnrnpl PE=1 SV=2	41	17	45	17	586	63.9	8.1	164.54	106.1	104.9	98.6	97.4	102.2	98.6	101	94.7	96.1	100.5	0.241898	1.02934
P50431	Shmt1	Serine hydroxymethyltransferase, cytosolic OS=Mus musculus OX=10090 GN=Shmt1 PE=1 SV=3	51	20	36	19	478	52.6	6.95	130.2	75.1	84.2	81	75	126.3	117.4	103.4	111.5	121.4	104.7	0.000110017	0.69074
P36552	Cpox	Oxygen-dependent coproporphyrinogen-III oxidase, mitochondrial OS=Mus musculus OX=10090 GN=Cpox PE=1 SV=2	36	15	36	15	443	49.7	8.53	125.76	93.9	91.9	82.5	86	109.9	107.8	105.1	102.3	113.6	107.1	0.000164928	0.822933
Q99MR6	Srrt	Serrate RNA effector molecule homolog OS=Mus musculus OX=10090 GN=Srrt PE=1 SV=1	28	27	43	27	875	100.4	5.97	126.41	101	99.1	100.1	97	98.6	100.7	102.9	102.5	98.7	99.5	0.343379	0.988224
O09174	Amacr	Alpha-methylacyl-CoA racemase OS=Mus musculus OX=10090 GN=Amacr PE=1 SV=4	66	20	43	20	381	41.7	7.4	150.82	107.7	107.5	114.6	115.4	96.7	89.4	93	90	94.9	91	3.14865e-05	1.20324
Q569Z5	Ddx46	Probable ATP-dependent RNA helicase DDX46 OS=Mus musculus OX=10090 GN=Ddx46 PE=1 SV=2	27	27	31	27	1032	117.4	9.26	103.36	100.8	102.7	95.9	99.9	98.8	100.2	104.6	99.2	96.2	101.7	0.878121	0.997087
P06728	Apoa4	Apolipoprotein A-IV OS=Mus musculus OX=10090 GN=Apoa4 PE=1 SV=3	63	22	42	22	395	45	5.47	135.03	119.2	119.1	113.9	117.5	85.7	88.6	94.2	89.6	85.6	86.5	3.89224e-07	1.32884
A2ATU0	Dhtkd1	Probable 2-oxoglutarate dehydrogenase E1 component DHKTD1, mitochondrial OS=Mus musculus OX=10090 GN=Dhtkd1 PE=1 SV=1	25	17	37	16	921	102.7	6.9	149.11	91.6	86	104.4	91.8	113.9	107.5	99.2	100.3	112.8	92.6	0.0721049	0.895258
P50136	Bckdha	2-oxoisovalerate dehydrogenase subunit alpha, mitochondrial OS=Mus musculus OX=10090 GN=Bckdha PE=1 SV=1	43	19	45	19	442	50.3	8.06	149.06	96	88.7	115.3	109.6	103.8	103.4	96	96	101.5	89.7	0.493884	1.04065
Q3UTJ2	Sorbs2	Sorbin and SH3 domain-containing protein 2 OS=Mus musculus OX=10090 GN=Sorbs2 PE=1 SV=2	22	25	44	24	1180	132.3	8.53	129.59	119	112.6	103.5	108.4	89.7	89.1	95.8	95.2	92.6	93.9	0.000281768	1.19585
Q922E4	Pcyt2	Ethanolamine-phosphate cytidylyltransferase OS=Mus musculus OX=10090 GN=Pcyt2 PE=1 SV=1	47	17	43	17	404	45.2	6.58	150.13	92.7	101.4	93.2	88.2	107.5	105.5	98.3	103.5	115	94.6	0.0434121	0.902066
Q9DBK0	Acot12	Acetyl-coenzyme A thioesterase OS=Mus musculus OX=10090 GN=Acot12 PE=1 SV=1	33	18	34	18	556	61.7	7.18	147.26	90.3	89.7	91.8	90.4	113.7	105.5	100.9	108.1	114.4	95.1	0.00338587	0.851968
Q80UM3	Naa15	N-alpha-acetyltransferase 15, NatA auxiliary subunit OS=Mus musculus OX=10090 GN=Naa15 PE=1 SV=1	28	28	45	25	865	100.9	7.62	125.25	103.6	103.3	105.2	104.3	96.8	95.4	97.8	98.2	94.9	100.5	0.000249429	1.07025
Q9D0F3	Lman1	Protein ERGIC-53 OS=Mus musculus OX=10090 GN=Lman1 PE=1 SV=1	34	20	49	19	517	57.8	6.34	174.04	93.4	97.9	93.9	91.1	97.5	100.6	107.2	103.2	101.7	113.5	0.0128356	0.905002
P62754	Rps6	40S ribosomal protein S6 OS=Mus musculus OX=10090 GN=Rps6 PE=1 SV=1	43	16	60	15	249	28.7	10.84	207.35	95.3	100	97.8	96.9	105.2	95	103.6	98.2	98.1	110.1	0.193493	0.958702
Q8R050	Gspt1	Eukaryotic peptide chain release factor GTP-binding subunit ERF3A OS=Mus musculus OX=10090 GN=Gspt1 PE=1 SV=2	34	21	41	21	636	68.6	5.21	148.83	100.7	104.7	103.8	105.7	97.7	94.8	99.4	96.2	96	101	0.00283184	1.06366
P47740	Aldh3a2	Aldehyde dehydrogenase family 3 member A2 OS=Mus musculus OX=10090 GN=Aldh3a2 PE=1 SV=2	34	15	55	15	484	53.9	8.35	174.44	116.3	101.9	95.6	108.8	99.7	96.5	82.6	95.2	115.3	88.2	0.199065	1.09766
Q9EQH3	Vps35	Vacuolar protein sorting-associated protein 35 OS=Mus musculus OX=10090 GN=Vps35 PE=1 SV=1	26	20	36	20	796	91.7	5.44	129.38	105.1	97.7	96	91.1	95.5	100.3	108.8	103.4	97.8	104.4	0.244504	0.958456
Q9ESE1	Lrba	Lipopolysaccharide-responsive and beige-like anchor protein OS=Mus musculus OX=10090 GN=Lrba PE=1 SV=1	10	26	38	26	2856	316.9	5.69	108.97	108.4	104.6	111	111.3	92.3	93.1	95	95.1	91.4	97.9	2.69245e-05	1.15607
P07356	Anxa2	Annexin A2 OS=Mus musculus OX=10090 GN=Anxa2 PE=1 SV=2	50	22	39	22	339	38.7	7.69	135.76	163.6	134.4	130.9	154	66.9	73.9	77.7	66	65.5	67	3.24368e-06	2.09676
Q99MI1	Erc1	ELKS/Rab6-interacting/CAST family member 1 OS=Mus musculus OX=10090 GN=Erc1 PE=1 SV=1	23	28	37	28	1120	128.3	5.87	108.44	102.5	101.8	97.5	95.9	96.2	99.9	102.2	98.7	98.3	107.2	0.683957	0.990124
Q8BVI4	Qdpr	Dihydropteridine reductase OS=Mus musculus OX=10090 GN=Qdpr PE=1 SV=2	60	11	37	11	241	25.6	7.81	158.49	81.2	91.8	90	79	112.8	111.2	98.1	112.6	122.2	101.2	0.00150204	0.779517
P28843	Dpp4	Dipeptidyl peptidase 4 OS=Mus musculus OX=10090 GN=Dpp4 PE=1 SV=3	27	19	37	19	760	87.4	6.42	141.98	88.1	93.6	99.3	92	106.8	104.5	102.9	104.8	106	101.9	0.000613283	0.892487
Q99LF4	Rtcb	RNA-splicing ligase RtcB homolog OS=Mus musculus OX=10090 GN=Rtcb PE=1 SV=1	41	19	36	19	505	55.2	7.23	141.38	105	106.6	112.3	112.9	94.2	93.6	93.9	90.2	92.7	98.7	8.93406e-05	1.16315
O08808	Diaph1	Protein diaphanous homolog 1 OS=Mus musculus OX=10090 GN=Diaph1 PE=1 SV=1	23	29	38	29	1255	139.3	5.57	112.78	114.2	113.6	109.9	110.6	88.4	92.8	95.7	91.1	90.9	92.9	9.73134e-07	1.21865
Q64471	Gstt1	Glutathione S-transferase theta-1 OS=Mus musculus OX=10090 GN=Gstt1 PE=1 SV=4	33	11	46	11	240	27.4	7.27	158.2	90	91.9	88.6	91.8	110.5	109.2	101.2	104.3	120.8	91.7	0.014247	0.852203
Q61543	Glg1	Golgi apparatus protein 1 OS=Mus musculus OX=10090 GN=Glg1 PE=1 SV=1	22	25	36	25	1175	133.6	6.84	112.45	123.2	114.1	114	121.5	81.7	88.5	90.7	88.6	83.6	94.1	8.08831e-06	1.34522
Q8BWU8	Etnppl	Ethanolamine-phosphate phospho-lyase OS=Mus musculus OX=10090 GN=Etnppl PE=2 SV=1	39	20	37	19	499	55.5	6.93	126.98	89	93.8	89.5	76.5	107.6	118.9	95.2	120.7	126.7	82.2	0.048821	0.803316
P97371	Psme1	Proteasome activator complex subunit 1 OS=Mus musculus OX=10090 GN=Psme1 PE=1 SV=2	57	14	41	14	249	28.7	5.97	148.76	102.1	104.9	100.2	98.2	93.5	102.4	106.3	94.2	97.7	100.4	0.435139	1.02288
Q9DBS5	Klc4	Kinesin light chain 4 OS=Mus musculus OX=10090 GN=Klc4 PE=1 SV=1	38	23	31	20	619	68.6	6.09	99.66	101.2	103.8	93.9	93.1	98.7	102	99.8	99.1	101.5	107	0.23648	0.966946
Q8C5H8	Nadk2	NAD kinase 2, mitochondrial OS=Mus musculus OX=10090 GN=Nadk2 PE=1 SV=2	54	19	38	19	452	50.8	8.07	132.05	86	83.5	93.8	91	112.4	107	103.8	105.5	112.6	104.5	0.000112909	0.822933
Q80W21	Gstm7	Glutathione S-transferase Mu 7 OS=Mus musculus OX=10090 GN=Gstm7 PE=1 SV=1	68	17	102	7	218	25.7	6.8	306.99	100	104.9	100.8	100	104.8	103.2	94.8	94.9	108	88.6	0.559018	1.02398
Q60598	Cttn	Src substrate cortactin OS=Mus musculus OX=10090 GN=Cttn PE=1 SV=2	39	23	44	23	546	61.2	5.4	123.27	119.7	109	109.2	111.2	93.2	91.1	96.2	89.3	90.3	90.8	2.50989e-05	1.22282
P21440	Abcb4	Phosphatidylcholine translocator ABCB4 OS=Mus musculus OX=10090 GN=Abcb4 PE=1 SV=2	19	25	38	18	1276	140.3	8.78	128.26	119.7	109.2	106.8	106.6	96.9	92.2	97.2	90.1	89.2	92.2	0.000370007	1.1894
Q91WD5	Ndufs2	NADH dehydrogenase [ubiquinone] iron-sulfur protein 2, mitochondrial OS=Mus musculus OX=10090 GN=Ndufs2 PE=1 SV=1	54	19	49	19	463	52.6	6.99	167.64	85.3	91	86	83.2	115.3	109.7	103.4	108.4	110	107.8	1.12896e-05	0.791705
P27612	Plaa	Phospholipase A-2-activating protein OS=Mus musculus OX=10090 GN=Plaa PE=1 SV=4	28	22	40	22	794	87.2	6.14	123.28	106.8	104.5	103.1	107.8	97.7	100	93.1	96.2	96	95	0.000238805	1.09567
Q8VCC2	Ces1	Liver carboxylesterase 1 OS=Mus musculus OX=10090 GN=Ces1 PE=1 SV=1	37	14	48	12	565	62.6	6	198.17	124	132.4	106.4	108.9	90.4	96.3	85.5	84.1	94.2	78	0.00110797	1.33879
Q76MZ3	Ppp2r1a	Serine/threonine-protein phosphatase 2A 65 kDa regulatory subunit A alpha isoform OS=Mus musculus OX=10090 GN=Ppp2r1a PE=1 SV=3	34	19	39	16	589	65.3	5.11	128.36	109.4	107.3	104.5	107.8	93.7	94.4	96.9	96.1	95.5	94.5	2.24851e-06	1.12677
Q62452	Ugt1a9	UDP-glucuronosyltransferase 1A9 OS=Mus musculus OX=10090 GN=Ugt1a9 PE=1 SV=3	26	13	43	8	528	60	8.35	139.58	90.5	97.5	98.4	93.6	109.8	106.1	109.2	105	87.4	102.4	0.0990257	0.919503
P32067	Ssb	Lupus La protein homolog OS=Mus musculus OX=10090 GN=Ssb PE=1 SV=1	44	25	48	25	415	47.7	9.77	145.21	101.6	101.7	105.6	97.3	93.2	119.4	100	95.7	91.4	94.1	0.650315	1.0261
Q8BFW7	Lpp	Lipoma-preferred partner homolog OS=Mus musculus OX=10090 GN=Lpp PE=1 SV=1	31	16	33	16	613	65.8	7.37	120.66	119.7	95.5	101.2	99.2	98.3	97.9	99.1	86.6	98.5	104.2	0.248205	1.06637
P17426	Ap2a1	AP-2 complex subunit alpha-1 OS=Mus musculus OX=10090 GN=Ap2a1 PE=1 SV=1	25	27	39	12	977	107.6	7.03	120.37	102.8	99.3	90.4	95.1	105.4	107.3	99.7	101.7	96.6	101.6	0.112638	0.949535
Q571F8	Gls2	Glutaminase liver isoform, mitochondrial OS=Mus musculus OX=10090 GN=Gls2 PE=1 SV=2	35	21	39	21	602	66.3	7.66	137.37	68.8	81.4	80.9	66.8	131.4	123	106.5	117.4	123.2	100.7	0.00020022	0.636357
Q91WG8	Gne	Bifunctional UDP-N-acetylglucosamine 2-epimerase/N-acetylmannosamine kinase OS=Mus musculus OX=10090 GN=Gne PE=1 SV=1	31	20	49	20	722	79.1	6.81	148.47	93.9	95.5	102.1	99.7	96.6	98.2	103.7	99.2	99	112.1	0.295701	0.963863
Q8R1G2	Cmbl	Carboxymethylenebutenolidase homolog OS=Mus musculus OX=10090 GN=Cmbl PE=1 SV=1	42	13	52	13	245	27.9	7.18	165.34	96.3	94.5	106.2	103.6	101.9	103.3	92.2	99.7	108.1	94.3	0.9518	1.00234
Q9JHI5	Ivd	Isovaleryl-CoA dehydrogenase, mitochondrial OS=Mus musculus OX=10090 GN=Ivd PE=1 SV=1	36	18	60	18	424	46.3	8.29	176.91	88.8	85.7	103.5	95.6	109.3	106.4	101.8	101.7	108.4	98.8	0.0199682	0.894636
Q9CZ44	Nsfl1c	NSFL1 cofactor p47 OS=Mus musculus OX=10090 GN=Nsfl1c PE=1 SV=1	49	15	38	15	370	40.7	5.15	142.45	110.4	106	111.3	111.9	90.6	93.6	91	99.5	95.5	90.2	5.45945e-05	1.17666
Q9DC61	Pmpca	Mitochondrial-processing peptidase subunit alpha OS=Mus musculus OX=10090 GN=Pmpca PE=1 SV=1	35	19	35	19	524	58.2	6.83	121.91	107.1	97.8	111.9	124.3	99	94.5	89.5	92.4	91.9	91.7	0.00636574	1.18363
Q60936	Coq8a	Atypical kinase COQ8A, mitochondrial OS=Mus musculus OX=10090 GN=Coq8a PE=1 SV=2	30	19	46	19	645	71.7	6.54	151.94	82.1	95.4	97.4	88.2	115	115.7	98.8	105.3	107	95.1	0.0163018	0.855158
P19001	Krt19	Keratin, type I cytoskeletal 19 OS=Mus musculus OX=10090 GN=Krt19 PE=1 SV=1	52	23	50	17	403	44.5	5.39	153.18	165.5	126.5	114.9	124.8	73.6	72.7	85.4	79.9	78	78.6	0.000318384	1.70344
Q8R4U0	Stab2	Stabilin-2 OS=Mus musculus OX=10090 GN=Stab2 PE=1 SV=1	10	23	33	23	2559	277.3	6.93	114.04	110.3	112.3	97.9	105	94.2	106.3	91.8	93	94	95.1	0.020935	1.11116
O35129	Phb2	Prohibitin-2 OS=Mus musculus OX=10090 GN=Phb2 PE=1 SV=1	62	18	58	18	299	33.3	9.83	185.09	95.9	89.3	105.8	106.1	101.3	104.5	97.9	101.3	101.8	96	0.747763	0.988139
Q9CZD3	Gars1	Glycine--tRNA ligase OS=Mus musculus OX=10090 GN=Gars1 PE=1 SV=1	28	22	42	22	729	81.8	6.65	130.12	117.5	109.9	115.6	129.1	86.7	88.9	90	87.6	85.7	88.8	1.64003e-05	1.34196
P80317	Cct6a	T-complex protein 1 subunit zeta OS=Mus musculus OX=10090 GN=Cct6a PE=1 SV=3	45	22	45	22	531	58	7.08	142.21	91.7	99.8	95.7	95.4	104.6	103.6	102.1	103.1	104.1	100	0.00163514	0.929393
P20852	Cyp2a5	Cytochrome P450 2A5 OS=Mus musculus OX=10090 GN=Cyp2a5 PE=2 SV=1	37	19	45	6	494	56.7	9.2	146.25	124.4	111.7	155.7	148.4	76.3	94.5	61	75.6	88.7	63.7	0.000552523	1.76229
P62918	Rpl8	60S ribosomal protein L8 OS=Mus musculus OX=10090 GN=Rpl8 PE=1 SV=2	52	12	48	12	257	28	11.03	155.78	89.7	98	92.4	91.7	100.7	103.8	102.6	107.2	100.5	113.4	0.00350216	0.887775
Q3THK7	Gmps	GMP synthase [glutamine-hydrolyzing] OS=Mus musculus OX=10090 GN=Gmps PE=1 SV=2	29	21	34	21	693	76.7	6.73	118.18	101.8	100.4	96.8	94.9	103.3	102.2	101.1	100.7	97.3	101.4	0.16001	0.975
Q501J6	Ddx17	Probable ATP-dependent RNA helicase DDX17 OS=Mus musculus OX=10090 GN=Ddx17 PE=1 SV=1	33	24	43	17	650	72.4	8.59	130.38	111.3	104.5	126.8	122.3	82.5	86.6	98.5	99.5	82.2	85.9	0.00139663	1.30297
P09055	Itgb1	Integrin beta-1 OS=Mus musculus OX=10090 GN=Itgb1 PE=1 SV=1	24	20	35	20	798	88.2	5.94	120.96	115.5	108.3	103.2	104.9	94.7	96.1	95.8	93.9	95.3	92.4	0.000377397	1.14018
Q5FW60	Mup20	Major urinary protein 20 OS=Mus musculus OX=10090 GN=Mup20 PE=1 SV=1	70	15	53	10	181	20.9	4.89	176.18	56.6	85.1	67.6	51.5	108	90.7	135.3	137.6	121.6	145.7	0.00137759	0.529436
Q9Z204	Hnrnpc	Heterogeneous nuclear ribonucleoproteins C1/C2 OS=Mus musculus OX=10090 GN=Hnrnpc PE=1 SV=1	42	18	37	18	313	34.4	5.05	131.25	109.9	102.7	104.4	107.9	96.9	94.3	104.8	94.3	89.8	95	0.00652465	1.10824
Q00898	Serpina1e	Alpha-1-antitrypsin 1-5 OS=Mus musculus OX=10090 GN=Serpina1e PE=1 SV=1	31	14	44	4	413	45.9	5.73	156.29	58.4	79	41.4	36.2	109.3	105.2	168.8	135.6	125.6	140.4	0.000600719	0.41088
Q8K4Z5	Sf3a1	Splicing factor 3A subunit 1 OS=Mus musculus OX=10090 GN=Sf3a1 PE=1 SV=1	26	21	33	21	791	88.5	5.22	114.03	106	96.2	98.6	94.5	101.8	100.3	102.9	96.8	97.2	105.8	0.480424	0.980407
A2A5R2	Arfgef2	Brefeldin A-inhibited guanine nucleotide-exchange protein 2 OS=Mus musculus OX=10090 GN=Arfgef2 PE=1 SV=1	15	26	36	20	1792	202.1	6.55	99.76	112.7	106.9	110.4	116	91.9	92	96.2	91.7	90.9	91.2	5.5392e-06	1.2078
Q920E5	Fdps	Farnesyl pyrophosphate synthase OS=Mus musculus OX=10090 GN=Fdps PE=1 SV=1	42	15	43	15	353	40.6	5.66	152.01	90.2	111.1	62	75.3	105.3	121	100.5	103.6	129.7	101.2	0.039193	0.768033
P35486	Pdha1	Pyruvate dehydrogenase E1 component subunit alpha, somatic form, mitochondrial OS=Mus musculus OX=10090 GN=Pdha1 PE=1 SV=1	41	20	46	20	390	43.2	8.19	162.36	89.5	83.8	104.9	107.1	106.2	104.9	97	102.4	106.5	97.7	0.256246	0.940215
Q8BXA1	Golim4	Golgi integral membrane protein 4 OS=Mus musculus OX=10090 GN=Golim4 PE=1 SV=1	26	19	33	19	655	76.7	4.83	114.94	105.8	100.7	104.7	115.1	88.9	94.8	103.3	95.1	89	102.6	0.0257709	1.11461
Q9Z1T1	Ap3b1	AP-3 complex subunit beta-1 OS=Mus musculus OX=10090 GN=Ap3b1 PE=1 SV=2	21	25	37	25	1105	122.7	5.66	110.88	106.8	106.6	100.6	104.9	95.6	92.7	103.1	94.8	93.2	101.7	0.014627	1.08131
Q9JHR7	Ide	Insulin-degrading enzyme OS=Mus musculus OX=10090 GN=Ide PE=1 SV=1	26	22	33	22	1019	117.7	6.54	114.67	99.8	102.4	95.2	95.2	104.8	99.8	97.2	103.6	101.4	100.6	0.158008	0.969542
P53811	Pitpnb	Phosphatidylinositol transfer protein beta isoform OS=Mus musculus OX=10090 GN=Pitpnb PE=1 SV=2	56	19	34	17	271	31.5	6.95	131.69	93.9	97.2	107	95.5	101.1	100.7	93.2	106.2	104.4	100.8	0.436571	0.973615
P42125	Eci1	Enoyl-CoA delta isomerase 1, mitochondrial OS=Mus musculus OX=10090 GN=Eci1 PE=1 SV=2	39	11	60	11	289	32.2	8.98	203.9	89.6	85	99.9	101.7	103.8	107.8	101	104.4	107.6	99.2	0.0260056	0.904617
P62702	Rps4x	40S ribosomal protein S4, X isoform OS=Mus musculus OX=10090 GN=Rps4x PE=1 SV=2	47	15	50	15	263	29.6	10.15	162.89	95.2	99.6	97.2	94.5	96.4	100.9	99.9	101.5	100.3	114.5	0.128734	0.944988
Q99PG0	Aadac	Arylacetamide deacetylase OS=Mus musculus OX=10090 GN=Aadac PE=1 SV=3	30	14	37	14	398	45.2	7.49	147.7	94.8	110.1	104.8	102.6	108.8	94.7	93.2	96.2	104.9	90.1	0.288341	1.05196
P48193	Epb41	Protein 4.1 OS=Mus musculus OX=10090 GN=Epb41 PE=1 SV=2	25	18	34	16	858	95.9	5.6	132.2	97.8	92.6	91.7	89.2	110.7	100.5	106.4	108	103.1	99.9	0.00187213	0.886017
Q9D2G2	Dlst	Dihydrolipoyllysine-residue succinyltransferase component of 2-oxoglutarate dehydrogenase complex, mitochondrial OS=Mus musculus OX=10090 GN=Dlst PE=1 SV=1	34	15	45	15	454	49	8.95	157.34	97.4	95.3	103.6	111.2	102.5	101.9	92.7	98.7	100.8	95.8	0.387271	1.03182
P62751	Rpl23a	60S ribosomal protein L23a OS=Mus musculus OX=10090 GN=Rpl23a PE=1 SV=1	56	15	51	15	156	17.7	10.45	163.62	93.9	97.6	90.3	87.4	103.5	102.9	107.9	102.3	99.8	114.4	0.0038765	0.877933
O35386	Phyh	Phytanoyl-CoA dioxygenase, peroxisomal OS=Mus musculus OX=10090 GN=Phyh PE=1 SV=1	50	15	47	15	338	38.6	7.53	154.32	88.8	95.3	87.6	85.4	108.7	114.3	98	108.7	106.8	106.3	0.000506701	0.833307
Q8VI47	Abcc2	Canalicular multispecific organic anion transporter 1 OS=Mus musculus OX=10090 GN=Abcc2 PE=1 SV=2	17	27	39	27	1543	173.6	8.65	126.71	104.2	99.9	91.1	89.8	107.3	105.7	97.5	97	105.2	102.2	0.116269	0.939177
Q00896	Serpina1c	Alpha-1-antitrypsin 1-3 OS=Mus musculus OX=10090 GN=Serpina1c PE=1 SV=2	47	16	38	1	412	45.8	5.44	153.76	83.4	92.8	80.1	71.3	97.8	113	129.9	110.5	106.9	114.3	0.00155489	0.730815
Q8VCX1	Akr1d1	Aldo-keto reductase family 1 member D1 OS=Mus musculus OX=10090 GN=Akr1d1 PE=1 SV=1	47	14	50	12	325	37.3	6.9	201.97	89.1	96.3	83.5	87.4	121.9	107.7	104.7	99.1	118.1	92.3	0.0174289	0.830149
Q91VR2	Atp5f1c	ATP synthase subunit gamma, mitochondrial OS=Mus musculus OX=10090 GN=Atp5f1c PE=1 SV=1	46	13	69	13	298	32.9	9.01	160.53	93.7	87.6	98.5	98.7	113.7	102.8	101.2	101.2	104.3	98.6	0.0291504	0.913075
Q8BFZ3	Actbl2	Beta-actin-like protein 2 OS=Mus musculus OX=10090 GN=Actbl2 PE=1 SV=1	30	10	88	2	376	42	5.49	336.13	108.8	99.5	97.3	100.6	87.8	109	107.3	104.8	91.8	93.1	0.623025	1.0261
Q91V76		Ester hydrolase C11orf54 homolog OS=Mus musculus OX=10090 PE=1 SV=1	45	13	44	13	315	35	6.29	162.62	89.6	90.3	88.1	89.9	110.1	105.1	99.3	107	113.3	107.3	9.55941e-05	0.836085
Q8CAY6	Acat2	Acetyl-CoA acetyltransferase, cytosolic OS=Mus musculus OX=10090 GN=Acat2 PE=1 SV=2	46	13	57	13	397	41.3	7.5	185.9	91.4	102.1	93.8	90.9	103	111.1	99.9	101.9	106.6	99.3	0.0183006	0.912351
P14094	Atp1b1	Sodium/potassium-transporting ATPase subunit beta-1 OS=Mus musculus OX=10090 GN=Atp1b1 PE=1 SV=1	41	16	41	16	304	35.2	8.65	141.75	82.6	86.2	75.5	73.4	117.5	109	112.2	113.4	116.4	113.7	2.00195e-06	0.698549
Q2TPA8	Hsdl2	Hydroxysteroid dehydrogenase-like protein 2 OS=Mus musculus OX=10090 GN=Hsdl2 PE=1 SV=1	38	17	39	17	490	54.2	6.74	125.11	113.4	96.4	109.7	121	100.1	92.7	89.4	96.8	95.7	84.8	0.00919378	1.18097
P07758	Serpina1a	Alpha-1-antitrypsin 1-1 OS=Mus musculus OX=10090 GN=Serpina1a PE=1 SV=4	41	15	40	1	413	46	5.72	159.07	84.5	95.2	83.5	79.9	103.2	97.4	123.2	112.2	116.7	104.3	0.00268939	0.783333
Q8QZY1	Eif3l	Eukaryotic translation initiation factor 3 subunit L OS=Mus musculus OX=10090 GN=Eif3l PE=1 SV=1	40	20	34	20	564	66.6	6.44	114.74	101.3	98.9	98.4	99.7	101.6	92.7	104.5	98.6	97.9	106.5	0.786809	0.992772
Q99K48	Nono	Non-POU domain-containing octamer-binding protein OS=Mus musculus OX=10090 GN=Nono PE=1 SV=3	29	19	45	17	473	54.5	8.95	131.27	111	102.3	102.6	98.4	96.8	97.3	101.4	94	96.9	99.3	0.0415819	1.06104
Q9EP89	Lactb	Serine beta-lactamase-like protein LACTB, mitochondrial OS=Mus musculus OX=10090 GN=Lactb PE=1 SV=1	33	19	38	19	551	60.7	8.9	140.67	92.2	87.9	118.8	111.6	101.9	100	92.7	97.4	106	91.5	0.522355	1.04453
Q9DCQ2	Aspdh	Putative L-aspartate dehydrogenase OS=Mus musculus OX=10090 GN=Aspdh PE=1 SV=1	49	13	44	13	287	30.3	6.95	179.71	75.1	83.4	81.6	76.2	114.6	120.3	108.4	117.3	116.8	106.3	4.61892e-06	0.693945
P62960	Ybx1	Y-box-binding protein 1 OS=Mus musculus OX=10090 GN=Ybx1 PE=1 SV=3	46	11	38	9	322	35.7	9.88	172.53	106.2	105.1	111.6	113.3	92.7	95.4	94.8	92.4	88.3	100.3	0.000382389	1.16031
Q9D6Y9	Gbe1	1,4-alpha-glucan-branching enzyme OS=Mus musculus OX=10090 GN=Gbe1 PE=1 SV=1	30	21	50	21	702	80.3	6.43	142.26	81.8	88	80.1	81.1	118.6	110.4	110.1	110.8	118.5	100.6	5.18306e-05	0.742152
Q6PDN3	Mylk	Myosin light chain kinase, smooth muscle OS=Mus musculus OX=10090 GN=Mylk PE=1 SV=3	13	25	30	25	1941	212.8	6.25	89.1	124.7	120.8	100.1	108.4	92.4	89.4	89.8	91.4	92	90.9	0.00107024	1.24748
Q64516	Gk	Glycerol kinase OS=Mus musculus OX=10090 GN=Gk PE=1 SV=2	36	18	45	18	559	61.2	5.87	144.87	94.6	98.5	91.9	83.3	106.7	110.7	104.4	104.7	110.6	94.6	0.0101713	0.874545
Q61595	Ktn1	Kinectin OS=Mus musculus OX=10090 GN=Ktn1 PE=1 SV=1	19	27	34	27	1327	152.5	5.86	102.4	113.6	107.5	107.4	109.2	91.1	95.9	90.4	91.6	98.5	94.9	4.98949e-05	1.16741
Q9DBE0	Csad	Cysteine sulfinic acid decarboxylase OS=Mus musculus OX=10090 GN=Csad PE=1 SV=1	33	21	63	21	493	55.1	6.61	178.74	77	95.8	87.2	83	113.8	113.9	85.3	121.8	129.3	92.8	0.0329476	0.783224
Q9CRB9	Chchd3	MICOS complex subunit Mic19 OS=Mus musculus OX=10090 GN=Chchd3 PE=1 SV=1	67	18	51	17	227	26.3	8.37	169.14	94.5	90	96.6	96	107.5	104.8	102.3	101.9	106.8	99.6	0.00124995	0.908091
Q9JJZ2	Tuba8	Tubulin alpha-8 chain OS=Mus musculus OX=10090 GN=Tuba8 PE=1 SV=1	35	13	58	1	449	50	5.1	212.3	117.1	98.1	123	130.9	86.3	93.7	86.7	88.3	91.6	84.2	0.00111586	1.32564
O70305	Atxn2	Ataxin-2 OS=Mus musculus OX=10090 GN=Atxn2 PE=1 SV=1	17	22	32	20	1285	136.4	9.55	104.89	100.2	92.9	92.2	88.9	109.5	102	103.9	97.8	109.2	103.4	0.00660849	0.896932
P05201	Got1	Aspartate aminotransferase, cytoplasmic OS=Mus musculus OX=10090 GN=Got1 PE=1 SV=3	45	20	51	20	413	46.2	7.14	150.24	100.3	98.3	122.4	111.8	108.1	97.7	89.7	91.4	103.7	76.7	0.0958213	1.14437
Q6ZWX6	Eif2s1	Eukaryotic translation initiation factor 2 subunit 1 OS=Mus musculus OX=10090 GN=Eif2s1 PE=1 SV=3	49	16	32	16	315	36.1	5.08	114.5	97.6	102.3	106	104.7	97.8	95.7	98.6	97.6	95.2	104.5	0.084552	1.04496
Q9JMH6	Txnrd1	Thioredoxin reductase 1, cytoplasmic OS=Mus musculus OX=10090 GN=Txnrd1 PE=1 SV=3	35	17	28	17	613	67	7.44	95.9	115.5	113.6	106	112.1	95.5	91.2	92.5	91.8	90.9	90.8	5.54879e-06	1.21368
P51881	Slc25a5	ADP/ATP translocase 2 OS=Mus musculus OX=10090 GN=Slc25a5 PE=1 SV=3	45	16	81	9	298	32.9	9.73	211.9	103.7	94.1	122.2	121.1	97.4	95.8	91.7	95.7	90.8	87.5	0.017684	1.18384
Q60710	Samhd1	Deoxynucleoside triphosphate triphosphohydrolase SAMHD1 OS=Mus musculus OX=10090 GN=Samhd1 PE=1 SV=3	31	22	31	22	658	75.8	7.93	87.45	106.2	102.5	96.3	102.8	89.1	101.2	119	89.1	92.5	101.3	0.604765	1.03293
O70570	Pigr	Polymeric immunoglobulin receptor OS=Mus musculus OX=10090 GN=Pigr PE=1 SV=1	26	18	34	18	771	84.9	5.4	119.35	92.9	102.4	104.9	90.8	100.3	106.2	112.1	95.8	95.2	99.3	0.412115	0.963212
Q9D0M3	Cyc1	Cytochrome c1, heme protein, mitochondrial OS=Mus musculus OX=10090 GN=Cyc1 PE=1 SV=1	33	7	39	7	325	35.3	9.16	166.71	86.2	88.2	91.4	90.9	107.7	109.5	108	104.5	109.6	104	2.94888e-06	0.831727
O35887	Calu	Calumenin OS=Mus musculus OX=10090 GN=Calu PE=1 SV=1	52	15	36	15	315	37	4.67	143.94	120.2	105	114.6	118.1	85.2	88.6	98.3	86.4	87	96.6	0.00027067	1.26702
Q6XVG2	Cyp2c54	Cytochrome P450 2C54 OS=Mus musculus OX=10090 GN=Cyp2c54 PE=1 SV=1	30	17	46	4	490	55.8	7.47	141.45	68.8	64	55.5	53.3	132.7	140.1	128.7	124.1	130.6	102.2	1.64216e-05	0.477848
Q99L45	Eif2s2	Eukaryotic translation initiation factor 2 subunit 2 OS=Mus musculus OX=10090 GN=Eif2s2 PE=1 SV=1	46	18	32	18	331	38.1	5.8	128.62	98.4	100.1	102.8	101	98.7	98.7	100.3	99.6	96.5	103.8	0.515567	1.00979
E9Q5K4	Cyp2c23	Cytochrome P450 2C44 OS=Mus musculus OX=10090 GN=Cyp2c23 PE=1 SV=1	37	22	52	19	494	56.4	8.47	154.34	99.8	110.7	79.6	78.4	124.5	125.1	92.7	101.9	101.8	85.5	0.243298	0.875297
Q9Z1D1	Eif3g	Eukaryotic translation initiation factor 3 subunit G OS=Mus musculus OX=10090 GN=Eif3g PE=1 SV=2	60	19	42	19	320	35.6	5.9	133.13	100.3	102	100.6	98.8	98.9	91.3	101.9	100.9	97.6	107.8	0.812405	1.00694
Q61937	Npm1	Nucleophosmin OS=Mus musculus OX=10090 GN=Npm1 PE=1 SV=1	45	16	37	16	292	32.5	4.77	147.44	105.8	102.3	110	110.5	95.3	94	102.6	92.8	89.2	97.6	0.00268645	1.12493
O35857	Timm44	Mitochondrial import inner membrane translocase subunit TIM44 OS=Mus musculus OX=10090 GN=Timm44 PE=1 SV=2	38	19	34	19	452	51.1	8.13	116.27	109.7	97.9	124.9	129.2	93.2	92.3	89.4	89.2	86.7	87.5	0.00225772	1.28655
Q9WVK4	Ehd1	EH domain-containing protein 1 OS=Mus musculus OX=10090 GN=Ehd1 PE=1 SV=1	39	18	31	14	534	60.6	6.83	121.1	115.1	109.2	127.7	124.7	83.4	92.1	85.6	87.6	89.7	84.9	2.83818e-05	1.36642
Q7TMK9	Syncrip	Heterogeneous nuclear ribonucleoprotein Q OS=Mus musculus OX=10090 GN=Syncrip PE=1 SV=2	34	17	30	17	623	69.6	8.59	115.9	107.8	106.4	103.3	105.6	96.8	95.7	99	94.2	92.3	98.9	0.000246584	1.1001
P17717	Ugt2b17	UDP-glucuronosyltransferase 2B17 OS=Mus musculus OX=10090 GN=Ugt2b17 PE=1 SV=1	36	13	41	12	530	60.8	7.87	148.16	81.4	96.8	89.8	81.6	114.1	108.7	96.6	118.8	104.5	107.7	0.00264082	0.806273
O54754	Aox1	Aldehyde oxidase 1 OS=Mus musculus OX=10090 GN=Aox1 PE=1 SV=2	20	28	39	26	1333	146.6	7.02	123.43	95.3	108.6	92.5	89.2	107.6	94.5	94.9	109.1	116.8	91.4	0.362163	0.941559
P52196	Tst	Thiosulfate sulfurtransferase OS=Mus musculus OX=10090 GN=Tst PE=1 SV=3	49	13	35	13	297	33.4	7.85	140.54	97.7	91.2	136.1	133.8	91.1	97.5	82.3	93.7	90	86.6	0.0354594	1.27162
Q61035	Hars1	Histidine--tRNA ligase, cytoplasmic OS=Mus musculus OX=10090 GN=Hars1 PE=1 SV=2	38	23	34	21	509	57.4	6	111.59	105.3	105.3	115	116.6	93.7	93.1	95.5	90.4	89.8	95.4	0.000191824	1.18892
Q00PI9	Hnrnpul2	Heterogeneous nuclear ribonucleoprotein U-like protein 2 OS=Mus musculus OX=10090 GN=Hnrnpul2 PE=1 SV=2	31	22	34	22	745	84.9	4.89	120.03	107.2	103.2	103.3	102.3	97.2	98.9	102.4	96.3	94.5	94.9	0.00497551	1.06813
P31786	Dbi	Acyl-CoA-binding protein OS=Mus musculus OX=10090 GN=Dbi PE=1 SV=2	93	10	51	10	87	10	8.82	208.94	86.1	112.7	78.7	84.3	121.3	94.8	98.2	91.7	124.2	108.1	0.123929	0.850227
P67778	Phb	Prohibitin OS=Mus musculus OX=10090 GN=Phb PE=1 SV=1	58	15	53	15	272	29.8	5.76	179.51	96.5	88.2	107.5	104.8	105.6	102.7	97.1	101.3	102.8	93.5	0.769314	0.987562
Q9CVB6	Arpc2	Actin-related protein 2/3 complex subunit 2 OS=Mus musculus OX=10090 GN=Arpc2 PE=1 SV=3	47	17	44	17	300	34.3	7.36	134.31	105.2	103	95.2	101.1	101.8	101.1	103.5	95.1	94.9	99.1	0.473629	1.01889
O35459	Ech1	Delta(3,5)-Delta(2,4)-dienoyl-CoA isomerase, mitochondrial OS=Mus musculus OX=10090 GN=Ech1 PE=1 SV=1	45	12	41	12	327	36.1	7.71	141.44	102.7	87.7	105.4	105.3	105.9	102	94.2	99.3	105.8	91.6	0.91891	1.00476
P35550	Fbl	rRNA 2'-O-methyltransferase fibrillarin OS=Mus musculus OX=10090 GN=Fbl PE=1 SV=2	41	15	35	15	327	34.3	10.24	139.51	105.1	98.3	118.8	124.1	93.3	92	93.8	93.9	88.1	92.5	0.00403471	1.20927
Q9QXG4	Acss2	Acetyl-coenzyme A synthetase, cytoplasmic OS=Mus musculus OX=10090 GN=Acss2 PE=1 SV=2	27	17	39	17	701	78.8	6.64	127.36	100.9	115.8	78.4	87.5	102	123.5	94.2	102.4	104.5	90.9	0.42659	0.929393
Q80X19	Col14a1	Collagen alpha-1(XIV) chain OS=Mus musculus OX=10090 GN=Col14a1 PE=1 SV=2	14	24	38	24	1797	192.9	5.1	111.07	131.3	108.2	100.6	102.8	98.7	98.5	92.9	92.9	88.1	86	0.0199651	1.19251
Q9CQQ7	Atp5pb	ATP synthase F(0) complex subunit B1, mitochondrial OS=Mus musculus OX=10090 GN=Atp5pb PE=1 SV=1	38	13	64	13	256	28.9	9.06	206.02	83.9	85.5	88.3	85.2	113.6	112	107.4	109.9	108.3	106	4.94976e-07	0.782638
Q04857	Col6a1	Collagen alpha-1(VI) chain OS=Mus musculus OX=10090 GN=Col6a1 PE=1 SV=1	26	23	34	23	1025	108.4	5.36	130.26	132.7	109.1	119.1	106.8	81.2	88.2	85.6	94.2	89.8	93.3	0.000695348	1.31796
Q9CWK8	Snx2	Sorting nexin-2 OS=Mus musculus OX=10090 GN=Snx2 PE=1 SV=2	39	18	28	17	519	58.4	5.12	104.52	105.3	106.3	98.7	103.8	97.4	99.4	99.3	98.3	93.3	98.1	0.010171	1.06034
Q8K1M6	Dnm1l	Dynamin-1-like protein OS=Mus musculus OX=10090 GN=Dnm1l PE=1 SV=2	29	23	42	23	742	82.6	7.05	125.99	100.5	100.2	95.8	98.3	103.1	98.9	101.6	99.9	101.5	100.1	0.0983781	0.978681
Q9Z0N2	Eif2s3y	Eukaryotic translation initiation factor 2 subunit 3, Y-linked OS=Mus musculus OX=10090 GN=Eif2s3y PE=1 SV=2	36	15	32	2	472	51.1	8.5	119.95	94.6	101.2	93.7	90.1	100.7	104.6	97.5	103.7	105.3	108.6	0.0133078	0.917795
P07759	Serpina3k	Serine protease inhibitor A3K OS=Mus musculus OX=10090 GN=Serpina3k PE=1 SV=2	32	12	45	6	418	46.9	5.16	202.15	69.1	79.8	76.3	64.3	103.3	111.3	127.9	123.2	118.8	125.9	3.43429e-05	0.611275
P56399	Usp5	Ubiquitin carboxyl-terminal hydrolase 5 OS=Mus musculus OX=10090 GN=Usp5 PE=1 SV=1	26	19	40	19	858	95.8	5.01	124.71	100.7	102.3	108.5	103.2	96.3	98.5	97.1	101.8	97	94.5	0.0100988	1.06297
Q99KV1	Dnajb11	DnaJ homolog subfamily B member 11 OS=Mus musculus OX=10090 GN=Dnajb11 PE=1 SV=1	34	14	36	14	358	40.5	6.32	113.95	90.9	96.8	78.5	78.9	99.6	102.3	115.7	110.5	100.5	126.3	0.00754861	0.790426
Q6ZQ58	Larp1	La-related protein 1 OS=Mus musculus OX=10090 GN=Larp1 PE=1 SV=3	28	25	36	25	1072	121.1	8.79	106.07	101	98.1	105.8	102.9	97.8	97.7	98.9	100.1	96.6	101.1	0.0675761	1.03293
P55302	Lrpap1	Alpha-2-macroglobulin receptor-associated protein OS=Mus musculus OX=10090 GN=Lrpap1 PE=1 SV=1	47	20	36	20	360	42.2	7.87	105.87	105	110	113.9	110.8	91	91.4	95.6	93.6	92.7	96	1.63747e-05	1.17714
P53395	Dbt	Lipoamide acyltransferase component of branched-chain alpha-keto acid dehydrogenase complex, mitochondrial OS=Mus musculus OX=10090 GN=Dbt PE=1 SV=2	32	18	48	18	482	53.2	8.6	152.73	86.9	85.5	107.7	99.6	113.6	103.3	100.9	100	106.2	96.3	0.142215	0.918185
Q9CZU6	Cs	Citrate synthase, mitochondrial OS=Mus musculus OX=10090 GN=Cs PE=1 SV=1	26	15	61	15	464	51.7	8.57	155.14	102.3	98.4	103.2	112.1	98.7	97	96.2	99.1	98.8	94.2	0.0279477	1.06849
Q91WG0	Ces2c	Acylcarnitine hydrolase OS=Mus musculus OX=10090 GN=Ces2c PE=1 SV=1	28	12	33	11	561	62.4	5.69	130.59	85.1	90.7	78.9	86.2	98.1	101.8	111.9	108	108.4	130.9	0.00393424	0.775831
Q63880	Ces3a	Carboxylesterase 3A OS=Mus musculus OX=10090 GN=Ces3a PE=1 SV=2	29	12	63	8	571	63.3	6.14	237.58	72.8	88.1	82.5	69.9	112.5	112.1	111.2	115.4	116.5	119.1	9.86322e-06	0.68426
P62631	Eef1a2	Elongation factor 1-alpha 2 OS=Mus musculus OX=10090 GN=Eef1a2 PE=1 SV=1	28	12	104	1	463	50.4	9.03	314.25	145.1	90.4	77.6	151.8	90.1	84.1	73.2	78.2	111.9	97.6	0.140548	1.30321
P58774	Tpm2	Tropomyosin beta chain OS=Mus musculus OX=10090 GN=Tpm2 PE=1 SV=1	47	24	40	7	284	32.8	4.7	128.59	130.1	106.6	109.4	108.4	84.1	89.4	98.6	91.2	89.1	92.9	0.00189063	1.25023
Q9DCG6	Pbld1	Phenazine biosynthesis-like domain-containing protein 1 OS=Mus musculus OX=10090 GN=Pbld1 PE=1 SV=2	47	15	50	10	288	32	7.03	178.6	72	78.1	77.8	68.3	120.3	121.2	109.3	114.8	127.5	110.8	4.78413e-06	0.631198
Q60932	Vdac1	Voltage-dependent anion-selective channel protein 1 OS=Mus musculus OX=10090 GN=Vdac1 PE=1 SV=3	63	14	43	14	296	32.3	8.43	175.51	113.3	107.2	113.6	118.4	97.1	87.6	89.4	90.5	95.9	86.9	5.75242e-05	1.23995
Q64737	Gart	Trifunctional purine biosynthetic protein adenosine-3 OS=Mus musculus OX=10090 GN=Gart PE=1 SV=3	23	21	32	21	1010	107.4	6.68	105.99	104.5	103.9	104.5	107.6	96.3	94.6	101.2	93.6	98.3	95.3	0.00059602	1.08881
Q8JZK9	Hmgcs1	Hydroxymethylglutaryl-CoA synthase, cytoplasmic OS=Mus musculus OX=10090 GN=Hmgcs1 PE=1 SV=1	39	15	30	13	520	57.5	5.99	114.14	113.3	146.1	82.1	118	94	102.9	71.1	90.2	111.7	70.6	0.101489	1.27521
Q8BMJ2	Lars1	Leucine--tRNA ligase, cytoplasmic OS=Mus musculus OX=10090 GN=Lars1 PE=1 SV=2	19	24	37	24	1178	134.1	7.05	122.55	101.3	102.1	97.4	97.9	103.3	96.9	99.4	98.2	96.6	106.9	0.818207	0.994595
Q99LX0	Park7	Parkinson disease protein 7 homolog OS=Mus musculus OX=10090 GN=Park7 PE=1 SV=1	55	10	52	10	189	20	6.77	167.78	89.6	95	104.5	100.5	105.5	104.7	96.7	104.7	102.3	96.3	0.233334	0.957719
Q8R086	Suox	Sulfite oxidase, mitochondrial OS=Mus musculus OX=10090 GN=Suox PE=1 SV=2	36	17	45	17	546	60.7	6.54	145.68	88.5	79.3	111.5	103.2	107.2	107.8	96.6	102.2	104.9	98.7	0.272257	0.9293
P19221	F2	Prothrombin OS=Mus musculus OX=10090 GN=F2 PE=1 SV=1	31	18	35	18	618	70.2	6.43	133.81	80	83.1	80.4	75.1	117.2	113.8	115.3	105.3	112.8	117	1.14786e-06	0.70135
Q62318	Trim28	Transcription intermediary factor 1-beta OS=Mus musculus OX=10090 GN=Trim28 PE=1 SV=3	30	21	35	21	834	88.8	5.77	120.18	115.2	108.4	101.7	106.4	93.7	96.9	100.7	92	91.4	93.7	0.00166785	1.13925
Q8VHE0	Sec63	Translocation protein SEC63 homolog OS=Mus musculus OX=10090 GN=Sec63 PE=1 SV=4	27	18	30	18	760	87.8	5.38	129.09	90.3	91.7	84.2	81.1	107.7	101.5	111.5	107.9	107.6	116.4	0.000131693	0.798268
P63325	Rps10	40S ribosomal protein S10 OS=Mus musculus OX=10090 GN=Rps10 PE=1 SV=1	53	14	95	13	165	18.9	10.15	282.45	97.8	99.9	97.7	96.3	101.2	98.3	104	97.9	97.5	109.5	0.195295	0.96573
Q9D024	Ccdc47	Coiled-coil domain-containing protein 47 OS=Mus musculus OX=10090 GN=Ccdc47 PE=1 SV=2	30	16	35	16	483	55.8	4.84	115.74	94.3	95.4	92.9	89.9	104.7	101.1	105.5	105.3	103.1	107.8	6.00773e-05	0.890438
B2RXS4	Plxnb2	Plexin-B2 OS=Mus musculus OX=10090 GN=Plxnb2 PE=1 SV=1	14	22	30	22	1842	206.1	5.87	102.83	92.4	91.4	85.9	85.1	105.6	108.8	112.7	106	104.6	107.5	1.91025e-05	0.824861
Q02357	Ank1	Ankyrin-1 OS=Mus musculus OX=10090 GN=Ank1 PE=1 SV=2	12	21	31	21	1862	204.1	6.55	90.64	107.2	103.9	82.2	85	106.8	99.6	97.7	118	99	100.6	0.196269	0.912739
Q9R1P0	Psma4	Proteasome subunit alpha type-4 OS=Mus musculus OX=10090 GN=Psma4 PE=1 SV=1	54	15	41	15	261	29.5	7.72	143.69	96.6	97.1	93.7	92.7	103.6	102.1	106	103.2	104.9	99.9	0.000339167	0.920042
Q64331	Myo6	Unconventional myosin-VI OS=Mus musculus OX=10090 GN=Myo6 PE=1 SV=1	19	26	38	26	1265	146.3	8.85	120.03	91.8	100.3	86.8	88.8	103.8	103.7	104.6	107.3	103.2	109.7	0.00105544	0.872292
Q62448	Eif4g2	Eukaryotic translation initiation factor 4 gamma 2 OS=Mus musculus OX=10090 GN=Eif4g2 PE=1 SV=2	28	27	33	27	906	102	7.14	97.23	102.7	99.9	100.5	101.7	97.6	98.3	103	101.3	97	98.1	0.168483	1.01999
Q9JI75	Nqo2	Ribosyldihydronicotinamide dehydrogenase [quinone] OS=Mus musculus OX=10090 GN=Nqo2 PE=1 SV=3	45	12	40	12	231	26.2	7.01	161.91	94.2	96.9	104.9	101.1	104.2	105.4	95.6	99.8	107.1	90.8	0.753879	0.987975
O55125	Nipsnap1	Protein NipSnap homolog 1 OS=Mus musculus OX=10090 GN=Nipsnap1 PE=1 SV=1	58	13	33	13	284	33.3	9.44	140.86	82.7	88.7	104.1	101.4	110.4	107.3	92.9	104.9	108.1	99.6	0.102242	0.907173
P00920	Ca2	Carbonic anhydrase 2 OS=Mus musculus OX=10090 GN=Ca2 PE=1 SV=4	52	11	30	11	260	29	7.01	103.06	121.7	107.9	82.8	92.5	112.4	92.8	85.2	111.6	98.4	94.7	0.821078	1.02058
O35728	Cyp4a14	Cytochrome P450 4A14 OS=Mus musculus OX=10090 GN=Cyp4a14 PE=1 SV=1	31	14	37	10	507	58.7	8.78	147.69	112.5	84.6	160	153.9	129.6	82.7	60.9	73	88	54.9	0.0460868	1.56716
P26638	Sars1	Serine--tRNA ligase, cytoplasmic OS=Mus musculus OX=10090 GN=Sars1 PE=1 SV=3	36	19	36	19	512	58.4	6.3	124.21	109.7	102.6	127.2	136.1	87.3	87.2	82	92.5	83.6	91.7	0.00123561	1.36067
Q60866	Pter	Phosphotriesterase-related protein OS=Mus musculus OX=10090 GN=Pter PE=1 SV=1	42	14	37	14	349	39.2	6.67	134.71	97.3	109.4	113.5	111.4	93	97.7	102.6	93.3	91.6	90.2	0.00752538	1.13899
Q8R4N0	Clybl	Citramalyl-CoA lyase, mitochondrial OS=Mus musculus OX=10090 GN=Clybl PE=1 SV=2	39	15	37	15	338	37.5	8.54	138.67	94	88.5	106.1	105	103.1	100.8	98.9	102.2	106.5	94.8	0.520935	0.973775
P62264	Rps14	40S ribosomal protein S14 OS=Mus musculus OX=10090 GN=Rps14 PE=1 SV=3	41	8	36	8	151	16.3	10.05	170.84	93.1	95.2	91.3	89.7	104.6	105.6	101.8	104.8	105.9	108.1	1.68931e-05	0.878171
P35235	Ptpn11	Tyrosine-protein phosphatase non-receptor type 11 OS=Mus musculus OX=10090 GN=Ptpn11 PE=1 SV=3	40	25	33	25	593	68	7.3	99.53	106.1	104.3	103.2	105.2	96.2	95	101.9	96.5	94.2	97.4	0.000699426	1.08087
Q9R092	Hsd17b6	17-beta-hydroxysteroid dehydrogenase type 6 OS=Mus musculus OX=10090 GN=Hsd17b6 PE=1 SV=1	38	12	37	7	317	36.1	8.4	146.53	104.2	110.2	93.3	86.2	112.3	117.2	103.1	91.8	101.7	80.1	0.760613	0.974678
Q9D1A2	Cndp2	Cytosolic non-specific dipeptidase OS=Mus musculus OX=10090 GN=Cndp2 PE=1 SV=1	32	14	39	14	475	52.7	5.66	133.01	109.6	109.4	103.5	110.5	93.3	96.2	97.9	92.7	92.2	94.7	3.96766e-05	1.1455
Q9QYG0	Ndrg2	Protein NDRG2 OS=Mus musculus OX=10090 GN=Ndrg2 PE=1 SV=1	49	12	46	12	371	40.8	5.4	164.5	87.6	98.1	88.4	85.1	105.8	102.9	107.3	104.8	110.2	110	0.000230996	0.840562
P43276	H1-5	Histone H1.5 OS=Mus musculus OX=10090 GN=H1-5 PE=1 SV=2	44	13	48	8	223	22.6	10.92	159	145.3	131.6	115.4	116.2	78.7	91.8	99.2	79.1	63.6	79	0.000676069	1.5522
Q99PT1	Arhgdia	Rho GDP-dissociation inhibitor 1 OS=Mus musculus OX=10090 GN=Arhgdia PE=1 SV=3	53	10	34	10	204	23.4	5.2	132.8	123.7	113.5	123.7	136.4	81.3	87.2	84.6	84.3	79.6	85.8	7.41416e-06	1.48359
Q8VDM6	Hnrnpul1	Heterogeneous nuclear ribonucleoprotein U-like protein 1 OS=Mus musculus OX=10090 GN=Hnrnpul1 PE=1 SV=1	26	20	30	20	859	95.9	6.58	96	105.5	97.9	97.5	97.7	102.2	105.5	99.3	95.1	97.7	101.7	0.810974	0.994015
Q9CYR6	Pgm3	Phosphoacetylglucosamine mutase OS=Mus musculus OX=10090 GN=Pgm3 PE=1 SV=1	43	19	27	19	542	59.4	6.2	88.79	105.4	114.7	115.3	127.2	91.8	88.3	84.2	83.2	92.1	97.8	0.000409732	1.29122
P28352	Apex1	DNA-(apurinic or apyrimidinic site) endonuclease OS=Mus musculus OX=10090 GN=Apex1 PE=1 SV=2	44	15	31	15	317	35.5	7.91	137.62	129.2	120	168.9	167.9	67.7	73.4	69.1	68.2	65.8	69.9	6.28618e-05	2.12268
P47911	Rpl6	60S ribosomal protein L6 OS=Mus musculus OX=10090 GN=Rpl6 PE=1 SV=3	34	16	50	16	296	33.5	10.7	146.89	94.8	97.6	91.8	89.8	102.3	102.9	107	101.9	99.2	112.6	0.00465498	0.896309
P51855	Gss	Glutathione synthetase OS=Mus musculus OX=10090 GN=Gss PE=1 SV=1	50	22	42	22	474	52.2	5.8	131.58	124	119.1	112.2	122.9	88.2	87.8	85.9	88.2	87.3	84.5	4.90428e-07	1.3744
Q8CC86	Naprt	Nicotinate phosphoribosyltransferase OS=Mus musculus OX=10090 GN=Naprt PE=1 SV=1	33	18	37	18	538	58.2	6.46	128.84	84.4	90.9	90.1	86.5	105.8	108.9	105.5	111	109.8	106.9	2.14357e-06	0.814709
Q3TLH4	Prrc2c	Protein PRRC2C OS=Mus musculus OX=10090 GN=Prrc2c PE=1 SV=3	9	29	35	28	2846	310.7	9.1	99.55	106.2	101.8	103.3	102	93.4	96.5	102.3	97	96.2	101.3	0.0192551	1.05667
P01901	H2-K1	H-2 class I histocompatibility antigen, K-B alpha chain OS=Mus musculus OX=10090 GN=H2-K1 PE=1 SV=1	38	13	36	10	369	41.3	6.39	132.42	86.8	94.3	81.3	85	89.5	106.3	132.3	99.3	103.3	122	0.0292639	0.798376
Q8BTI8	Srrm2	Serine/arginine repetitive matrix protein 2 OS=Mus musculus OX=10090 GN=Srrm2 PE=1 SV=3	9	25	37	25	2703	294.7	12.03	101.21	105	101.1	98	100.3	94.9	102	103.2	100.8	93.2	101.5	0.468839	1.01847
Q99L47	St13	Hsc70-interacting protein OS=Mus musculus OX=10090 GN=St13 PE=1 SV=1	29	12	41	12	371	41.6	5.26	137.42	101.4	104.6	105.7	98.8	93.8	99.1	101.2	100.8	93.5	101.1	0.0859826	1.04453
Q8VEM8	Slc25a3	Phosphate carrier protein, mitochondrial OS=Mus musculus OX=10090 GN=Slc25a3 PE=1 SV=1	37	13	54	13	357	39.6	9.26	180.91	112.5	98.2	110.9	118.9	97.3	91.8	94.3	93.2	91.5	91.3	0.00161656	1.18118
O55137	Acot1	Acyl-coenzyme A thioesterase 1 OS=Mus musculus OX=10090 GN=Acot1 PE=1 SV=1	44	16	35	6	419	46.1	6.58	128.79	141.7	112.5	147.6	174.7	80.5	73.4	58.6	73.2	82	55.6	0.000216815	2.04288
Q3TCH7	Cul4a	Cullin-4A OS=Mus musculus OX=10090 GN=Cul4a PE=1 SV=1	26	23	35	12	759	87.7	8.35	111.24	100.3	104.3	101.9	101.8	93.9	103.1	97.9	101.6	96.1	99.1	0.100275	1.03507
Q91YH5	Atl3	Atlastin-3 OS=Mus musculus OX=10090 GN=Atl3 PE=1 SV=1	31	15	40	15	541	60.5	6.1	139.52	114.3	113.1	120.1	121.5	88.2	87.4	89.3	88.3	92.7	85	7.52997e-07	1.32511
P30115	Gsta3	Glutathione S-transferase A3 OS=Mus musculus OX=10090 GN=Gsta3 PE=1 SV=2	62	14	131	10	221	25.3	8.73	380.17	76.5	89.3	90.1	77.3	122.5	107.4	98.2	120.2	126.7	91.7	0.00748025	0.749663
Q8BYC6	Taok3	Serine/threonine-protein kinase TAO3 OS=Mus musculus OX=10090 GN=Taok3 PE=1 SV=2	22	23	30	19	898	105.3	7.36	89.72	94.7	98.6	100.8	99.4	102	104.6	99.8	101.9	100	98.3	0.11271	0.973046
Q8QZS1	Hibch	3-hydroxyisobutyryl-CoA hydrolase, mitochondrial OS=Mus musculus OX=10090 GN=Hibch PE=1 SV=1	35	14	35	14	385	43	8.06	113.25	86.1	85.1	95.7	98.9	108.3	107.8	103.4	104.9	105.6	104.3	0.00116707	0.865048
Q07076	Anxa7	Annexin A7 OS=Mus musculus OX=10090 GN=Anxa7 PE=1 SV=2	32	14	42	14	463	49.9	6.18	141	119.7	114.5	116.4	123.8	90.4	90.3	86.1	87.5	85.5	85.8	2.71624e-07	1.35388
P51859	Hdgf	Hepatoma-derived growth factor OS=Mus musculus OX=10090 GN=Hdgf PE=1 SV=2	52	15	32	14	237	26.3	4.83	125	102.4	101.8	102.2	103.7	95.9	105.8	98.7	99.9	96.5	93.1	0.0981122	1.0428
Q9DCM2	Gstk1	Glutathione S-transferase kappa 1 OS=Mus musculus OX=10090 GN=Gstk1 PE=1 SV=3	46	10	38	10	226	25.7	8.88	122.79	89.7	90.5	95.4	85.1	110.1	103.2	103.1	109.2	114.3	99.4	0.00107517	0.846316
P99027	Rplp2	60S acidic ribosomal protein P2 OS=Mus musculus OX=10090 GN=Rplp2 PE=1 SV=3	72	9	26	9	115	11.6	4.54	151.2	91.5	102	89.6	83.7	101	102.1	103.7	108.2	102.3	116	0.0107922	0.868783
Q99K30	Eps8l2	Epidermal growth factor receptor kinase substrate 8-like protein 2 OS=Mus musculus OX=10090 GN=Eps8l2 PE=1 SV=1	28	17	27	17	729	82.2	7.18	104.94	103.2	110.2	105.2	106.5	96.8	94.8	95.2	98.4	94.8	95	6.67054e-05	1.10896
Q69ZR2	Hectd1	E3 ubiquitin-protein ligase HECTD1 OS=Mus musculus OX=10090 GN=Hectd1 PE=1 SV=2	11	28	35	28	2618	289.9	5.41	96.02	105.1	100.4	112.2	111.1	93.2	91.5	96.2	95.9	92.6	101.8	0.00319906	1.12605
Q8BY87	Usp47	Ubiquitin carboxyl-terminal hydrolase 47 OS=Mus musculus OX=10090 GN=Usp47 PE=1 SV=2	18	23	29	23	1376	157.4	5.11	92.37	100.8	106.6	109.5	109.3	96.2	96.9	92.7	97.2	96.6	94.3	0.000352526	1.11396
Q8VCZ9	Prodh2	Hydroxyproline dehydrogenase OS=Mus musculus OX=10090 GN=Prodh2 PE=1 SV=1	39	17	31	17	456	50.7	8.19	107.42	84.9	85.7	75.7	75.1	123.6	118.9	108.7	107.4	118.9	101.1	0.000168323	0.710433
P49312	Hnrnpa1	Heterogeneous nuclear ribonucleoprotein A1 OS=Mus musculus OX=10090 GN=Hnrnpa1 PE=1 SV=2	46	14	39	11	320	34.2	9.23	147.14	124.4	112	105.4	110.8	91.8	91.3	97.2	89.6	85.9	91.6	0.000342583	1.24023
P60670	Nploc4	Nuclear protein localization protein 4 homolog OS=Mus musculus OX=10090 GN=Nploc4 PE=1 SV=3	31	18	31	18	608	68	6.46	91.42	99.3	97.9	93.1	92.7	99.7	100.9	98.3	102.4	114	101.6	0.0569335	0.931269
Q8QZR3	Ces2a	Pyrethroid hydrolase Ces2a OS=Mus musculus OX=10090 GN=Ces2a PE=1 SV=1	34	12	31	11	558	61.9	6.16	128.28	58.2	69.3	64.1	59.1	128.6	119	109.8	130.7	141.4	119.8	6.33486e-06	0.501868
P42225	Stat1	Signal transducer and activator of transcription 1 OS=Mus musculus OX=10090 GN=Stat1 PE=1 SV=1	25	18	26	18	749	87.1	5.58	104.81	102.9	103.6	91.5	94	87.7	94	138.7	90.6	90.5	106.6	0.751748	0.966946
Q8VDK1	Nit1	Deaminated glutathione amidase OS=Mus musculus OX=10090 GN=Nit1 PE=1 SV=2	39	12	35	12	323	35.7	7.94	126.93	93.2	100.4	108.2	111.6	99.6	98	96.2	94.2	102.9	95.5	0.160662	1.05747
O35660	Gstm6	Glutathione S-transferase Mu 6 OS=Mus musculus OX=10090 GN=Gstm6 PE=1 SV=4	60	16	73	11	218	25.6	6.24	220.34	109.8	117.4	115.7	120.8	93.2	99.2	79.4	91.5	97.6	75.3	0.00106951	1.29718
Q9Z2U0	Psma7	Proteasome subunit alpha type-7 OS=Mus musculus OX=10090 GN=Psma7 PE=1 SV=1	52	15	35	15	248	27.8	8.46	126.58	92.8	96.2	90.2	87.2	106.8	105.8	102.2	105.3	108.3	105.2	6.0829e-05	0.867424
Q60865	Caprin1	Caprin-1 OS=Mus musculus OX=10090 GN=Caprin1 PE=1 SV=2	26	20	41	20	707	78.1	5.25	126.63	98.9	108.6	98.3	96	95.4	93.6	101.7	102.2	98.1	107	0.820814	1.00786
Q9ERK4	Cse1l	Exportin-2 OS=Mus musculus OX=10090 GN=Cse1l PE=1 SV=1	19	21	34	21	971	110.4	5.77	105.64	114.6	107	108.9	113.2	95.8	91.4	92.1	92.4	94.5	90.2	6.60572e-06	1.19617
Q99MN1	Kars1	Lysine--tRNA ligase OS=Mus musculus OX=10090 GN=Kars1 PE=1 SV=1	28	18	38	18	595	67.8	5.94	127.72	96	98.2	93.7	90.7	100.6	102.5	106.4	104.7	98.4	108.8	0.00504383	0.913904
Q99KN9	Clint1	Clathrin interactor 1 OS=Mus musculus OX=10090 GN=Clint1 PE=1 SV=2	18	16	29	16	631	68.5	6.25	100.45	114.3	105.1	113.1	108.8	91.9	91.7	96.8	90.5	91.4	96.3	4.56359e-05	1.18502
Q9QXZ6	Slco1a1	Solute carrier organic anion transporter family member 1A1 OS=Mus musculus OX=10090 GN=Slco1a1 PE=1 SV=1	16	16	41	15	670	74.3	8.22	133.89	39.3	52.8	40.1	36.7	158.7	139.1	133.4	146.7	137.6	115.6	1.80817e-06	0.304837
P70441	Slc9a3r1	Na(+)/H(+) exchange regulatory cofactor NHE-RF1 OS=Mus musculus OX=10090 GN=Slc9a3r1 PE=1 SV=3	53	18	41	18	355	38.6	5.9	123.45	80.6	90.9	80.3	77.4	105.5	111.2	114.1	106.7	108.2	125	0.000141116	0.736246
Q9EPE9	Atp13a1	Manganese-transporting ATPase 13A1 OS=Mus musculus OX=10090 GN=Atp13a1 PE=1 SV=2	17	19	28	19	1200	132.3	8.03	94.79	105.2	103.1	112.9	115.8	92.6	94.4	95.6	92.8	91.2	96.5	0.000359137	1.16409
Q61207	Psap	Prosaposin OS=Mus musculus OX=10090 GN=Psap PE=1 SV=2	31	18	30	18	557	61.4	5.19	88.25	116.5	103.3	101.2	101.2	79.5	104.1	100.1	99.3	98.2	96.5	0.116658	1.09624
Q7TNG8	Ldhd	Probable D-lactate dehydrogenase, mitochondrial OS=Mus musculus OX=10090 GN=Ldhd PE=1 SV=1	42	15	32	15	484	51.8	6.62	136.17	80.9	85.9	93.4	88.5	100.7	99.5	108.2	105.6	109	128.4	0.00570425	0.802963
Q8VCT3	Rnpep	Aminopeptidase B OS=Mus musculus OX=10090 GN=Rnpep PE=1 SV=2	30	18	34	18	650	72.4	5.35	105.72	105	103.6	98.4	107.6	95.7	101.1	97.8	95.7	95	100.2	0.0168249	1.06217
Q9Z1J3	Nfs1	Cysteine desulfurase, mitochondrial OS=Mus musculus OX=10090 GN=Nfs1 PE=1 SV=3	38	15	26	15	459	50.5	8.16	99.58	96.6	94	103.6	105.2	102	102.8	97.8	103.2	97.6	97.2	0.925227	0.997502
P01942	Hba	Hemoglobin subunit alpha OS=Mus musculus OX=10090 GN=Hba PE=1 SV=2	66	10	150	10	142	15.1	8.22	510.54	115	112.3	84.5	95.1	107.3	89.9	80.5	126.6	95.6	93.3	0.782722	1.02891
Q99L04	Dhrs1	Dehydrogenase/reductase SDR family member 1 OS=Mus musculus OX=10090 GN=Dhrs1 PE=1 SV=1	44	15	46	15	313	34	8.35	167.97	94	101.6	96.3	94	106.5	99.3	97.5	103.9	106.7	100	0.0443782	0.942906
P25444	Rps2	40S ribosomal protein S2 OS=Mus musculus OX=10090 GN=Rps2 PE=1 SV=3	42	12	47	12	293	31.2	10.24	147.65	95	95.2	94.4	92.8	100.9	102.3	105.7	103	98.4	112.3	0.00547492	0.909252
P47963	Rpl13	60S ribosomal protein L13 OS=Mus musculus OX=10090 GN=Rpl13 PE=1 SV=3	42	15	45	15	211	24.3	11.55	133.54	91.3	99.2	89	88.7	102.2	102.9	107.8	101.5	102.8	114.6	0.00346142	0.874169
P39054	Dnm2	Dynamin-2 OS=Mus musculus OX=10090 GN=Dnm2 PE=1 SV=2	30	22	31	22	870	98.1	7.43	110.81	111.1	108.6	104.4	110	90.6	93.4	103.7	91	88.7	98.6	0.00195442	1.15044
P51150	Rab7a	Ras-related protein Rab-7a OS=Mus musculus OX=10090 GN=Rab7a PE=1 SV=2	75	14	26	14	207	23.5	6.7	111.35	108.5	103.7	104.2	103.9	97.8	91.8	101.7	95.1	94.7	98.5	0.0027338	1.08773
Q91W90	Txndc5	Thioredoxin domain-containing protein 5 OS=Mus musculus OX=10090 GN=Txndc5 PE=1 SV=2	45	14	24	14	417	46.4	5.78	117.93	118.4	114.8	120.7	121.4	85	85.6	87.8	86.8	85.6	94	3.66274e-07	1.35852
Q91WU5	As3mt	Arsenite methyltransferase OS=Mus musculus OX=10090 GN=As3mt PE=1 SV=2	48	16	29	16	376	41.8	5.86	106.73	103.3	107.1	114.9	118.2	93.9	89.7	90.9	92.7	99.8	89.5	0.000641178	1.19542
Q9QXY6	Ehd3	EH domain-containing protein 3 OS=Mus musculus OX=10090 GN=Ehd3 PE=1 SV=2	35	17	28	13	535	60.8	6.46	106.77	88.7	93.4	104.2	90.6	100.7	104.9	97.9	111.2	108.2	100.2	0.0349209	0.907318
P14869	Rplp0	60S acidic ribosomal protein P0 OS=Mus musculus OX=10090 GN=Rplp0 PE=1 SV=3	46	13	36	13	317	34.2	6.25	129.04	91.5	98.7	91.7	90.8	106.1	101.4	104.8	101.8	101.1	112.1	0.00237584	0.8912
Q91WN4	Kmo	Kynurenine 3-monooxygenase OS=Mus musculus OX=10090 GN=Kmo PE=1 SV=1	36	16	31	16	479	54.5	8.88	116.19	85.2	91.4	78.7	75.8	112	104.5	106.9	108.6	115.3	121.7	0.000138123	0.742377
Q60759	Gcdh	Glutaryl-CoA dehydrogenase, mitochondrial OS=Mus musculus OX=10090 GN=Gcdh PE=1 SV=2	34	12	40	12	438	48.6	8.73	143.5	88.4	83.4	96.8	88	111.5	114.1	98.8	107.5	110.4	101.1	0.0014356	0.831365
Q05816	Fabp5	Fatty acid-binding protein 5 OS=Mus musculus OX=10090 GN=Fabp5 PE=1 SV=3	73	10	35	10	135	15.1	6.54	158.99	74	85.1	54.2	64.7	101.4	121.8	140.1	114.1	82.5	162.1	0.010457	0.577562
P62983	Rps27a	Ubiquitin-40S ribosomal protein S27a OS=Mus musculus OX=10090 GN=Rps27a PE=1 SV=2	69	13	208	5	156	17.9	9.64	657.1	99.3	100	96.7	100.6	100.6	104.6	100.1	103.9	97.7	96.6	0.442377	0.98575
O08553	Dpysl2	Dihydropyrimidinase-related protein 2 OS=Mus musculus OX=10090 GN=Dpysl2 PE=1 SV=2	31	14	31	11	572	62.2	6.38	107.12	129.3	119.5	108.4	112.1	87.6	88.3	87.1	88.9	88.4	90.4	5.13411e-05	1.32646
Q9CXN7	Pbld2	Phenazine biosynthesis-like domain-containing protein 2 OS=Mus musculus OX=10090 GN=Pbld2 PE=1 SV=1	39	12	39	7	288	32	5.34	133.15	74.8	79.6	80.4	69.3	110.6	132.7	103	129.3	118.6	101.8	0.000449099	0.655388
Q61584	Fxr1	Fragile X mental retardation syndrome-related protein 1 OS=Mus musculus OX=10090 GN=Fxr1 PE=1 SV=2	25	18	26	16	677	76.2	6.98	93.78	107.6	101.4	105.3	104.6	96.1	94.9	101.5	97.1	96.8	94.8	0.0012345	1.08113
P70296	Pebp1	Phosphatidylethanolamine-binding protein 1 OS=Mus musculus OX=10090 GN=Pebp1 PE=1 SV=3	89	11	27	11	187	20.8	5.4	106.05	107.4	107.1	104.2	103.6	96.8	97.2	87.8	96.4	102.2	97.3	0.00597537	1.0965
Q6Q899	Ddx58	Antiviral innate immune response receptor RIG-I OS=Mus musculus OX=10090 GN=Ddx58 PE=1 SV=2	23	23	37	23	926	105.9	6.65	98.56	109.9	114.5	105.5	109.6	86.6	95.6	104.8	90.1	82	101.4	0.00817394	1.17618
Q07113	Igf2r	Cation-independent mannose-6-phosphate receptor OS=Mus musculus OX=10090 GN=Igf2r PE=1 SV=1	9	23	30	23	2483	273.6	5.71	91.68	114.8	107.4	105.1	112.9	90.2	92.1	92.3	89	93.4	102.8	0.000626794	1.17953
P45376	Akr1b1	Aldo-keto reductase family 1 member B1 OS=Mus musculus OX=10090 GN=Akr1b1 PE=1 SV=3	50	15	36	15	316	35.7	7.18	121.33	129.4	132	109.7	138.7	80.3	82.8	86.9	78.1	73.9	88.3	4.03144e-05	1.55966
A3KMP2	Ttc38	Tetratricopeptide repeat protein 38 OS=Mus musculus OX=10090 GN=Ttc38 PE=1 SV=2	40	13	27	13	465	52.2	6.3	85.08	92.5	95.2	99.5	91.5	104.2	107	98.1	102.4	108.6	101.2	0.00625202	0.913998
P17156	Hspa2	Heat shock-related 70 kDa protein 2 OS=Mus musculus OX=10090 GN=Hspa2 PE=1 SV=2	22	16	64	3	633	69.6	5.67	221.79	109.7	96.5	73.3	87.7	112.1	103.5	106.7	99.2	116.9	94.4	0.100872	0.870417
P62962	Pfn1	Profilin-1 OS=Mus musculus OX=10090 GN=Pfn1 PE=1 SV=2	56	8	37	8	140	14.9	8.28	125.4	117.2	108.3	96.5	108.9	99.1	93.7	100.8	91.5	91.7	92.3	0.0115693	1.13574
Q64FW2	Retsat	All-trans-retinol 13,14-reductase OS=Mus musculus OX=10090 GN=Retsat PE=1 SV=3	26	19	33	19	609	67.3	8.95	104.77	105.7	98.7	102.4	100.7	125.9	153.3	62.2	128.7	58.9	63.4	0.887024	1.03182
Q924Y0	Bbox1	Gamma-butyrobetaine dioxygenase OS=Mus musculus OX=10090 GN=Bbox1 PE=1 SV=1	43	18	31	18	387	44.7	6.92	111.98	86.5	94.1	79.1	76.3	114.8	118.7	99.9	108.3	115.5	106.8	0.000501262	0.759036
P60335	Pcbp1	Poly(rC)-binding protein 1 OS=Mus musculus OX=10090 GN=Pcbp1 PE=1 SV=1	53	12	40	8	356	37.5	7.09	159.65	107.7	104.4	118.1	128.6	91.8	86.6	90.7	89.5	88.7	94.1	0.000642968	1.27115
Q9WUA2	Farsb	Phenylalanine--tRNA ligase beta subunit OS=Mus musculus OX=10090 GN=Farsb PE=1 SV=2	42	24	37	24	589	65.7	7.12	106.09	94	98.1	97.9	97.9	102.2	100.1	102	101.6	99.3	106.9	0.0121555	0.95058
Q9WVE8	Pacsin2	Protein kinase C and casein kinase substrate in neurons protein 2 OS=Mus musculus OX=10090 GN=Pacsin2 PE=1 SV=1	40	22	37	22	486	55.8	5.2	105.72	106.1	106.2	113.5	110.6	94.1	95.2	93.2	95.1	94.4	91.5	1.21009e-05	1.16167
Q8K1R3	Pnpt1	Polyribonucleotide nucleotidyltransferase 1, mitochondrial OS=Mus musculus OX=10090 GN=Pnpt1 PE=1 SV=1	23	20	28	20	783	85.6	8.03	86.84	101.5	97.9	112.6	117.4	94.3	95.3	97.8	91.8	94.3	97.1	0.0119963	1.12881
P61161	Actr2	Actin-related protein 2 OS=Mus musculus OX=10090 GN=Actr2 PE=1 SV=1	31	15	30	14	394	44.7	6.74	108.58	103.9	103.5	97.2	100.7	95.3	98.7	105.3	96.8	97.5	101.1	0.346648	1.02228
Q61029	Tmpo	Lamina-associated polypeptide 2, isoforms beta/delta/epsilon/gamma OS=Mus musculus OX=10090 GN=Tmpo PE=1 SV=4	42	14	29	7	452	50.3	9.45	117.96	128.7	119.2	117.8	123.9	86.4	83.2	96.1	80.3	81.5	82.8	5.70745e-06	1.43915
Q9DBL1	Acadsb	Short/branched chain specific acyl-CoA dehydrogenase, mitochondrial OS=Mus musculus OX=10090 GN=Acadsb PE=1 SV=1	33	14	32	14	432	47.8	7.87	118.81	88	92.2	103.5	95.8	105.6	104.3	101.1	106.7	104	98.8	0.02163	0.917405
O70400	Pdlim1	PDZ and LIM domain protein 1 OS=Mus musculus OX=10090 GN=Pdlim1 PE=1 SV=4	63	15	29	15	327	35.8	6.84	103.03	118.4	119.1	126.7	123.7	83.6	84.2	88.1	83.3	82.4	90.5	2.08452e-07	1.42912
P43883	Plin2	Perilipin-2 OS=Mus musculus OX=10090 GN=Plin2 PE=1 SV=2	40	16	29	16	425	46.6	6.87	103	87	97.9	94.3	98	74.6	80.5	147.2	101.9	134	84.7	0.557394	0.908332
Q8CFX1	H6pd	GDH/6PGL endoplasmic bifunctional protein OS=Mus musculus OX=10090 GN=H6pd PE=1 SV=2	22	15	34	15	789	88.9	6.93	105.49	92.5	97.7	87.3	89.8	96.1	106.3	112.3	102.7	97.6	117.7	0.0188629	0.870792
Q9DB05	Napa	Alpha-soluble NSF attachment protein OS=Mus musculus OX=10090 GN=Napa PE=1 SV=1	53	13	22	13	295	33.2	5.45	92.54	106.1	106.9	109	113	93	99.4	90.8	93.1	94.8	93.9	6.16894e-05	1.15487
Q91X91	Qprt	Nicotinate-nucleotide pyrophosphorylase [carboxylating] OS=Mus musculus OX=10090 GN=Qprt PE=1 SV=1	45	10	42	10	299	31.5	6.71	124.96	98.2	107.6	123.9	117.1	87.2	98.4	89.7	93.1	91.5	93.3	0.00378164	1.2115
Q58A65	Spag9	C-Jun-amino-terminal kinase-interacting protein 4 OS=Mus musculus OX=10090 GN=Spag9 PE=1 SV=2	16	19	28	19	1321	146.1	5.15	98.3	112.4	111.2	98.7	103.1	92.9	100	94.3	97.4	96.2	93.9	0.0068095	1.11032
P57776	Eef1d	Elongation factor 1-delta OS=Mus musculus OX=10090 GN=Eef1d PE=1 SV=3	60	15	32	14	281	31.3	5.02	101.82	93.8	96.3	93.1	92	95	99.4	105.6	108.3	98.4	118.1	0.0448477	0.900768
Q8BGA8	Acsm5	Acyl-coenzyme A synthetase ACSM5, mitochondrial OS=Mus musculus OX=10090 GN=Acsm5 PE=1 SV=1	32	14	30	13	578	64.3	7.72	127.71	73.3	76.3	78.6	68.8	125.1	120.8	109.9	118.1	123.6	105.5	9.17088e-06	0.633713
Q91V41	Rab14	Ras-related protein Rab-14 OS=Mus musculus OX=10090 GN=Rab14 PE=1 SV=3	72	14	36	13	215	23.9	6.21	136.41	100.2	99.7	100	99.3	100.9	98.3	101.4	98.3	96.8	105.1	0.833367	0.996671
O54988	Slk	STE20-like serine/threonine-protein kinase OS=Mus musculus OX=10090 GN=Slk PE=1 SV=2	17	21	26	21	1233	141.4	5.14	87.74	111.1	109.6	102.2	105.4	97	92.2	99.4	94.4	93.9	94.9	0.00044446	1.12356
Q922Q8	Lrrc59	Leucine-rich repeat-containing protein 59 OS=Mus musculus OX=10090 GN=Lrrc59 PE=1 SV=1	49	18	49	18	307	34.9	9.52	146.47	89.4	92.2	96.4	97.1	95.7	104.4	107.7	105.7	93.2	118.1	0.0625495	0.900528
Q80SW1	Ahcyl1	S-adenosylhomocysteine hydrolase-like protein 1 OS=Mus musculus OX=10090 GN=Ahcyl1 PE=1 SV=1	35	20	31	7	530	58.9	6.89	110.36	103.4	100.1	104.4	107.4	95.3	93.4	97.2	97.6	96.5	104.9	0.0264114	1.06505
Q8R0X7	Sgpl1	Sphingosine-1-phosphate lyase 1 OS=Mus musculus OX=10090 GN=Sgpl1 PE=1 SV=1	25	16	32	16	568	63.6	9.1	111.01	100.3	98.5	97.5	98.6	96.3	98.8	110.5	100.7	97.9	100.8	0.44258	0.979091
Q9QYJ0	Dnaja2	DnaJ homolog subfamily A member 2 OS=Mus musculus OX=10090 GN=Dnaja2 PE=1 SV=1	41	17	43	17	412	45.7	6.48	127.56	109.1	104.2	109.9	113.8	92.3	92.7	94.6	93.1	94.5	95.8	1.77991e-05	1.1643
P45591	Cfl2	Cofilin-2 OS=Mus musculus OX=10090 GN=Cfl2 PE=1 SV=1	75	14	30	12	166	18.7	7.88	110.5	97.8	104.6	100.1	99.1	100.8	97.7	98.2	98.5	103.6	99.6	0.69122	1.00668
P10518	Alad	Delta-aminolevulinic acid dehydratase OS=Mus musculus OX=10090 GN=Alad PE=1 SV=1	45	11	39	11	330	36	6.79	142.06	100.7	103.4	99.7	101.8	103.4	99.1	93.2	97.1	106.2	95.3	0.392277	1.02373
Q80W22	Thnsl2	Threonine synthase-like 2 OS=Mus musculus OX=10090 GN=Thnsl2 PE=1 SV=1	35	15	28	15	483	54.2	6.39	112.31	92.2	100.1	94.9	94.3	107.5	102.2	98.6	102.1	106.9	101.2	0.00810727	0.925222
Q8CDN6	Txnl1	Thioredoxin-like protein 1 OS=Mus musculus OX=10090 GN=Txnl1 PE=1 SV=3	51	10	28	10	289	32.2	4.96	131.65	112.1	112.6	93.8	101.2	98.7	94.2	98.5	96.7	96.7	95.5	0.0573596	1.08487
Q99JW2	Acy1	Aminoacylase-1 OS=Mus musculus OX=10090 GN=Acy1 PE=1 SV=1	41	14	32	14	408	45.8	6.32	107.07	87.8	91.2	85.6	78.4	110.3	119.2	103.3	114	115.3	94.8	0.00155603	0.783224
Q9WTM5	Ruvbl2	RuvB-like 2 OS=Mus musculus OX=10090 GN=Ruvbl2 PE=1 SV=3	38	17	23	17	463	51.1	5.64	88.7	106.8	106.5	105.4	102.1	97.4	94	98.3	97.3	93.5	98.8	0.00030244	1.08959
Q9WV55	Vapa	Vesicle-associated membrane protein-associated protein A OS=Mus musculus OX=10090 GN=Vapa PE=1 SV=2	52	14	40	13	249	27.8	8.4	118.74	93.5	97	91.5	92.9	104.1	103	104.5	105	105.8	102.8	1.19729e-05	0.899472
Q9Z1Z2	Strap	Serine-threonine kinase receptor-associated protein OS=Mus musculus OX=10090 GN=Strap PE=1 SV=2	43	14	31	14	350	38.4	5.12	103.56	100.4	103.3	100	97.3	100	98.9	99.3	100.7	98.9	101.2	0.711933	1.00417
Q9JLF6	Tgm1	Protein-glutamine gamma-glutamyltransferase K OS=Mus musculus OX=10090 GN=Tgm1 PE=1 SV=2	24	17	29	17	815	89.8	6.51	103.74	95	101.1	104.9	99.2	103.7	106.9	110.7	97.5	88.1	92.9	0.986301	1.00083
Q811D0	Dlg1	Disks large homolog 1 OS=Mus musculus OX=10090 GN=Dlg1 PE=1 SV=1	22	19	32	18	905	100.1	5.8	101.93	88.9	93.9	105	93.9	101.3	99	100.8	110.9	103.1	103.3	0.0561501	0.925857
P19536	Cox5b	Cytochrome c oxidase subunit 5B, mitochondrial OS=Mus musculus OX=10090 GN=Cox5b PE=1 SV=1	59	9	61	9	128	13.8	8.38	170.73	83.5	91.6	81	78.5	109.3	111.8	112.4	110	110.4	111.6	2.56743e-06	0.75417
O70435	Psma3	Proteasome subunit alpha type-3 OS=Mus musculus OX=10090 GN=Psma3 PE=1 SV=3	38	14	39	14	255	28.4	5.44	125.69	91.7	94.6	87.2	85.7	105.6	107.9	106.9	105.6	108.3	106.4	9.28547e-06	0.840955
Q9QUM9	Psma6	Proteasome subunit alpha type-6 OS=Mus musculus OX=10090 GN=Psma6 PE=1 SV=1	59	14	41	14	246	27.4	6.76	155.41	94	97	87.9	90.2	106.5	105.9	105.5	103.1	106.4	103.6	8.1644e-05	0.877417
Q9CQV8	Ywhab	14-3-3 protein beta/alpha OS=Mus musculus OX=10090 GN=Ywhab PE=1 SV=3	43	13	47	6	246	28.1	4.83	133.47	111	110.8	102.1	108.4	97.6	98.2	92.9	91.3	95.7	92.2	0.000305283	1.14184
Q64478	H2bc9	Histone H2B type 1-H OS=Mus musculus OX=10090 GN=H2bc9 PE=1 SV=3	63	9	97	5	126	13.9	10.32	275.68	120	107.7	111.4	108.5	91.2	94.7	99.4	92.8	88.2	86.2	0.000308089	1.2152
Q99KB8	Hagh	Hydroxyacylglutathione hydrolase, mitochondrial OS=Mus musculus OX=10090 GN=Hagh PE=1 SV=2	33	10	36	10	309	34.1	7.75	130.07	82.1	88.1	79.7	74.3	114.8	115.9	108.4	113.4	113.7	109.6	2.78002e-06	0.719592
Q99M87	Dnaja3	DnaJ homolog subfamily A member 3, mitochondrial OS=Mus musculus OX=10090 GN=Dnaja3 PE=1 SV=1	34	15	28	15	480	52.4	9.22	91	90.9	88.5	110.7	110.1	98	99.9	100.4	100.9	98	102.5	0.983968	1.001
Q9CPV4	Glod4	Glyoxalase domain-containing protein 4 OS=Mus musculus OX=10090 GN=Glod4 PE=1 SV=1	55	15	27	15	298	33.3	5.47	96.43	105.8	104.1	109.7	114	97	96.5	92.7	91.3	95.6	93.3	0.000157721	1.14831
Q71RI9	Kyat3	Kynurenine--oxoglutarate transaminase 3 OS=Mus musculus OX=10090 GN=Kyat3 PE=1 SV=1	34	15	31	14	455	51.1	8.37	106.03	79.3	77.7	88.9	85.1	119.4	119.2	108.5	107.9	104.5	109.5	6.52428e-05	0.742152
Q80XI3	Eif4g3	Eukaryotic translation initiation factor 4 gamma 3 OS=Mus musculus OX=10090 GN=Eif4g3 PE=1 SV=2	14	23	31	18	1579	174.8	5.53	89.64	112.3	106	104.6	110.2	87.8	94.2	98.1	91.3	90.6	104.7	0.0037903	1.14637
Q63886	Ugt1a1	UDP-glucuronosyltransferase 1A1 OS=Mus musculus OX=10090 GN=Ugt1a1 PE=1 SV=2	22	10	44	5	535	60	8.62	138.13	79.8	78.8	86.8	79.8	115	115	103.5	119.6	117.6	104	3.95248e-05	0.722988
Q922Q1	Mtarc2	Mitochondrial amidoxime reducing component 2 OS=Mus musculus OX=10090 GN=Mtarc2 PE=1 SV=1	34	13	75	12	338	38.2	8.68	199.84	102.8	99.9	96.5	96.6	96.2	97.9	105.4	99.7	100.4	104.6	0.45118	0.982622
Q01768	Nme2	Nucleoside diphosphate kinase B OS=Mus musculus OX=10090 GN=Nme2 PE=1 SV=1	57	11	61	7	152	17.4	7.5	183.82	105.9	102.8	118.3	120.2	86.3	94.6	90.3	94.6	90.5	96.5	0.00108487	1.21346
Q8BJ71	Nup93	Nuclear pore complex protein Nup93 OS=Mus musculus OX=10090 GN=Nup93 PE=1 SV=1	25	22	29	22	819	93.2	5.72	88.87	111.6	103.5	105	106.2	93.9	97.5	99.5	96.8	90.8	95.2	0.000774564	1.11461
P50172	Hsd11b1	Corticosteroid 11-beta-dehydrogenase isozyme 1 OS=Mus musculus OX=10090 GN=Hsd11b1 PE=1 SV=3	33	12	43	12	292	32.3	8.46	141.89	68.9	70.2	96.7	86	122.6	109.7	112.3	111.6	117.5	104.5	0.000746674	0.711737
Q9Z2W0	Dnpep	Aspartyl aminopeptidase OS=Mus musculus OX=10090 GN=Dnpep PE=1 SV=2	38	16	27	16	473	52.2	7.25	94.53	91.1	93.3	87.7	87.3	107.2	110.1	102.7	106.5	106.7	107.4	7.36782e-06	0.841555
Q921M3	Sf3b3	Splicing factor 3B subunit 3 OS=Mus musculus OX=10090 GN=Sf3b3 PE=1 SV=1	16	17	29	17	1217	135.5	5.26	97.66	106.2	102.1	102.2	104.2	97.6	99	98.7	96.5	95	98.4	0.000507862	1.06297
Q60737	Csnk2a1	Casein kinase II subunit alpha OS=Mus musculus OX=10090 GN=Csnk2a1 PE=1 SV=2	37	13	25	13	391	45.1	7.74	97.41	110.5	112.2	107.5	112.1	90.3	93.7	94.1	95.8	91	92.9	1.16688e-06	1.1894
P47754	Capza2	F-actin-capping protein subunit alpha-2 OS=Mus musculus OX=10090 GN=Capza2 PE=1 SV=3	56	12	25	9	286	32.9	5.85	107.56	106	100.8	95.3	98.2	100.2	101.5	103.1	99.2	95.8	99.8	0.950025	1.00142
Q9R0P5	Dstn	Destrin OS=Mus musculus OX=10090 GN=Dstn PE=1 SV=3	55	11	35	10	165	18.5	7.97	123.99	105.6	104.2	92.4	94	104.4	99.1	103.7	98.1	102	96.4	0.633009	0.984429
Q02248	Ctnnb1	Catenin beta-1 OS=Mus musculus OX=10090 GN=Ctnnb1 PE=1 SV=1	23	17	32	17	781	85.4	5.86	96.8	115.3	104.2	103.1	102.4	93.3	96.4	97.2	100.5	93.7	93.9	0.00576525	1.1087
Q02257	Jup	Junction plakoglobin OS=Mus musculus OX=10090 GN=Jup PE=1 SV=3	27	17	24	17	745	81.7	6.14	88.27	103.2	103.1	88.7	90.7	104.6	104.5	98.5	104.4	102.4	99.9	0.114717	0.941804
Q9Z0S1	Bpnt1	3'(2'),5'-bisphosphate nucleotidase 1 OS=Mus musculus OX=10090 GN=Bpnt1 PE=1 SV=2	51	11	31	11	308	33.2	5.82	109.03	93.4	93.8	94.6	93.2	109.2	100.3	105.9	102.2	106	101.4	0.000351287	0.9
Q8QZR5	Gpt	Alanine aminotransferase 1 OS=Mus musculus OX=10090 GN=Gpt PE=1 SV=3	36	17	40	16	496	55.1	6.64	120.12	104.8	104.7	114.1	111.7	95.7	95.2	89.9	91.1	98.9	93.9	0.00039786	1.15628
O09012	Pex5	Peroxisomal targeting signal 1 receptor OS=Mus musculus OX=10090 GN=Pex5 PE=1 SV=2	29	15	23	15	639	70.7	4.55	91.76	93.2	99.2	98.4	96.1	98.9	102.3	101.2	103	103.4	104.3	0.00542489	0.946583
Q8R146	Apeh	Acylamino-acid-releasing enzyme OS=Mus musculus OX=10090 GN=Apeh PE=1 SV=3	24	15	26	15	732	81.5	5.59	98.22	98.7	99.8	104.4	99.7	105.1	100.6	93.3	101.2	101.2	96.1	0.664539	1.01071
P46460	Nsf	Vesicle-fusing ATPase OS=Mus musculus OX=10090 GN=Nsf PE=1 SV=2	21	19	26	18	744	82.6	6.95	80.57	111.6	106.7	104.5	106.6	93.9	93.4	97.5	96.8	92.3	96.7	6.61047e-05	1.12881
P0DP27	Calm2	Calmodulin-2 OS=Mus musculus OX=10090 GN=Calm2 PE=1 SV=1	58	11	38	11	149	16.8	4.22	149.24	98.5	103.4	93.5	97.6	103.5	100.8	100.1	98.4	101.4	102.8	0.156147	0.97117
O55111	Dsg2	Desmoglein-2 OS=Mus musculus OX=10090 GN=Dsg2 PE=1 SV=3	23	21	28	21	1122	122.3	5.3	91	102	98.9	88	91	106	107.5	98.9	109.2	102.9	95.7	0.054254	0.918817
Q8BHG1	Nrdc	Nardilysin OS=Mus musculus OX=10090 GN=Nrdc PE=1 SV=1	14	14	21	14	1161	132.8	4.87	71.86	115.7	118.1	102.3	109.3	91.5	94.7	89.9	92.5	90.8	95.2	0.000233877	1.20465
P52760	Rida	2-iminobutanoate/2-iminopropanoate deaminase OS=Mus musculus OX=10090 GN=Rida PE=1 SV=3	94	11	58	11	135	14.2	8.68	196.47	82.5	94.5	87.8	80.2	118.9	108.4	101.4	108.4	115.3	102.6	0.000722809	0.790076
P42227	Stat3	Signal transducer and activator of transcription 3 OS=Mus musculus OX=10090 GN=Stat3 PE=1 SV=2	27	19	28	19	770	88	6.3	90.19	99.4	99.3	87.2	92.5	98.1	94.2	117.5	98.1	94.4	119.2	0.194924	0.913274
Q9D8U8	Snx5	Sorting nexin-5 OS=Mus musculus OX=10090 GN=Snx5 PE=1 SV=1	41	18	32	16	404	46.8	6.62	105.96	103.4	104.8	101.5	106.1	95.6	99.3	98.8	94.8	94.7	100.9	0.00287687	1.0678
Q4VAA2	Cdv3	Protein CDV3 OS=Mus musculus OX=10090 GN=Cdv3 PE=1 SV=2	59	13	41	13	281	29.7	6.1	151.81	113.6	92.1	107.4	108.6	102	92.2	98.2	81.7	100.6	103.6	0.143331	1.09381
Q9JL35	Hmgn5	High mobility group nucleosome-binding domain-containing protein 5 OS=Mus musculus OX=10090 GN=Hmgn5 PE=1 SV=2	38	15	31	15	406	45.3	4.37	104.62	110	109.7	115.3	99	90.7	94.5	98	93.5	96.1	93.2	0.00147562	1.15018
A6X935	Itih4	Inter alpha-trypsin inhibitor, heavy chain 4 OS=Mus musculus OX=10090 GN=Itih4 PE=1 SV=2	21	18	26	18	942	104.6	6.4	88.33	91.5	87.7	83.9	75.3	90.8	91.7	135.6	97.9	84.8	160.9	0.145663	0.767115
Q99L88	Sntb1	Beta-1-syntrophin OS=Mus musculus OX=10090 GN=Sntb1 PE=1 SV=4	40	21	28	20	537	58	8.31	87.15	105.3	108.3	92.5	89.6	104.2	99.4	99.5	102.5	104.6	94.1	0.678913	0.982211
Q91YR1	Twf1	Twinfilin-1 OS=Mus musculus OX=10090 GN=Twf1 PE=1 SV=2	42	14	25	13	350	40.1	6.67	95.72	109	104	96.5	96.1	96.8	99	101.7	96.3	94.6	106.1	0.49925	1.02338
Q91WJ8	Fubp1	Far upstream element-binding protein 1 OS=Mus musculus OX=10090 GN=Fubp1 PE=1 SV=1	31	21	37	17	651	68.5	7.93	111.69	124.9	107.8	123.4	127.7	85	87.3	91.6	85.5	81.3	85.6	2.04651e-05	1.40558
Q3URD3	Slmap	Sarcolemmal membrane-associated protein OS=Mus musculus OX=10090 GN=Slmap PE=1 SV=2	23	19	27	19	845	96.9	5.33	93.37	123.9	114.2	113.7	119.9	89.4	89.8	80.9	90.9	94	83.3	1.33142e-05	1.3393
Q8BG32	Psmd11	26S proteasome non-ATPase regulatory subunit 11 OS=Mus musculus OX=10090 GN=Psmd11 PE=1 SV=3	41	18	30	18	422	47.4	6.48	117.59	102	101.2	98.9	97.5	99.2	102.7	100.5	101.6	97.1	99.2	0.911238	0.998501
Q62417	Sorbs1	Sorbin and SH3 domain-containing protein 1 OS=Mus musculus OX=10090 GN=Sorbs1 PE=1 SV=2	17	20	26	19	1290	143	8.25	83.95	99.2	94.1	95.8	90.4	102.5	101.8	104.9	101.1	104.1	106.2	0.00124808	0.917257
Q61694	Hsd3b5	NADPH-dependent 3-keto-steroid reductase Hsd3b5 OS=Mus musculus OX=10090 GN=Hsd3b5 PE=1 SV=4	33	14	27	13	373	41.9	9.01	84.36	46.8	54.1	65.1	51.4	127.2	127.1	133.6	132.9	120.7	141	2.16e-07	0.416741
Q9D662	Sec23b	Protein transport protein Sec23B OS=Mus musculus OX=10090 GN=Sec23b PE=1 SV=1	23	15	22	13	767	86.4	6.96	85.63	90.2	94.7	88.7	84.4	97.7	103	107.3	112.1	104.2	117.8	0.0023525	0.836318
P61982	Ywhag	14-3-3 protein gamma OS=Mus musculus OX=10090 GN=Ywhag PE=1 SV=2	39	13	53	7	247	28.3	4.89	150	116.4	100.5	129.1	136.8	87.2	86.2	85.7	86.6	87.7	84	0.000600768	1.39969
Q9WTX6	Cul1	Cullin-1 OS=Mus musculus OX=10090 GN=Cul1 PE=1 SV=1	32	22	31	22	776	89.6	8	93.14	100.5	99.5	110.4	100.7	95.6	98.3	93.2	108.3	97.7	96	0.209362	1.04677
Q9CQX2	Cyb5b	Cytochrome b5 type B OS=Mus musculus OX=10090 GN=Cyb5b PE=1 SV=1	78	13	36	13	146	16.3	4.89	120.53	90.9	98.3	97.3	88	96.9	110.4	97.1	113	109.8	98.3	0.0397388	0.898082
O55131	Septin7	Septin-7 OS=Mus musculus OX=10090 GN=Septin7 PE=1 SV=1	29	16	31	15	436	50.5	8.57	109.72	122.3	117	108.9	114.6	87.6	90.6	93.8	87.4	85.3	92.5	1.28774e-05	1.29226
Q02788	Col6a2	Collagen alpha-2(VI) chain OS=Mus musculus OX=10090 GN=Col6a2 PE=1 SV=3	18	19	30	19	1034	110.3	6.42	101.69	131.1	101.6	117.1	106.4	88.3	83.7	95.2	91	94.5	91.3	0.00311759	1.2579
O08715	Akap1	A-kinase anchor protein 1, mitochondrial OS=Mus musculus OX=10090 GN=Akap1 PE=1 SV=4	23	16	24	16	857	92.1	5.02	86.58	100.5	94.2	108.7	106.7	99.2	95.1	102.7	96.8	99.1	97	0.187797	1.0428
Q1HFZ0	Nsun2	RNA cytosine C(5)-methyltransferase NSUN2 OS=Mus musculus OX=10090 GN=Nsun2 PE=1 SV=2	30	20	25	20	757	85.4	6.58	79.46	111.6	110	113.9	120.5	90.7	89.5	90.3	94.7	91	88	4.69205e-06	1.25689
P52792	Gck	Hexokinase-4 OS=Mus musculus OX=10090 GN=Gck PE=1 SV=1	30	14	31	14	465	52.1	5.29	114.15	98.3	96.2	116	109.3	108.2	101.1	84	96.2	105.8	84.9	0.236252	1.08532
Q06890	Clu	Clusterin OS=Mus musculus OX=10090 GN=Clu PE=1 SV=1	35	16	26	16	448	51.6	5.67	103.55	166.8	135.7	106.3	132.1	63.8	64.1	115.5	66	63.7	86.1	0.0037195	1.76688
Q9Z0R4	Itsn1	Intersectin-1 OS=Mus musculus OX=10090 GN=Itsn1 PE=1 SV=2	11	20	26	19	1714	194.2	7.91	73.82	100.3	98.6	99.5	96.7	97.8	102.7	101.4	103.3	96.7	102.9	0.234506	0.979911
P06684	C5	Complement C5 OS=Mus musculus OX=10090 GN=C5 PE=1 SV=2	11	20	25	20	1680	188.8	6.81	84.37	94.4	95.4	87.4	81.2	90.3	94.1	135.7	102.9	89.8	128.6	0.143143	0.838167
Q91YP2	Nln	Neurolysin, mitochondrial OS=Mus musculus OX=10090 GN=Nln PE=1 SV=1	27	15	27	15	704	80.4	6.44	90.46	112.6	98.7	118.4	123.4	92.2	97.6	86.6	90.7	93.6	86.1	0.00166133	1.24296
Q9D7N3	Mrps9	28S ribosomal protein S9, mitochondrial OS=Mus musculus OX=10090 GN=Mrps9 PE=1 SV=3	45	15	24	15	390	44.9	8.81	77.79	105.7	100.4	122.6	124.2	92.5	90.5	87.2	94.1	91.5	91.3	0.00194431	1.24173
Q9JLB0	Mpp6	MAGUK p55 subfamily member 6 OS=Mus musculus OX=10090 GN=Mpp6 PE=1 SV=1	35	19	29	19	553	62.6	6.4	93.1	90.5	92.6	84.3	83.6	106.8	108.5	111	108.6	105	109	8.98285e-06	0.811373
Q60931	Vdac3	Voltage-dependent anion-selective channel protein 3 OS=Mus musculus OX=10090 GN=Vdac3 PE=1 SV=1	49	12	29	12	283	30.7	8.79	104.84	118.4	111.3	123	133.2	94.2	83.7	83.3	86	85.6	81.5	3.21835e-05	1.41717
Q9EQ32	Pik3ap1	Phosphoinositide 3-kinase adapter protein 1 OS=Mus musculus OX=10090 GN=Pik3ap1 PE=1 SV=1	22	13	23	13	811	90.9	5.17	117.61	113.7	99.9	118.7	119.1	86	95.6	90.7	96.4	86.7	93.3	0.000944029	1.23401
Q9CZX8	Rps19	40S ribosomal protein S19 OS=Mus musculus OX=10090 GN=Rps19 PE=1 SV=3	55	12	39	12	145	16.1	10.4	122.46	95.1	100.4	97.2	94.2	101.1	98.3	103.3	100.8	98.9	110.8	0.0660783	0.946429
Q8BTY1	Kyat1	Kynurenine--oxoglutarate transaminase 1 OS=Mus musculus OX=10090 GN=Kyat1 PE=1 SV=1	26	11	31	10	424	47.5	6.95	120.9	86.1	94.2	98.5	99	107.3	107.9	101.5	104.5	98.2	102.7	0.0154595	0.910947
Q91VM5	Rbmxl1	RNA binding motif protein, X-linked-like-1 OS=Mus musculus OX=10090 GN=Rbmxl1 PE=2 SV=1	46	24	67	5	388	42.1	9.99	164.98	124.2	110.8	129.5	127.8	85.1	89.1	87	82.9	80.2	83.5	6.59859e-06	1.45421
Q3TNA1	Xylb	Xylulose kinase OS=Mus musculus OX=10090 GN=Xylb PE=1 SV=1	31	14	36	14	551	59.5	6.9	125.29	105.9	98.6	116	109.9	96.4	91.8	93	99	102.1	87.4	0.0126177	1.13323
Q9CWJ9	Atic	Bifunctional purine biosynthesis protein ATIC OS=Mus musculus OX=10090 GN=Atic PE=1 SV=2	37	18	36	18	592	64.2	6.76	133.08	104.1	105.6	115.6	115.1	92.2	95.3	93.1	95.1	93.2	90.6	0.000179499	1.1807
P56959	Fus	RNA-binding protein FUS OS=Mus musculus OX=10090 GN=Fus PE=1 SV=1	20	13	24	13	518	52.6	9.36	99.4	121.7	116.1	114.4	122.9	89	89.4	92.2	81.5	84.3	88.5	1.93286e-06	1.35769
P59325	Eif5	Eukaryotic translation initiation factor 5 OS=Mus musculus OX=10090 GN=Eif5 PE=1 SV=1	29	13	26	13	429	48.9	5.52	110.89	90.3	90.5	96.6	92.8	107.9	106.6	100.2	109.6	102.4	103.2	0.000446975	0.881569
Q61490	Alcam	CD166 antigen OS=Mus musculus OX=10090 GN=Alcam PE=1 SV=3	24	18	23	18	583	65.1	6.15	79.54	113.3	105.7	97.7	101.6	96.2	95.7	100.5	98.9	96.3	94.1	0.0298714	1.07865
P09803	Cdh1	Cadherin-1 OS=Mus musculus OX=10090 GN=Cdh1 PE=1 SV=1	26	18	31	18	884	98.2	4.83	102.79	121.4	115.4	108.8	117.2	84.6	86.4	96.6	91	84.1	94.4	5.7326e-05	1.2925
Q6ZQ08	Cnot1	CCR4-NOT transcription complex subunit 1 OS=Mus musculus OX=10090 GN=Cnot1 PE=1 SV=2	9	23	29	23	2375	266.6	7.11	85.84	102.3	101.3	95.2	96.1	100.1	104.4	103.2	99.5	97.4	100.5	0.302095	0.978929
Q99KQ4	Nampt	Nicotinamide phosphoribosyltransferase OS=Mus musculus OX=10090 GN=Nampt PE=1 SV=1	37	20	38	20	491	55.4	7.15	114	95.6	100	83.7	86.6	109.5	112.8	113.1	102	98.8	98	0.0155119	0.865421
Q9QUJ7	Acsl4	Long-chain-fatty-acid--CoA ligase 4 OS=Mus musculus OX=10090 GN=Acsl4 PE=1 SV=2	27	15	24	14	711	79	8.28	97.31	124.2	135.8	128.8	158.8	72.5	79.8	73.1	79.9	75.7	71.4	1.09257e-05	1.81565
Q3B7Z2	Osbp	Oxysterol-binding protein 1 OS=Mus musculus OX=10090 GN=Osbp PE=1 SV=3	29	17	24	17	805	88.7	7.2	86.07	111.2	107.9	109.9	113.5	89.9	92.3	93.2	92.5	93.4	96.2	1.38542e-06	1.19058
E9QAM5	Helz2	Helicase with zinc finger domain 2 OS=Mus musculus OX=10090 GN=Helz2 PE=1 SV=1	8	25	31	25	2947	331.4	8.07	78.4	100.2	99.1	97.6	97.4	96.7	100.5	105.9	110.6	93.1	99	0.486696	0.976312
Q9DBW0	Cyp4v2	Cytochrome P450 4V2 OS=Mus musculus OX=10090 GN=Cyp4v2 PE=1 SV=1	28	17	31	17	525	60.9	8.47	98.53	85.3	87.1	79.3	78.4	103.6	101.2	118.3	115.3	111.6	120	0.000144288	0.73903
Q3V3R4	Itga1	Integrin alpha-1 OS=Mus musculus OX=10090 GN=Itga1 PE=1 SV=2	13	19	28	19	1179	130.7	6.2	93.34	107.7	101.5	101.4	101.3	101	99.4	98	94.4	99.8	95.5	0.0257255	1.05059
Q9WUM3	Coro1b	Coronin-1B OS=Mus musculus OX=10090 GN=Coro1b PE=1 SV=1	27	15	31	15	484	53.9	5.78	102.97	105.6	95.9	108.4	102.9	91.9	98.8	101.8	96.5	97.4	100.8	0.0917211	1.0545
Q3UJU9	Rmdn3	Regulator of microtubule dynamics protein 3 OS=Mus musculus OX=10090 GN=Rmdn3 PE=1 SV=2	36	16	33	16	470	52	5.21	94.31	80.6	83.1	78.4	75	111.6	116.8	113.6	114.4	109.8	116.7	1.11695e-07	0.696515
Q6PDI5	Ecpas	Proteasome adapter and scaffold protein ECM29 OS=Mus musculus OX=10090 GN=Ecpas PE=1 SV=3	11	18	24	18	1840	203.6	7.06	81.76	100.7	103.2	94.8	97.2	98.7	101.9	100.7	99.7	100.6	102.4	0.328483	0.983195
O35226	Psmd4	26S proteasome non-ATPase regulatory subunit 4 OS=Mus musculus OX=10090 GN=Psmd4 PE=1 SV=1	43	12	25	12	376	40.7	4.79	123.98	99.6	103.1	94.7	94.5	100.5	101.6	101.3	100.8	99.5	104.3	0.105225	0.966859
Q9WVA4	Tagln2	Transgelin-2 OS=Mus musculus OX=10090 GN=Tagln2 PE=1 SV=4	57	11	32	11	199	22.4	8.24	106.97	165.6	149.2	116.6	150.4	67.9	66	80.4	67.4	64.9	71.5	2.28019e-05	2.0873
O35685	Nudc	Nuclear migration protein nudC OS=Mus musculus OX=10090 GN=Nudc PE=1 SV=1	42	16	35	16	332	38.3	5.26	108.93	102.1	104.3	102.8	101.5	96.8	98	100.7	103	92.8	98	0.0414754	1.04539
Q99K01	Pdxdc1	Pyridoxal-dependent decarboxylase domain-containing protein 1 OS=Mus musculus OX=10090 GN=Pdxdc1 PE=1 SV=2	19	15	27	15	787	87.3	5.48	85.29	104.9	102.8	99.2	101.3	90.7	94.9	102.2	100.1	93.2	110.7	0.400456	1.03464
P38060	Hmgcl	Hydroxymethylglutaryl-CoA lyase, mitochondrial OS=Mus musculus OX=10090 GN=Hmgcl PE=1 SV=2	35	12	47	12	325	34.2	8.41	154.89	99.5	91.2	108.4	109.3	101.3	101	96	98.7	102.7	92	0.401855	1.03532
A2A432	Cul4b	Cullin-4B OS=Mus musculus OX=10090 GN=Cul4b PE=1 SV=1	17	19	27	9	970	110.6	8.37	96.45	106.7	102	94.9	99.9	99.7	98.5	102.4	101.7	99.7	94.3	0.555954	1.01501
Q6PDQ2	Chd4	Chromodomain-helicase-DNA-binding protein 4 OS=Mus musculus OX=10090 GN=Chd4 PE=1 SV=1	12	20	25	20	1915	217.6	5.81	79.78	114.3	107	104.4	108.1	96	92.1	100.2	91.5	90.6	95.9	0.000487109	1.14904
Q3TIV5	Zc3h15	Zinc finger CCCH domain-containing protein 15 OS=Mus musculus OX=10090 GN=Zc3h15 PE=1 SV=2	35	15	22	15	426	48.3	5.3	73.11	93.8	99.2	96.6	94.3	100.1	99.2	104.8	106	98.9	107	0.0131964	0.934821
Q3UHX2	Pdap1	28 kDa heat- and acid-stable phosphoprotein OS=Mus musculus OX=10090 GN=Pdap1 PE=1 SV=1	45	12	30	12	181	20.6	7.39	111.96	97.1	98	103.7	99.4	114.5	94.1	112.3	96.1	90.8	94.1	0.890238	0.992358
P04186	Cfb	Complement factor B OS=Mus musculus OX=10090 GN=Cfb PE=1 SV=2	20	18	24	18	761	85	7.37	74.12	95.3	95.6	88.9	80.4	93.3	104.6	131.3	104.2	90.9	115.4	0.0763601	0.844615
Q99KC8	Vwa5a	von Willebrand factor A domain-containing protein 5A OS=Mus musculus OX=10090 GN=Vwa5a PE=1 SV=2	20	16	29	16	793	87.1	6.58	100.51	110.2	107.5	100.2	105.3	94	94.2	105.1	92.8	89.8	100.9	0.0205507	1.10055
Q9DBG7	Srpra	Signal recognition particle receptor subunit alpha OS=Mus musculus OX=10090 GN=Srpra PE=1 SV=1	30	20	35	20	636	69.6	8.95	97.23	97	100.9	96.6	95.3	101.9	95	106.6	98.5	97.2	111	0.227898	0.95821
Q8K182	C8a	Complement component C8 alpha chain OS=Mus musculus OX=10090 GN=C8a PE=1 SV=1	32	20	30	20	587	66	6.54	91.01	75.1	87.2	57.6	54.1	112.6	104.6	140.8	123.9	104.6	139.4	0.000979015	0.566194
Q7TQH0	Atxn2l	Ataxin-2-like protein OS=Mus musculus OX=10090 GN=Atxn2l PE=1 SV=1	20	21	27	19	1049	110.6	8.85	92.17	106.1	98.9	98.7	95.9	96.4	95.6	106.3	96.8	98.6	106.5	0.96664	0.998667
Q9D6R2	Idh3a	Isocitrate dehydrogenase [NAD] subunit alpha, mitochondrial OS=Mus musculus OX=10090 GN=Idh3a PE=1 SV=1	37	16	31	16	366	39.6	6.73	86.11	107.7	102.4	112	123.8	95.2	95.3	92.6	91.1	89.8	90.2	0.00102887	1.20687
Q9CR16	Ppid	Peptidyl-prolyl cis-trans isomerase D OS=Mus musculus OX=10090 GN=Ppid PE=1 SV=3	40	15	32	14	370	40.7	7.43	97.54	96.5	105.9	112.3	108.9	93.3	97	98.3	95.8	92.5	99.6	0.0120177	1.10217
Q64464	Cyp3a13	Cytochrome P450 3A13 OS=Mus musculus OX=10090 GN=Cyp3a13 PE=1 SV=1	24	15	30	15	503	57.5	8.57	93.56	80.4	82.5	82	78.7	102.3	99.5	124	101.5	105.1	144	0.00799507	0.717623
Q8K370	Acad10	Acyl-CoA dehydrogenase family member 10 OS=Mus musculus OX=10090 GN=Acad10 PE=1 SV=1	18	20	37	20	1069	118.9	8.24	113.86	93.6	88.3	99.4	106.9	104.7	103.6	98.5	99.8	108	97.3	0.229449	0.951626
P13745	Gsta1	Glutathione S-transferase A1 OS=Mus musculus OX=10090 GN=Gsta1 PE=1 SV=2	57	10	83	3	223	25.6	8.98	282.72	205.5	191.3	140.2	155.8	56.1	53.4	46.1	50.8	58.3	42.4	9.49255e-06	3.38391
Q9R257	Hebp1	Heme-binding protein 1 OS=Mus musculus OX=10090 GN=Hebp1 PE=1 SV=2	52	8	26	8	190	21.1	5.26	105.12	167	154.4	197.5	198	53.3	52.2	39.1	43.1	46.7	48.7	5.09825e-07	3.79848
O35639	Anxa3	Annexin A3 OS=Mus musculus OX=10090 GN=Anxa3 PE=1 SV=4	42	18	23	16	323	36.4	5.76	71.95	137.9	122.8	112.1	128.8	78.9	85.6	91.9	82.4	76.3	83.3	3.34908e-05	1.50963
P48776	Tdo2	Tryptophan 2,3-dioxygenase OS=Mus musculus OX=10090 GN=Tdo2 PE=1 SV=2	34	15	28	15	406	47.7	6.81	96.41	97.7	82.6	87.4	70.7	116.2	106.3	104.2	107.9	115.5	111.5	0.00100776	0.767231
A2ADY9	Ddi2	Protein DDI1 homolog 2 OS=Mus musculus OX=10090 GN=Ddi2 PE=1 SV=1	50	14	23	14	399	44.6	5.05	95.99	92.2	94.9	89.1	87.6	102.5	103	107.7	103.7	103.1	116.1	0.001003	0.857884
O35691	Pnn	Pinin OS=Mus musculus OX=10090 GN=Pnn PE=1 SV=4	22	20	30	20	725	82.4	7.01	86.17	108.1	104.4	110.8	109.4	93.3	95	98.1	96.2	91.3	93.5	3.29757e-05	1.1439
Q99L13	Hibadh	3-hydroxyisobutyrate dehydrogenase, mitochondrial OS=Mus musculus OX=10090 GN=Hibadh PE=1 SV=1	25	7	28	7	335	35.4	8.13	122.5	94.4	90	118.2	112.5	101.5	100.6	89.4	98.4	107.1	88	0.369546	1.06436
Q60854	Serpinb6	Serpin B6 OS=Mus musculus OX=10090 GN=Serpinb6 PE=1 SV=1	43	13	28	13	378	42.6	5.74	96.73	161.8	135.6	109	154.7	71.7	74.5	77.6	70.6	71	73.5	9.99693e-05	1.91763
Q8VCR7	Abhd14b	Protein ABHD14B OS=Mus musculus OX=10090 GN=Abhd14b PE=1 SV=1	56	9	39	9	210	22.4	6.27	148.25	84.9	91.3	99.9	90.1	109.5	114	101.8	103.3	111.4	93.7	0.014799	0.866814
Q6AW69	Cgnl1	Cingulin-like protein 1 OS=Mus musculus OX=10090 GN=Cgnl1 PE=1 SV=2	17	22	27	21	1298	148.1	5.77	81.82	107.7	108.5	101	101.9	93.6	94.9	101.1	98.3	94.4	98.6	0.00599012	1.0822
P22315	Fech	Ferrochelatase, mitochondrial OS=Mus musculus OX=10090 GN=Fech PE=1 SV=2	35	13	25	13	420	47.1	8.91	92.94	84.9	87.3	91.3	84.1	117	106	103.5	108.1	112.9	105	7.43746e-05	0.79908
Q6PDG5	Smarcc2	SWI/SNF complex subunit SMARCC2 OS=Mus musculus OX=10090 GN=Smarcc2 PE=1 SV=2	14	18	31	15	1213	132.5	5.59	92.04	110	107.8	107.7	106.1	88.2	100.1	94.8	101.6	89.2	94.6	0.0017578	1.13879
Q9CQE8	RTRAF	RNA transcription, translation and transport factor protein OS=Mus musculus OX=10090 GN=RTRAF PE=1 SV=1	47	17	29	17	244	28.1	6.89	90.69	105.3	103.9	105.1	103.8	95.8	92.6	100.5	95.2	96	101.7	0.00286544	1.07795
E9PZJ8	Ascc3	Activating signal cointegrator 1 complex subunit 3 OS=Mus musculus OX=10090 GN=Ascc3 PE=1 SV=1	9	18	22	18	2198	250.4	7.02	71.04	100.3	102.5	97.9	97	99.2	107.2	100	98.9	91.7	105.3	0.754416	0.990453
Q8BM55	Tmem214	Transmembrane protein 214 OS=Mus musculus OX=10090 GN=Tmem214 PE=1 SV=1	21	15	26	14	687	76.4	9.29	87	94.8	94.4	89.1	88.2	101.7	95.9	110.9	103.5	97.3	124.3	0.0364994	0.867661
Q9CR68	Uqcrfs1	Cytochrome b-c1 complex subunit Rieske, mitochondrial OS=Mus musculus OX=10090 GN=Uqcrfs1 PE=1 SV=1	39	13	34	13	274	29.3	8.7	130.4	78	88.5	71	67.6	112.2	120	109.6	118	117.5	117.7	1.28479e-05	0.658489
Q8R5I6	Gstm4	Glutathione S-transferase Mu 4 OS=Mus musculus OX=10090 GN=Gstm4 PE=1 SV=1	55	13	58	7	218	25.5	6.93	169.05	106	109.3	114.7	114.8	100.4	100.3	81.1	100.1	95.1	78.2	0.00933374	1.20173
O54749	Cyp2j5	Cytochrome P450 2J5 OS=Mus musculus OX=10090 GN=Cyp2j5 PE=1 SV=1	23	12	26	11	501	57.7	8.73	100.74	66.1	67.3	59.5	56.7	126.4	126.5	125	127.9	124.1	120.6	5.09538e-09	0.498867
Q64435	Ugt1a6	UDP-glucuronosyltransferase 1-6 OS=Mus musculus OX=10090 GN=Ugt1a6 PE=1 SV=1	29	12	34	7	531	60.4	8.62	105.64	95.1	99.1	89	94.9	103	102.1	100.1	106.5	104.3	105.9	0.00215739	0.911963
Q9WUM5	Suclg1	Succinate--CoA ligase [ADP/GDP-forming] subunit alpha, mitochondrial OS=Mus musculus OX=10090 GN=Suclg1 PE=1 SV=4	25	9	42	9	346	36.1	9.39	143.1	93.9	87.7	104.6	96.1	99.3	105.2	99.8	109.9	105.1	98.5	0.07354	0.928213
P68510	Ywhah	14-3-3 protein eta OS=Mus musculus OX=10090 GN=Ywhah PE=1 SV=2	43	12	43	8	246	28.2	4.89	123.92	155	133.6	140.9	156.9	69.9	66.6	76.2	66.5	65.4	68.9	2.39753e-07	2.12721
Q91YR7	Prpf6	Pre-mRNA-processing factor 6 OS=Mus musculus OX=10090 GN=Prpf6 PE=1 SV=1	24	24	28	23	941	106.7	8.09	78.99	102.3	97	103.3	99.4	96.2	101.2	101.2	104.4	94.7	100.2	0.702702	1.00853
Q99K28	Arfgap2	ADP-ribosylation factor GTPase-activating protein 2 OS=Mus musculus OX=10090 GN=Arfgap2 PE=1 SV=1	26	13	23	13	520	56.6	8.18	73.92	102.1	105.5	97.7	99.4	98.4	90.2	97.5	96.8	103.6	108.9	0.596756	1.01957
Q9DBD0	Ica	Inhibitor of carbonic anhydrase OS=Mus musculus OX=10090 GN=Ica PE=1 SV=1	24	16	26	15	700	76.7	7.25	96.09	94.2	95.6	89.3	89.1	107.4	111.7	102.2	107.3	105.2	97.9	0.001393	0.874307
Q60649	Clpb	Caseinolytic peptidase B protein homolog OS=Mus musculus OX=10090 GN=Clpb PE=1 SV=1	26	17	27	17	677	76	8.51	80.55	112.3	103	127.1	130.6	89.4	89.6	84.4	88.4	88.3	86.9	0.000379192	1.3463
Q9QYI3	Dnajc7	DnaJ homolog subfamily C member 7 OS=Mus musculus OX=10090 GN=Dnajc7 PE=1 SV=2	37	21	26	21	494	56.4	6.49	82.02	96.4	97.2	95.1	95.7	99.8	98.7	104.5	105.4	105.5	101.6	0.0031138	0.936799
O54909	Rdh16	Retinol dehydrogenase 16 OS=Mus musculus OX=10090 GN=Rdh16 PE=1 SV=1	32	11	31	4	317	35.7	9.11	117.65	97.3	92.5	83.2	88.2	119.9	105.4	96.6	101.7	122.7	92.5	0.0429643	0.848153
Q91WS0	Cisd1	CDGSH iron-sulfur domain-containing protein 1 OS=Mus musculus OX=10090 GN=Cisd1 PE=1 SV=1	62	8	33	8	108	12.1	9.06	122.93	99.1	93.3	106.6	97.2	100.5	106.5	98	103.3	103.3	92.2	0.652591	0.984266
Q99J39	Mlycd	Malonyl-CoA decarboxylase, mitochondrial OS=Mus musculus OX=10090 GN=Mlycd PE=1 SV=1	28	11	31	11	492	54.7	8.94	133.49	103.7	95	121.6	133.4	92.9	94.9	89.7	91.9	89.2	87.8	0.012527	1.24552
Q7TNV0	Dek	Protein DEK OS=Mus musculus OX=10090 GN=Dek PE=1 SV=1	23	13	27	13	380	43.1	6.86	76.51	110.8	110.4	102.6	102.6	94.6	103.7	98.7	94.8	90.6	91.1	0.00764517	1.11526
Q9CWZ7	Napg	Gamma-soluble NSF attachment protein OS=Mus musculus OX=10090 GN=Napg PE=1 SV=1	44	13	22	13	312	34.7	5.41	79.14	106.1	110.7	104.5	114.8	88.9	93.2	93.9	96.2	97.3	94.3	0.00021846	1.16025
Q8BH59	Slc25a12	Calcium-binding mitochondrial carrier protein Aralar1 OS=Mus musculus OX=10090 GN=Slc25a12 PE=1 SV=1	29	19	37	15	677	74.5	8.25	127.64	69.4	91.5	130	110	94.6	104.1	101	100	97.1	102.3	0.972068	1.00376
O08810	Eftud2	116 kDa U5 small nuclear ribonucleoprotein component OS=Mus musculus OX=10090 GN=Eftud2 PE=1 SV=1	23	20	25	19	971	109.3	5	87.08	106	103.6	103.2	102.2	98.1	95.4	100.7	95.3	92.8	102.8	0.0147502	1.06392
P70699	Gaa	Lysosomal alpha-glucosidase OS=Mus musculus OX=10090 GN=Gaa PE=1 SV=2	22	19	32	19	953	106.2	5.83	104.84	88.7	91.9	90.3	90.8	108.5	102.8	100.9	111.1	114.1	100.9	0.000607936	0.849992
Q9DBB8	Dhdh	Trans-1,2-dihydrobenzene-1,2-diol dehydrogenase OS=Mus musculus OX=10090 GN=Dhdh PE=1 SV=1	26	11	37	11	333	36.3	6.44	131.69	84.5	88.3	89.3	83.5	112.1	113	103.6	110	114.8	100.9	7.45487e-05	0.792176
Q61655	Ddx19a	ATP-dependent RNA helicase DDX19A OS=Mus musculus OX=10090 GN=Ddx19a PE=1 SV=2	36	16	29	16	478	53.9	6.67	96.21	108.5	109.2	107	107.2	93.2	93.1	99.3	95.8	90.9	95.8	2.64601e-05	1.14038
Q3UZZ6	Sult1d1	Sulfotransferase 1 family member D1 OS=Mus musculus OX=10090 GN=Sult1d1 PE=1 SV=1	34	14	31	14	295	35.1	5.76	108.48	85.1	85.1	77.9	78.9	133.2	101.9	110.8	99	131.2	96.8	0.00695166	0.728934
P97372	Psme2	Proteasome activator complex subunit 2 OS=Mus musculus OX=10090 GN=Psme2 PE=1 SV=4	50	10	34	10	239	27	5.76	109.55	104.6	104.6	97	97.6	87.7	105.3	107.8	95.5	99.8	99.9	0.698577	1.01628
Q3UIR3	Dtx3l	E3 ubiquitin-protein ligase DTX3L OS=Mus musculus OX=10090 GN=Dtx3l PE=1 SV=1	23	15	25	15	748	83	8.09	89.01	94.6	96.4	89.9	87.5	103.7	103.3	116.5	99	97.9	111.3	0.0114556	0.874782
Q61292	Lamb2	Laminin subunit beta-2 OS=Mus musculus OX=10090 GN=Lamb2 PE=1 SV=2	12	22	28	21	1799	196.5	6.67	76.95	124.4	116.2	103.2	109.4	88.7	86.3	99	93.8	91	87.9	0.000884841	1.24346
P47757	Capzb	F-actin-capping protein subunit beta OS=Mus musculus OX=10090 GN=Capzb PE=1 SV=3	53	13	35	13	277	31.3	5.74	119.9	106.2	102.8	97.8	100.8	95.9	103.7	102.6	95.8	94.5	99.9	0.227801	1.03207
P09671	Sod2	Superoxide dismutase [Mn], mitochondrial OS=Mus musculus OX=10090 GN=Sod2 PE=1 SV=3	30	10	42	10	222	24.6	8.62	143.33	82.9	79	93.9	87.1	115	115.4	108.3	108.6	107.1	102.7	0.000150823	0.782758
Q3ULF4	Spg7	Paraplegin OS=Mus musculus OX=10090 GN=Spg7 PE=1 SV=1	24	18	25	18	781	85.9	9.04	76.26	107.2	94.1	113.4	124	101.5	96.5	86.7	92.3	92.7	91.6	0.0198238	1.17237
Q9QYE6	Golga5	Golgin subfamily A member 5 OS=Mus musculus OX=10090 GN=Golga5 PE=1 SV=2	25	18	22	18	729	82.3	6.23	73.33	103.2	106.2	102.4	103.5	95	91	102.1	97.8	94.1	104.6	0.0453744	1.0656
O35551	Rabep1	Rab GTPase-binding effector protein 1 OS=Mus musculus OX=10090 GN=Rabep1 PE=1 SV=2	22	20	28	19	862	99.5	5.01	68.84	104.4	110	100.7	101.3	93.2	99.9	98.8	98.6	97.2	96	0.0113805	1.07007
P19783	Cox4i1	Cytochrome c oxidase subunit 4 isoform 1, mitochondrial OS=Mus musculus OX=10090 GN=Cox4i1 PE=1 SV=2	51	10	45	10	169	19.5	9.23	141.21	86	94.7	79.7	77.9	111.4	108.8	110	111.1	110	110.4	2.9051e-05	0.766888
Q8CAS9	Parp9	Protein mono-ADP-ribosyltransferase PARP9 OS=Mus musculus OX=10090 GN=Parp9 PE=1 SV=2	23	18	20	18	866	96.6	7.09	68.84	95.8	95.9	89.3	85.2	102.2	102.8	114.5	104.8	98.7	110.9	0.00486621	0.86654
Q8K441	Abca6	ATP-binding cassette sub-family A member 6 OS=Mus musculus OX=10090 GN=Abca6 PE=1 SV=2	11	16	24	16	1624	183.2	6.93	88.26	90.3	88.7	81.2	78.4	109.8	108.3	113.6	107.3	113.4	109.1	1.0869e-05	0.7678
Q8BUV3	Gphn	Gephyrin OS=Mus musculus OX=10090 GN=Gphn PE=1 SV=2	23	16	27	16	769	83.2	5.6	84.38	93.4	96.6	90.8	88.2	102.4	101	105.8	101.6	112.6	107.5	0.00132309	0.877318
Q99JB8	Pacsin3	Protein kinase C and casein kinase II substrate protein 3 OS=Mus musculus OX=10090 GN=Pacsin3 PE=1 SV=1	46	18	27	18	424	48.6	6.1	93.83	87.7	88.9	84.5	83.3	108.9	109.9	106.3	112.9	110.5	107.1	5.22827e-07	0.78798
P35123	Usp4	Ubiquitin carboxyl-terminal hydrolase 4 OS=Mus musculus OX=10090 GN=Usp4 PE=1 SV=3	17	16	23	15	962	108.3	5.64	79.08	115.3	112.5	103.5	108.2	93.8	96.3	92.7	91.5	90.2	96.1	0.000128319	1.17597
Q6PGC1	Dhx29	ATP-dependent RNA helicase DHX29 OS=Mus musculus OX=10090 GN=Dhx29 PE=1 SV=1	14	21	26	20	1365	153.9	7.94	70.44	101.7	105.8	97.5	100.8	95.5	94.6	101	97.8	95.3	110	0.482483	1.0244
Q99LM2	Cdk5rap3	CDK5 regulatory subunit-associated protein 3 OS=Mus musculus OX=10090 GN=Cdk5rap3 PE=1 SV=1	31	14	26	14	503	57	4.83	87.21	92.7	94.8	86.3	87.4	107.5	105.3	104.2	105	104.4	112.4	0.000102234	0.848153
Q9D1G1	Rab1b	Ras-related protein Rab-1B OS=Mus musculus OX=10090 GN=Rab1b PE=1 SV=1	64	11	37	5	201	22.2	5.73	102.06	115.3	115.5	111	112.8	87	89.2	91.9	88.7	94.3	94.2	1.27131e-06	1.2505
Q8CI51	Pdlim5	PDZ and LIM domain protein 5 OS=Mus musculus OX=10090 GN=Pdlim5 PE=1 SV=4	36	15	28	15	591	63.3	8.25	103.32	102.9	106	99.4	98.2	100	98.2	96.4	99.1	101.2	98.6	0.134526	1.02738
Q8C2Q3	Rbm14	RNA-binding protein 14 OS=Mus musculus OX=10090 GN=Rbm14 PE=1 SV=1	26	17	25	17	669	69.4	9.67	81.31	116.5	99.3	100.1	98.3	96.8	94	100.4	101.1	94.1	99.5	0.157467	1.06042
Q9QZQ8	Macroh2a1	Core histone macro-H2A.1 OS=Mus musculus OX=10090 GN=Macroh2a1 PE=1 SV=3	42	13	29	12	372	39.7	9.8	119.09	111.3	103	106.2	101.8	96.4	99.5	95.6	96.5	96.8	92.9	0.00164296	1.0965
Q9D4H8	Cul2	Cullin-2 OS=Mus musculus OX=10090 GN=Cul2 PE=1 SV=2	23	18	31	18	745	86.8	7.01	86.34	94.1	98.4	97.1	96.9	105.4	101.6	99.6	105.2	99.4	102.2	0.0060091	0.945142
Q7TSV4	Pgm2	Phosphoglucomutase-2 OS=Mus musculus OX=10090 GN=Pgm2 PE=1 SV=1	28	19	27	18	620	68.7	6.14	82.49	121.1	111.2	110.9	122.7	88.4	90.7	94.4	86.2	86.3	88	1.45564e-05	1.30871
Q8BH86	Dglucy	D-glutamate cyclase, mitochondrial OS=Mus musculus OX=10090 GN=Dglucy PE=1 SV=1	32	16	30	16	617	66.3	7.09	101.65	102.6	111.3	112.9	121.8	91.9	95	87.8	94.2	91.1	91.4	0.000320977	1.22035
Q68FL4	Ahcyl2	Putative adenosylhomocysteinase 3 OS=Mus musculus OX=10090 GN=Ahcyl2 PE=1 SV=1	24	18	28	5	613	66.9	7.36	91.25	100.6	102.2	110.6	108.8	80.2	89.5	105.8	98.8	86.4	117	0.23512	1.09624
P15392	Cyp2a4	Cytochrome P450 2A4 OS=Mus musculus OX=10090 GN=Cyp2a4 PE=2 SV=3	28	14	35	1	494	56.7	9.11	106.87	128.3	126.5	202.5	181.8	62.7	76.5	60.4	53.3	51.3	56.7	0.000235792	2.65628
Q6P9Q6	Fkbp15	FK506-binding protein 15 OS=Mus musculus OX=10090 GN=Fkbp15 PE=1 SV=2	15	17	31	17	1216	132.9	5.07	103.48	100.1	100.2	90.8	91.2	97.6	102.2	109.7	100.6	101.4	106.2	0.0412859	0.928363
Q9D6Z1	Nop56	Nucleolar protein 56 OS=Mus musculus OX=10090 GN=Nop56 PE=1 SV=2	31	17	23	17	580	64.4	9.14	82.73	100.4	98.5	119.6	121.8	91.2	95.8	96.9	94.5	83.4	97.9	0.0169745	1.18001
Q8CCJ3	Ufl1	E3 UFM1-protein ligase 1 OS=Mus musculus OX=10090 GN=Ufl1 PE=1 SV=2	22	18	29	18	793	89.5	6.67	85.19	87.3	99.8	88	92.6	103.7	100.6	105.3	105.4	97.9	119.3	0.0159932	0.87243
P11087	Col1a1	Collagen alpha-1(I) chain OS=Mus musculus OX=10090 GN=Col1a1 PE=1 SV=4	13	18	41	18	1453	137.9	5.85	97.54	91.6	64.5	64.7	143.7	79.5	70.8	83.3	188.1	71.8	141.9	0.620736	0.860482
Q9JLQ0	Cd2ap	CD2-associated protein OS=Mus musculus OX=10090 GN=Cd2ap PE=1 SV=3	29	17	25	17	637	70.4	6.38	76.22	137.3	121.6	116.7	127.9	82.3	84.7	86.7	78.8	79.5	84.5	3.68169e-06	1.52115
Q61033	Tmpo	Lamina-associated polypeptide 2, isoforms alpha/zeta OS=Mus musculus OX=10090 GN=Tmpo PE=1 SV=4	25	13	23	6	693	75.1	8.05	91.01	127.7	117	111.1	114.4	85.4	84.1	95	85.4	84.3	95.7	8.10902e-05	1.33101
Q3URS9	Ccdc51	Mitochondrial potassium channel OS=Mus musculus OX=10090 GN=Ccdc51 PE=1 SV=1	39	16	29	16	406	45.1	8.09	94.95	116.5	104.7	138.3	142	79.6	83.9	85	83.4	80.8	85.8	0.000352453	1.50903
P23249	Mov10	Putative helicase MOV-10 OS=Mus musculus OX=10090 GN=Mov10 PE=1 SV=2	19	18	30	18	1004	113.5	9.01	101.7	100.9	95.1	98.2	94.9	103	99.3	115.6	100	94	98.9	0.281642	0.95555
P14206	Rpsa	40S ribosomal protein SA OS=Mus musculus OX=10090 GN=Rpsa PE=1 SV=4	48	11	28	11	295	32.8	4.87	127.8	96.8	95.7	92.7	92.2	102.1	100.7	105.8	102	96.8	115.2	0.0224421	0.909252
P13020	Gsn	Gelsolin OS=Mus musculus OX=10090 GN=Gsn PE=1 SV=3	28	19	32	19	780	85.9	6.18	102.02	125.9	114.2	110.2	105.4	89	90.5	98.4	89.7	90.5	86.1	0.00043447	1.25606
Q9CQ62	Decr1	2,4-dienoyl-CoA reductase, mitochondrial OS=Mus musculus OX=10090 GN=Decr1 PE=1 SV=1	35	13	38	13	335	36.2	8.95	123.45	93.5	96.4	101.6	111.2	107.7	101.8	94.7	95	101.9	96.2	0.787871	1.0113
A2AS89	Agmat	Agmatinase, mitochondrial OS=Mus musculus OX=10090 GN=Agmat PE=1 SV=1	35	9	25	9	358	38.2	7.87	112.6	87.7	90.7	86.3	80.9	111.3	113.6	99.8	109.6	115.2	104.8	0.000149198	0.792297
Q9WV02	Rbmx	RNA-binding motif protein, X chromosome OS=Mus musculus OX=10090 GN=Rbmx PE=1 SV=1	46	23	58	4	391	42.3	10.05	140.26	88.5	141.1	52.1	89.7	97.8	102	103.8	106	100.7	118.2	0.448087	0.886396
P62242	Rps8	40S ribosomal protein S8 OS=Mus musculus OX=10090 GN=Rps8 PE=1 SV=2	46	10	25	10	208	24.2	10.32	99.33	96.1	101.6	94.2	96.3	103.9	99.4	100.9	97.9	97.1	112.6	0.161499	0.951782
Q6P8X1	Snx6	Sorting nexin-6 OS=Mus musculus OX=10090 GN=Snx6 PE=1 SV=2	31	15	26	13	406	46.6	6.16	79.75	111.6	105.3	107.5	109.2	94.2	98.6	95.4	92	90.8	95.3	4.52019e-05	1.14851
Q3UNX5	Acsm3	Acyl-coenzyme A synthetase ACSM3, mitochondrial OS=Mus musculus OX=10090 GN=Acsm3 PE=1 SV=2	26	14	24	13	580	65.6	7.46	89.17	75.7	76.9	83.1	76.3	113	120.6	110.3	115	117.5	111.6	3.27253e-07	0.680233
Q9R1C7	Prpf40a	Pre-mRNA-processing factor 40 homolog A OS=Mus musculus OX=10090 GN=Prpf40a PE=1 SV=1	18	20	26	20	953	108.4	7.69	88.72	107.8	103.5	101.4	102.5	98.1	98.1	103.1	94.4	93.6	97.3	0.0144408	1.06534
P15208	Insr	Insulin receptor OS=Mus musculus OX=10090 GN=Insr PE=1 SV=2	13	19	23	18	1372	155.5	5.95	64.15	99.3	93.2	95.9	96.3	104.8	111	100.2	99.3	97.8	102.1	0.0427329	0.937988
Q8VC97	Upb1	Beta-ureidopropionase OS=Mus musculus OX=10090 GN=Upb1 PE=1 SV=1	37	12	28	12	393	43.9	6.79	103.18	97	105.7	88.6	83.6	119.8	131.2	73.8	100.6	116.6	83	0.412051	0.89976
Q99LP6	Grpel1	GrpE protein homolog 1, mitochondrial OS=Mus musculus OX=10090 GN=Grpel1 PE=1 SV=1	47	13	38	13	217	24.3	8.38	123.7	110.9	100	139.6	149.7	87.9	81.3	83.6	80.1	82.7	84.2	0.00211572	1.5012
P11103	Parp1	Poly [ADP-ribose] polymerase 1 OS=Mus musculus OX=10090 GN=Parp1 PE=1 SV=3	19	18	23	18	1013	113	8.95	82.35	116.1	112.3	105.6	105.3	94.9	96.9	95.2	92.8	88.5	92.3	0.000215966	1.17544
Q9QYR9	Acot2	Acyl-coenzyme A thioesterase 2, mitochondrial OS=Mus musculus OX=10090 GN=Acot2 PE=1 SV=2	37	13	26	5	453	49.6	7.36	101.09	172.5	120.9	161.6	214.4	53.5	58.6	52.5	57.2	55.8	53	7.89096e-05	3.03721
P50516	Atp6v1a	V-type proton ATPase catalytic subunit A OS=Mus musculus OX=10090 GN=Atp6v1a PE=1 SV=2	22	14	25	14	617	68.3	5.58	90.47	116.9	110.6	113.1	116.8	88.2	89.8	97	88.6	87.4	91.6	4.11418e-06	1.26447
Q61554	Fbn1	Fibrillin-1 OS=Mus musculus OX=10090 GN=Fbn1 PE=1 SV=2	6	19	23	19	2873	312.1	4.92	59.28	161.1	124.2	116.3	111	73.1	81.4	81.5	103.6	75.3	72.3	0.00238416	1.5782
Q9JMA1	Usp14	Ubiquitin carboxyl-terminal hydrolase 14 OS=Mus musculus OX=10090 GN=Usp14 PE=1 SV=3	25	15	29	15	493	56	5.24	96.78	102.3	105.2	96.4	98.4	99.3	98.9	94.2	103.1	103.9	98.3	0.697664	1.00962
Q9CXT8	Pmpcb	Mitochondrial-processing peptidase subunit beta OS=Mus musculus OX=10090 GN=Pmpcb PE=1 SV=1	28	14	28	13	489	54.6	6.99	97.84	104.4	100.1	109.2	118.1	101	96.8	89.2	94.6	92.2	94.3	0.0069007	1.14012
Q3UPF5	Zc3hav1	Zinc finger CCCH-type antiviral protein 1 OS=Mus musculus OX=10090 GN=Zc3hav1 PE=1 SV=1	21	20	28	20	946	106.6	8.27	78.95	98.7	100.7	96.8	96.3	97.2	102.5	108.5	102.6	93.1	103.7	0.303623	0.968976
Q99P30	Nudt7	Peroxisomal coenzyme A diphosphatase NUDT7 OS=Mus musculus OX=10090 GN=Nudt7 PE=1 SV=2	54	14	36	14	236	26.8	6.34	133.51	83	105.2	88.3	97.2	101	92.1	117.1	104.3	99.4	112.4	0.107301	0.895018
P08752	Gnai2	Guanine nucleotide-binding protein G(i) subunit alpha-2 OS=Mus musculus OX=10090 GN=Gnai2 PE=1 SV=5	46	15	27	9	355	40.5	5.45	84.48	119.1	109.2	101.1	108.9	90.9	95.7	97.4	94	89.7	93.9	0.00120598	1.17067
O88738	Birc6	Baculoviral IAP repeat-containing protein 6 OS=Mus musculus OX=10090 GN=Birc6 PE=1 SV=2	4	21	29	21	4882	531.8	6.07	74.28	110.7	109.2	106.9	108.8	90.8	94.2	100.1	91.3	93	94.9	3.85647e-05	1.15789
Q91VC3	Eif4a3	Eukaryotic initiation factor 4A-III OS=Mus musculus OX=10090 GN=Eif4a3 PE=1 SV=3	28	13	24	10	411	46.8	6.73	86.36	114.6	117	104.4	101	94.6	93.9	96	95.6	88.4	94.5	0.0018294	1.1643
O88986	Gcat	2-amino-3-ketobutyrate coenzyme A ligase, mitochondrial OS=Mus musculus OX=10090 GN=Gcat PE=1 SV=2	36	11	22	11	416	44.9	7.33	96.55	85.3	87.1	92.4	89	112.2	114.2	103.7	106.6	107.8	101.7	0.000107753	0.821263
Q5HZI1	Mtus1	Microtubule-associated tumor suppressor 1 homolog OS=Mus musculus OX=10090 GN=Mtus1 PE=1 SV=2	16	20	30	19	1210	134.3	6.86	85.13	103.3	101.3	102.9	99.5	97.6	94.5	103.2	94.9	97.5	105.3	0.252551	1.02951
Q5U5V2	Hykk	Hydroxylysine kinase OS=Mus musculus OX=10090 GN=Hykk PE=1 SV=2	43	15	30	15	376	42.3	6.02	105.45	86.4	82.4	100.8	84.2	112.1	108.9	103.4	103.9	114.5	103.3	0.00167881	0.82139
Q9D2R0	Aacs	Acetoacetyl-CoA synthetase OS=Mus musculus OX=10090 GN=Aacs PE=1 SV=1	24	18	29	18	672	75.2	6.71	92.28	89.8	129	90.8	99.7	103.8	107.3	87.7	99.5	110.4	82	0.686508	1.03936
Q9WUM4	Coro1c	Coronin-1C OS=Mus musculus OX=10090 GN=Coro1c PE=1 SV=2	26	16	26	15	474	53.1	7.08	81.89	128.3	119.9	110.3	118.3	88.7	85	88.8	88.1	85.5	87.1	5.68796e-06	1.36697
Q9D855	Uqcrb	Cytochrome b-c1 complex subunit 7 OS=Mus musculus OX=10090 GN=Uqcrb PE=1 SV=3	69	13	40	13	111	13.5	9.11	129.51	78.2	86.4	68.8	66	120.8	119.3	114.8	116.7	117.5	111.4	6.62295e-06	0.641113
P56657	Cyp2c40	Cytochrome P450 2C40 OS=Mus musculus OX=10090 GN=Cyp2c40 PE=1 SV=2	32	14	35	13	491	55.7	7.52	101.52	92	95	74.6	81.5	125.4	146.6	108.3	103.5	84.8	88.2	0.0945278	0.783572
Q8CH25	Sltm	SAFB-like transcription modulator OS=Mus musculus OX=10090 GN=Sltm PE=1 SV=1	14	17	21	16	1031	116.9	7.72	70.81	105.3	107	101.2	102.4	93.3	94.4	102.5	98.8	93.6	101.6	0.0231949	1.06787
O08756	Hsd17b10	3-hydroxyacyl-CoA dehydrogenase type-2 OS=Mus musculus OX=10090 GN=Hsd17b10 PE=1 SV=4	39	8	31	8	261	27.4	8.41	131.44	82.1	78.8	90.6	89.1	113.1	112.2	101.8	112.1	117.9	102.5	0.000239601	0.77456
P35441	Thbs1	Thrombospondin-1 OS=Mus musculus OX=10090 GN=Thbs1 PE=1 SV=1	15	18	28	18	1170	129.6	4.96	73.06	113.3	112.5	101.7	101.1	91.8	99.8	103.2	88.2	95.4	93	0.0146203	1.12513
P32921	Wars1	Tryptophan--tRNA ligase, cytoplasmic OS=Mus musculus OX=10090 GN=Wars1 PE=1 SV=2	35	16	28	16	481	54.3	6.89	97.14	104.2	103.7	99.5	105.4	90.1	101.4	107.3	93.7	88.6	106.1	0.248521	1.0545
Q61703	Itih2	Inter-alpha-trypsin inhibitor heavy chain H2 OS=Mus musculus OX=10090 GN=Itih2 PE=1 SV=1	17	19	25	19	946	105.9	7.27	74.8	118	108.1	115.9	112.2	94	92.2	92	91	94.3	82.2	4.72285e-05	1.24849
Q9Z2Z6	Slc25a20	Mitochondrial carnitine/acylcarnitine carrier protein OS=Mus musculus OX=10090 GN=Slc25a20 PE=1 SV=1	52	14	39	14	301	33	9.11	103.91	102.9	92	100.5	105.5	108.1	97.8	96.7	98.4	103.2	95	0.918621	1.00359
Q5SUR0	Pfas	Phosphoribosylformylglycinamidine synthase OS=Mus musculus OX=10090 GN=Pfas PE=1 SV=1	15	18	25	18	1337	144.5	5.67	84.44	107.4	108.1	119.1	117.5	87.6	93.4	94	94.7	85.3	93	0.00012205	1.2375
Q99JB2	Stoml2	Stomatin-like protein 2, mitochondrial OS=Mus musculus OX=10090 GN=Stoml2 PE=1 SV=1	35	13	25	13	353	38.4	8.87	99.36	108.3	96.4	117	123.9	93.6	94.4	91.4	95.4	89.4	90.2	0.00443024	1.20563
P97434	Mprip	Myosin phosphatase Rho-interacting protein OS=Mus musculus OX=10090 GN=Mprip PE=1 SV=2	22	18	20	18	1024	116.3	6.21	61.28	107.4	100.3	99.4	96.7	91.6	96.2	106	104.2	101.6	96.7	0.650118	1.01576
E9Q5C9	Nolc1	Nucleolar and coiled-body phosphoprotein 1 OS=Mus musculus OX=10090 GN=Nolc1 PE=1 SV=1	20	19	28	19	702	73.7	9.36	80.61	93.4	95.9	110.3	108.1	91.8	97.1	102.3	104.3	93.5	103.2	0.477133	1.03267
P29699	Ahsg	Alpha-2-HS-glycoprotein OS=Mus musculus OX=10090 GN=Ahsg PE=1 SV=1	34	8	30	8	345	37.3	6.51	116.81	139.2	122.1	128.8	126.6	80.2	83	83.9	78.3	77.9	80.1	2.87475e-07	1.60333
O08547	Sec22b	Vesicle-trafficking protein SEC22b OS=Mus musculus OX=10090 GN=Sec22b PE=1 SV=3	51	11	26	11	215	24.7	8.51	101.12	97.5	97.9	92.9	101.4	111.2	92.5	112.4	99.5	90.7	104	0.404696	0.957808
P11881	Itpr1	Inositol 1,4,5-trisphosphate receptor type 1 OS=Mus musculus OX=10090 GN=Itpr1 PE=1 SV=2	6	20	26	12	2749	313	6.04	67.01	98.4	89.3	93.8	93.5	98.3	112.8	106.7	105.6	100.7	100.8	0.00970679	0.900144
P51658	Hsd17b2	Estradiol 17-beta-dehydrogenase 2 OS=Mus musculus OX=10090 GN=Hsd17b2 PE=1 SV=2	31	12	28	12	381	41.8	8.57	101.2	90.7	107.7	86.5	86.6	95.6	105.5	110.4	101.4	93.3	122.4	0.116102	0.886494
Q148V8	Fam83h	Protein FAM83H OS=Mus musculus OX=10090 GN=Fam83h PE=1 SV=1	20	20	23	20	1209	131	7.24	74.23	114.2	105.5	129.2	124.6	83.2	90.2	88.8	90.1	83.4	90.8	0.000152096	1.349
Q60676	Ppp5c	Serine/threonine-protein phosphatase 5 OS=Mus musculus OX=10090 GN=Ppp5c PE=1 SV=3	30	18	30	18	499	56.8	6.2	100.27	103.5	107.4	108.5	111.2	96.4	95.4	92.3	92.8	98	94.4	6.28822e-05	1.13455
O88833	Cyp4a10	Cytochrome P450 4A10 OS=Mus musculus OX=10090 GN=Cyp4a10 PE=2 SV=2	29	15	25	13	509	58.3	8.75	88.2	93.6	65.3	74.2	79.8	151.4	132	97.4	118	113.3	75.1	0.0351521	0.682989
Q9JMD3	Stard10	START domain-containing protein 10 OS=Mus musculus OX=10090 GN=Stard10 PE=1 SV=1	40	11	23	11	291	32.9	7.12	95.71	89.3	98.7	92.7	94.7	107.8	99.8	96.7	99.7	115	105.7	0.026329	0.901393
Q9WU19	Hao1	Hydroxyacid oxidase 1 OS=Mus musculus OX=10090 GN=Hao1 PE=1 SV=1	40	12	25	12	370	41	7.72	89.61	96.4	104	97.4	93.8	107.8	98.7	101.3	104.4	101.3	95	0.250565	0.965325
Q7TMB8	Cyfip1	Cytoplasmic FMR1-interacting protein 1 OS=Mus musculus OX=10090 GN=Cyfip1 PE=1 SV=1	16	19	29	19	1253	145.1	6.9	67.37	122	107.2	103.4	112.3	97.9	89.5	99.3	88.5	88.9	91.1	0.00164092	1.202
O70194	Eif3d	Eukaryotic translation initiation factor 3 subunit D OS=Mus musculus OX=10090 GN=Eif3d PE=1 SV=2	32	13	27	13	548	63.9	6.05	110.35	95.3	98.8	99.6	97	101.5	99.2	104.1	102.8	96.7	105	0.0598719	0.961841
Q78IK4	Apool	MICOS complex subunit Mic27 OS=Mus musculus OX=10090 GN=Apool PE=1 SV=1	51	13	30	13	265	29.2	9.31	94.14	96	93.4	93.6	95.7	107.2	108.3	100	100.3	104.2	101.2	0.00170979	0.91444
Q6PAM1	Txlna	Alpha-taxilin OS=Mus musculus OX=10090 GN=Txlna PE=1 SV=1	29	19	32	18	554	62.3	6.74	96.08	114.7	111	108.7	110	86.5	92.1	96.9	92.5	90.8	96.7	3.39678e-05	1.2
Q8K019	Bclaf1	Bcl-2-associated transcription factor 1 OS=Mus musculus OX=10090 GN=Bclaf1 PE=1 SV=2	19	16	26	15	919	105.9	9.99	77.91	109.3	104.3	103.9	104	93.5	98.4	101.5	94.1	91.6	99.4	0.00395822	1.09291
P54823	Ddx6	Probable ATP-dependent RNA helicase DDX6 OS=Mus musculus OX=10090 GN=Ddx6 PE=1 SV=1	30	12	20	12	483	54.2	8.66	74.38	103.3	100.7	99.9	97.4	99.7	99.1	96.8	99.4	99	104.6	0.740891	1.0056
Q64012	Raly	RNA-binding protein Raly OS=Mus musculus OX=10090 GN=Raly PE=1 SV=3	47	11	24	11	312	33.2	8.84	90.76	113.7	105.2	100.4	101.8	98.1	94.7	103.4	96.1	92.7	93.8	0.0211517	1.09131
Q99KR3	Lactb2	Endoribonuclease LACTB2 OS=Mus musculus OX=10090 GN=Lactb2 PE=1 SV=1	38	10	34	10	288	32.7	6.33	128.59	93.7	102.4	80.2	81.6	107.5	107.9	100.1	111.9	114.1	100.6	0.0087227	0.836085
Q3UW53	Niban1	Protein Niban 1 OS=Mus musculus OX=10090 GN=Niban1 PE=1 SV=2	21	18	25	18	926	102.6	4.78	59.65	133.3	105.6	125.3	171.1	71	81.6	87.9	77.5	69.2	77.4	0.00112547	1.72826
E9Q3L2	Pi4ka	Phosphatidylinositol 4-kinase alpha OS=Mus musculus OX=10090 GN=Pi4ka PE=1 SV=2	9	17	21	17	2105	236.9	7.06	77.76	92.6	91.8	94.3	93.5	103	104.3	105.8	104	105.5	105.1	1.55342e-07	0.889438
Q64133	Maoa	Amine oxidase [flavin-containing] A OS=Mus musculus OX=10090 GN=Maoa PE=1 SV=3	29	15	29	13	526	59.6	7.81	96.77	104.2	93.4	113.1	120.2	98.7	90.2	88.6	94.2	108.3	89.1	0.0643213	1.13574
Q9EP69	Sacm1l	Phosphatidylinositol-3-phosphatase SAC1 OS=Mus musculus OX=10090 GN=Sacm1l PE=1 SV=1	25	15	28	15	587	66.9	7.3	84.06	101.7	101.2	99.6	102.5	94.3	101.4	99.5	101.3	98.1	100.5	0.193721	1.02084
P10711	Tcea1	Transcription elongation factor A protein 1 OS=Mus musculus OX=10090 GN=Tcea1 PE=1 SV=2	41	12	23	12	301	33.9	8.38	78	110.3	103.2	105.1	106.9	93.4	93.5	100.1	96.5	96.2	94.8	0.000294713	1.11097
Q9DB15	Mrpl12	39S ribosomal protein L12, mitochondrial OS=Mus musculus OX=10090 GN=Mrpl12 PE=1 SV=2	47	7	20	7	201	21.7	9.29	78.63	110	95.1	135	137.7	90.8	85.1	89.1	81.9	86	89.3	0.00440764	1.37246
Q571I9	Aldh16a1	Aldehyde dehydrogenase family 16 member A1 OS=Mus musculus OX=10090 GN=Aldh16a1 PE=1 SV=2	21	12	21	12	802	84.7	6.32	80.07	89.6	94.3	96.2	87.2	113.2	107.7	97.6	105.2	115.5	93.5	0.0197256	0.870792
Q9JJ28	Flii	Protein flightless-1 homolog OS=Mus musculus OX=10090 GN=Flii PE=1 SV=1	14	18	29	18	1271	144.7	6.06	81.94	108.4	106.8	115.2	118.9	88.1	93.7	93.3	91.7	89.1	94.8	5.25329e-05	1.22381
O54774	Ap3d1	AP-3 complex subunit delta-1 OS=Mus musculus OX=10090 GN=Ap3d1 PE=1 SV=1	16	18	21	18	1199	135	7.37	69.13	102.7	110.1	99.5	104.6	94.2	94.3	99.5	97.3	93.2	104.7	0.0382108	1.07227
Q60930	Vdac2	Voltage-dependent anion-selective channel protein 2 OS=Mus musculus OX=10090 GN=Vdac2 PE=1 SV=2	41	11	25	11	295	31.7	7.49	82.39	114.9	104.7	114.6	128.4	93.7	90.8	88.1	88.6	89.7	86.5	0.000201041	1.29122
Q9WVM8	Aadat	Kynurenine/alpha-aminoadipate aminotransferase, mitochondrial OS=Mus musculus OX=10090 GN=Aadat PE=1 SV=1	30	13	26	13	425	47.6	8.25	92.1	77.7	80.8	91.4	80.5	113.1	101.1	103.6	111.7	113.7	126.2	0.000476783	0.740365
Q8CDG3	Vcpip1	Deubiquitinating protein VCIP135 OS=Mus musculus OX=10090 GN=Vcpip1 PE=1 SV=1	13	14	18	14	1220	134.4	7.17	57.92	110.4	107.7	124.9	117.5	84.5	92.7	86.9	90.5	91.7	93.2	9.77751e-05	1.28035
P46978	Stt3a	Dolichyl-diphosphooligosaccharide--protein glycosyltransferase subunit STT3A OS=Mus musculus OX=10090 GN=Stt3a PE=1 SV=1	17	15	36	14	705	80.5	8.1	103.04	89.2	90.9	87.1	87.9	108.1	103.8	112.2	103.2	99.5	118.1	0.000728619	0.825942
P62821	Rab1A	Ras-related protein Rab-1A OS=Mus musculus OX=10090 GN=Rab1A PE=1 SV=3	73	14	45	8	205	22.7	6.21	117.75	113.8	105.8	101.4	106.6	97.2	88.2	97.1	94.2	96.2	99.4	0.00368112	1.12074
Q9QZD9	Eif3i	Eukaryotic translation initiation factor 3 subunit I OS=Mus musculus OX=10090 GN=Eif3i PE=1 SV=1	48	12	21	12	325	36.4	5.64	78.2	102.2	99.1	100	95	96.1	99.5	105.6	98.7	95.5	108.3	0.610655	0.984678
Q8R5H1	Usp15	Ubiquitin carboxyl-terminal hydrolase 15 OS=Mus musculus OX=10090 GN=Usp15 PE=1 SV=1	17	17	22	16	981	112.3	5.17	63.41	101.6	105	101.8	98.2	93.8	97.8	102.2	100.8	99.7	99.2	0.177465	1.02763
Q9R0P3	Esd	S-formylglutathione hydrolase OS=Mus musculus OX=10090 GN=Esd PE=1 SV=1	58	10	31	10	282	31.3	7.12	123.2	91.5	100.5	95.4	100.5	105.3	100.8	101.5	96.3	109.5	98.6	0.129927	0.950735
B2RQC6	Cad	CAD protein OS=Mus musculus OX=10090 GN=Cad PE=1 SV=1	8	17	48	14	2225	243.1	6.43	137.3	105.9	103.3	108	114	91.7	95.4	100.2	94.4	88.8	98.3	0.00163853	1.13713
Q9CW42	Mtarc1	Mitochondrial amidoxime-reducing component 1 OS=Mus musculus OX=10090 GN=Mtarc1 PE=1 SV=2	37	9	27	8	340	38	8.59	101.33	101.4	101.1	119.9	116.8	87.9	92.2	92.6	95.3	97.8	94.8	0.00517104	1.17517
Q7TSC1	Prrc2a	Protein PRRC2A OS=Mus musculus OX=10090 GN=Prrc2a PE=1 SV=1	10	19	26	18	2158	229.1	9.39	69.89	97.4	104.2	99.7	98.2	96.9	98.4	103.2	99.7	93.3	109	0.946832	0.997918
P24547	Impdh2	Inosine-5'-monophosphate dehydrogenase 2 OS=Mus musculus OX=10090 GN=Impdh2 PE=1 SV=2	24	13	23	13	514	55.8	7.28	80.07	93.4	96.1	91.6	89.6	106.1	108.5	104.4	102.7	106.1	101.4	9.84269e-05	0.883741
P47753	Capza1	F-actin-capping protein subunit alpha-1 OS=Mus musculus OX=10090 GN=Capza1 PE=1 SV=4	50	11	25	8	286	32.9	5.55	107.33	106.6	106.4	98.5	98.9	94.9	100.2	103.6	98.3	94.2	98.5	0.123901	1.04392
P12265	Gusb	Beta-glucuronidase OS=Mus musculus OX=10090 GN=Gusb PE=1 SV=2	24	13	27	13	648	74.1	6.7	91.3	105.9	98.4	100.5	102.7	98.4	96.1	97.9	102.4	98.7	99	0.0944005	1.03165
Q9DCY0	Keg1	Glycine N-acyltransferase-like protein Keg1 OS=Mus musculus OX=10090 GN=Keg1 PE=1 SV=1	34	10	29	10	295	33.7	8.43	105.76	78.8	93.6	102.3	85.1	115.1	115.7	99.6	109.6	101.4	98.9	0.0179438	0.842886
Q9D051	Pdhb	Pyruvate dehydrogenase E1 component subunit beta, mitochondrial OS=Mus musculus OX=10090 GN=Pdhb PE=1 SV=1	26	8	31	8	359	38.9	6.87	112.6	90.9	88.5	105.7	106.5	105.8	101.1	95.9	103.7	106.4	95.6	0.455332	0.965325
O70252	Hmox2	Heme oxygenase 2 OS=Mus musculus OX=10090 GN=Hmox2 PE=1 SV=1	41	11	18	11	315	35.7	5.87	73.01	108.3	107.5	133.4	138.6	83.5	83.1	88.7	83.2	81.1	92.6	0.000687429	1.42854
P99029	Prdx5	Peroxiredoxin-5, mitochondrial OS=Mus musculus OX=10090 GN=Prdx5 PE=1 SV=2	57	9	30	9	210	21.9	8.85	109.63	92	98.1	99.3	105	106.4	96.2	95	99	106.8	102.3	0.500272	0.976721
P34927	Asgr1	Asialoglycoprotein receptor 1 OS=Mus musculus OX=10090 GN=Asgr1 PE=1 SV=4	35	10	27	10	284	32.6	6.44	104.99	79.2	87	69.1	65.5	116.9	115.6	113.2	115.1	120.1	118.4	7.44044e-06	0.645217
P14576	Srp54	Signal recognition particle 54 kDa protein OS=Mus musculus OX=10090 GN=Srp54 PE=1 SV=2	30	15	22	15	504	55.7	8.75	74.43	94.5	99	93.3	93.2	101.1	100.4	108.7	101.7	95.9	112.1	0.0326295	0.919503
Q9Z2M7	Pmm2	Phosphomannomutase 2 OS=Mus musculus OX=10090 GN=Pmm2 PE=1 SV=1	43	12	24	12	242	27.6	6.42	82.9	93.5	97.5	96.3	93.1	104.5	101.7	102	100.6	107.1	103.7	0.000530909	0.920917
Q60668	Hnrnpd	Heterogeneous nuclear ribonucleoprotein D0 OS=Mus musculus OX=10090 GN=Hnrnpd PE=1 SV=2	29	12	29	12	355	38.3	7.81	103.81	106	96.9	99.2	96.3	102.4	103.8	102.5	99.6	97.7	95.6	0.787799	0.993351
P11352	Gpx1	Glutathione peroxidase 1 OS=Mus musculus OX=10090 GN=Gpx1 PE=1 SV=2	59	9	34	9	201	22.3	7.21	98.41	91.8	99.3	85.2	85.4	111.9	109.5	97.7	104.1	110	105.1	0.00273948	0.849992
P70194	Clec4f	C-type lectin domain family 4 member F OS=Mus musculus OX=10090 GN=Clec4f PE=1 SV=1	28	15	27	15	548	61.2	7.15	81.08	110.5	107	106.6	115.2	78.3	98.6	108.7	90	77.2	107.9	0.0549588	1.17523
Q91YP0	L2hgdh	L-2-hydroxyglutarate dehydrogenase, mitochondrial OS=Mus musculus OX=10090 GN=L2hgdh PE=1 SV=1	34	15	23	15	464	50.9	8.29	84.01	88.9	85.3	108.2	106.3	108.3	107.4	100	97.6	106.1	91.9	0.433245	0.953787
Q8R4H2	Arhgef12	Rho guanine nucleotide exchange factor 12 OS=Mus musculus OX=10090 GN=Arhgef12 PE=1 SV=2	12	17	22	17	1543	172.2	5.74	64.23	100.2	100.3	100	97.6	95.3	94.9	119.3	96.5	93.1	102.6	0.884593	0.992438
Q9R1T2	Sae1	SUMO-activating enzyme subunit 1 OS=Mus musculus OX=10090 GN=Sae1 PE=1 SV=1	54	14	20	14	350	38.6	5.36	80.06	125	114.4	113	119.7	87.1	88.1	96.4	84.8	84.2	87.3	1.11381e-05	1.34145
Q9DB20	Atp5po	ATP synthase subunit O, mitochondrial OS=Mus musculus OX=10090 GN=Atp5po PE=1 SV=1	38	9	39	9	213	23.3	9.99	124.41	85.1	85.8	92.8	90.1	111.6	107.8	105.5	112	107.7	101.6	5.03288e-05	0.821263
Q8BWW4	Larp4	La-related protein 4 OS=Mus musculus OX=10090 GN=Larp4 PE=1 SV=2	19	12	22	12	719	79.7	6.39	76.72	101.4	97.4	111.2	112.8	88.7	92.1	96.1	97	96	107.3	0.0609714	1.09875
P12787	Cox5a	Cytochrome c oxidase subunit 5A, mitochondrial OS=Mus musculus OX=10090 GN=Cox5a PE=1 SV=2	63	9	27	9	146	16.1	6.54	97.65	79.3	93.8	76.9	75	117.1	111	106.9	110	115.1	114.8	4.35084e-05	0.722329
Q99JF8	Psip1	PC4 and SFRS1-interacting protein OS=Mus musculus OX=10090 GN=Psip1 PE=1 SV=1	29	16	32	15	528	59.7	9.13	84.14	114.2	108.3	113.3	107.2	91.3	93	97.4	93.5	92	89.8	1.40478e-05	1.193
O35969	Gamt	Guanidinoacetate N-methyltransferase OS=Mus musculus OX=10090 GN=Gamt PE=1 SV=1	45	6	19	6	236	26.3	5.71	92.66	103.3	108.8	97.7	97.5	100.4	104.5	91.2	100	98.9	97.8	0.354381	1.03062
P70302	Stim1	Stromal interaction molecule 1 OS=Mus musculus OX=10090 GN=Stim1 PE=1 SV=2	16	13	21	13	685	77.5	6.54	71.35	102.9	99.9	113.4	102.5	94.5	94.9	97.6	101	95.4	97.8	0.0191741	1.08061
Q8C2E7	Washc5	WASH complex subunit 5 OS=Mus musculus OX=10090 GN=Washc5 PE=1 SV=2	16	17	21	17	1159	134	7.12	62.41	96.3	94.8	108.8	100.2	100.4	102.2	100.3	98.8	100	98.2	0.987519	1.00042
Q64176	Ces1e	Carboxylesterase 1E OS=Mus musculus OX=10090 GN=Ces1e PE=1 SV=1	23	10	23	9	562	61.5	6.15	90.07	87.3	97.8	86	78.8	116.6	120.2	89	117.8	121.7	84.9	0.0504861	0.807213
Q6PDM2	Srsf1	Serine/arginine-rich splicing factor 1 OS=Mus musculus OX=10090 GN=Srsf1 PE=1 SV=3	42	13	34	13	248	27.7	10.36	101.71	104.2	102.8	108	105	93.4	98.5	99.1	96.7	94.7	97.6	0.000389744	1.08621
Q8VBT2	Sds	L-serine dehydratase/L-threonine deaminase OS=Mus musculus OX=10090 GN=Sds PE=1 SV=3	45	11	25	11	327	34.6	7.12	93.1	91.3	99.5	110.4	90.1	103.2	101.1	95	100.1	112.9	96.4	0.483043	0.964268
P63276	Rps17	40S ribosomal protein S17 OS=Mus musculus OX=10090 GN=Rps17 PE=1 SV=2	47	11	27	11	135	15.5	9.85	95.14	90.1	98	93.5	85.6	96.5	106	105.8	107.2	102.3	115	0.00637997	0.870417
O55201	Supt5h	Transcription elongation factor SPT5 OS=Mus musculus OX=10090 GN=Supt5h PE=1 SV=1	18	18	22	18	1082	120.6	5.05	69.67	106.1	100.7	102.4	102.9	96.1	96.3	102.8	100.1	95	97.6	0.0201558	1.05145
O88487	Dync1i2	Cytoplasmic dynein 1 intermediate chain 2 OS=Mus musculus OX=10090 GN=Dync1i2 PE=1 SV=1	23	13	20	13	612	68.4	5.29	74.36	110.7	108.4	107.5	108.2	92.9	90	95.4	97.2	93.9	95.8	6.90493e-06	1.15393
Q62376	Snrnp70	U1 small nuclear ribonucleoprotein 70 kDa OS=Mus musculus OX=10090 GN=Snrnp70 PE=1 SV=2	24	15	31	15	448	52	9.94	91.77	106.2	103.4	107.1	106.2	93.8	96.2	101.7	99.3	93.3	92.9	0.00119975	1.09901
P53810	Pitpna	Phosphatidylinositol transfer protein alpha isoform OS=Mus musculus OX=10090 GN=Pitpna PE=1 SV=2	51	16	28	14	271	31.9	6.37	84.21	110.4	100.4	101.7	109.1	96.3	93.7	103.7	93.7	94.8	96.1	0.0117251	1.09355
Q9JLT4	Txnrd2	Thioredoxin reductase 2, mitochondrial OS=Mus musculus OX=10090 GN=Txnrd2 PE=1 SV=4	22	10	25	10	524	56.6	8.46	101.58	99.3	93.1	116.6	115.2	96.4	98.5	91.4	99.8	100.7	89	0.0890339	1.10507
P25976	Ubtf	Nucleolar transcription factor 1 OS=Mus musculus OX=10090 GN=Ubtf PE=1 SV=1	25	21	26	21	765	89.5	5.76	75.41	116.4	106.3	112.1	108.8	94.3	93.3	98	90.1	89.8	91.1	5.64635e-05	1.19547
Q9WV32	Arpc1b	Actin-related protein 2/3 complex subunit 1B OS=Mus musculus OX=10090 GN=Arpc1b PE=1 SV=4	48	12	18	11	372	41	8.35	72.69	110.6	107.7	101.1	108.5	96.1	99	98.8	92.4	89.5	96.3	0.00164976	1.12192
Q99JY3	Gimap4	GTPase IMAP family member 4 OS=Mus musculus OX=10090 GN=Gimap4 PE=1 SV=2	37	13	30	13	328	38	6.23	101.14	111.4	108.2	102.8	102.2	89.2	102.1	100.4	93.6	93.8	96.2	0.00894709	1.10707
Q8K4L3	Svil	Supervillin OS=Mus musculus OX=10090 GN=Svil PE=1 SV=1	9	18	25	18	2170	243	6.87	59.3	105.2	106.4	95.1	98.7	102.1	103.1	98	101.6	98	91.8	0.475434	1.0227
Q9CYA0	Creld2	Protein disulfide isomerase Creld2 OS=Mus musculus OX=10090 GN=Creld2 PE=1 SV=1	38	13	24	13	350	38.2	4.58	91.11	69.4	76.6	62.2	63.7	118.9	109.6	135.9	117.7	100.2	145.8	0.000339924	0.560157
Q9DD20	Mettl7b	Methyltransferase-like protein 7B OS=Mus musculus OX=10090 GN=Mettl7b PE=1 SV=2	55	12	48	12	244	28	8.59	151.07	115.1	111.2	148.5	153.8	78.3	80.6	77	78.8	79.3	77.4	0.000284746	1.68201
O55234	Psmb5	Proteasome subunit beta type-5 OS=Mus musculus OX=10090 GN=Psmb5 PE=1 SV=3	39	11	29	11	264	28.5	7.02	98.58	93.7	89	86.7	84.2	114.5	108.4	98.4	114.3	109.5	101.5	0.00083316	0.820291
Q8JZZ0	Ugt3a2	UDP-glucuronosyltransferase 3A2 OS=Mus musculus OX=10090 GN=Ugt3a2 PE=1 SV=2	17	11	31	10	523	59.6	7.53	114.65	65.9	75	66.7	59.3	117.6	116.1	122.1	121.9	128.2	127.1	2.85366e-07	0.54618
P49443	Ppm1a	Protein phosphatase 1A OS=Mus musculus OX=10090 GN=Ppm1a PE=1 SV=1	39	13	22	12	382	42.4	5.36	74.55	100.2	103.3	97.6	93.9	101.9	100	98	99.2	105.3	100.5	0.341636	0.979501
P60122	Ruvbl1	RuvB-like 1 OS=Mus musculus OX=10090 GN=Ruvbl1 PE=1 SV=1	27	11	21	11	456	50.2	6.42	70.23	106.1	107.9	97.5	101.8	94.3	107.4	95.3	100.9	92	96.7	0.139209	1.05685
O35286	Dhx15	Pre-mRNA-splicing factor ATP-dependent RNA helicase DHX15 OS=Mus musculus OX=10090 GN=Dhx15 PE=1 SV=2	21	17	22	17	795	90.9	7.46	72.04	113.4	110.5	113.5	116.2	89.5	93.9	95.2	90.5	88.3	89	1.11638e-06	1.24524
Q64378	Fkbp5	Peptidyl-prolyl cis-trans isomerase FKBP5 OS=Mus musculus OX=10090 GN=Fkbp5 PE=1 SV=1	28	15	28	15	456	50.9	7.8	89.72	97	83.5	106.3	102.7	110.5	95	104.9	92.9	109.6	97.7	0.450727	0.956846
Q8BK64	Ahsa1	Activator of 90 kDa heat shock protein ATPase homolog 1 OS=Mus musculus OX=10090 GN=Ahsa1 PE=1 SV=2	36	13	25	12	338	38.1	5.53	87.33	94.6	98	100.7	99.4	101.9	97.6	108.5	99.1	95.1	105.1	0.299379	0.969949
Q8R151	Znfx1	NFX1-type zinc finger-containing protein 1 OS=Mus musculus OX=10090 GN=Znfx1 PE=1 SV=3	11	18	20	18	1909	218.7	7.47	56.93	103.8	104	111.1	112.4	95.7	91	98.7	91.4	89.8	102	0.00280282	1.13779
P10648	Gsta2	Glutathione S-transferase A2 OS=Mus musculus OX=10090 GN=Gsta2 PE=1 SV=3	45	9	83	2	222	25.5	8.81	271.95	141.2	143.8	129.7	124.6	86.3	85.5	62	74.9	100.9	51.1	0.00037734	1.75591
P50396	Gdi1	Rab GDP dissociation inhibitor alpha OS=Mus musculus OX=10090 GN=Gdi1 PE=1 SV=3	31	12	22	9	447	50.5	5.08	75.81	99.7	96	95.2	103.8	109	99.5	97.9	100.3	103.7	94.9	0.475827	0.97811
O08529	Capn2	Calpain-2 catalytic subunit OS=Mus musculus OX=10090 GN=Capn2 PE=1 SV=4	25	15	25	15	700	79.8	4.96	81.37	125	115.9	119.9	133.4	84	83.7	83.9	81.8	85.8	86.6	1.44857e-06	1.4656
O55023	Impa1	Inositol monophosphatase 1 OS=Mus musculus OX=10090 GN=Impa1 PE=1 SV=1	36	10	19	10	277	30.4	5.19	72.03	102.1	104.4	100.1	104.5	98.6	100.2	96.8	98.3	95.5	99.6	0.00542081	1.04694
P53026	Rpl10a	60S ribosomal protein L10a OS=Mus musculus OX=10090 GN=Rpl10a PE=1 SV=3	37	11	28	11	217	24.9	9.98	96.51	95	99.4	89.7	89	102.4	103.7	103.5	103.5	99	114.8	0.0100812	0.892726
Q9CXF0	Kynu	Kynureninase OS=Mus musculus OX=10090 GN=Kynu PE=1 SV=3	31	12	36	12	464	52.3	6.57	119.8	93.3	98.1	88.2	81	108.3	103.7	104.5	104.1	111.1	107.8	0.00100433	0.845817
Q9D1M0	Sec13	Protein SEC13 homolog OS=Mus musculus OX=10090 GN=Sec13 PE=1 SV=3	21	11	27	11	322	35.5	5.38	79.88	97.3	102.2	93.4	94.7	98	95.4	105.9	101	103.5	108.5	0.117584	0.949535
P62082	Rps7	40S ribosomal protein S7 OS=Mus musculus OX=10090 GN=Rps7 PE=2 SV=1	36	11	30	11	194	22.1	10.1	104.49	93.6	100	93.4	94.6	103.4	100.5	101.3	96.7	99.7	116.9	0.0799559	0.925465
Q9DCS3	Mecr	Enoyl-[acyl-carrier-protein] reductase, mitochondrial OS=Mus musculus OX=10090 GN=Mecr PE=1 SV=2	35	13	28	12	373	40.3	9.07	90.37	107.5	103.2	115.1	121.9	91.5	94.7	91	96.1	86.2	92.7	0.000680384	1.21614
Q9DBR7	Ppp1r12a	Protein phosphatase 1 regulatory subunit 12A OS=Mus musculus OX=10090 GN=Ppp1r12a PE=1 SV=2	19	20	23	20	1029	114.9	5.49	57.04	111	109.5	100.2	106.8	93.6	96.7	98.4	92.9	91.5	99.3	0.00173734	1.12028
P29351	Ptpn6	Tyrosine-protein phosphatase non-receptor type 6 OS=Mus musculus OX=10090 GN=Ptpn6 PE=1 SV=2	24	16	23	16	595	67.5	7.81	69.05	106.5	103.4	90.3	99.3	94.8	110.2	103.7	96	96	99.7	0.963994	0.998085
Q9CQ60	Pgls	6-phosphogluconolactonase OS=Mus musculus OX=10090 GN=Pgls PE=1 SV=1	46	11	29	11	257	27.2	5.85	116.92	96.3	100.7	105.5	105.9	100.7	98.4	95.1	97.5	101.7	98.3	0.144756	1.03532
Q9D6J6	Ndufv2	NADH dehydrogenase [ubiquinone] flavoprotein 2, mitochondrial OS=Mus musculus OX=10090 GN=Ndufv2 PE=1 SV=2	47	11	22	11	248	27.3	7.4	93	81.7	85.6	68	66.8	118.5	118.5	109.9	118.5	117.6	114.9	9.743e-06	0.649305
P12367	Prkar2a	cAMP-dependent protein kinase type II-alpha regulatory subunit OS=Mus musculus OX=10090 GN=Prkar2a PE=1 SV=2	39	14	26	14	401	45.4	4.89	89.4	93.9	98.4	94	92.7	100.1	101.5	106	103.2	104.3	105.8	0.00050817	0.915606
O70251	Eef1b	Elongation factor 1-beta OS=Mus musculus OX=10090 GN=Eef1b PE=1 SV=5	60	11	23	10	225	24.7	4.69	88.43	92.5	95.6	95.2	92.6	98	99.3	105.7	101.4	100.7	118.9	0.0369676	0.903606
O88533	Ddc	Aromatic-L-amino-acid decarboxylase OS=Mus musculus OX=10090 GN=Ddc PE=1 SV=1	22	9	21	9	480	53.8	6.6	79.69	92.4	102.4	87.3	87.2	105.8	100.8	107.6	107.4	100.8	108.4	0.00490374	0.878171
P49710	Hcls1	Hematopoietic lineage cell-specific protein OS=Mus musculus OX=10090 GN=Hcls1 PE=1 SV=2	32	16	22	16	486	54.2	4.84	66.98	137.8	117	99.3	129.5	78.4	94.3	99.5	75.7	80.8	87.6	0.00276737	1.405
P62806	H4c1	Histone H4 OS=Mus musculus OX=10090 GN=H4c1 PE=1 SV=2	52	7	59	7	103	11.4	11.36	173.26	110.6	103.7	115.7	109.4	92.3	92.1	101.9	98.9	88.6	87	0.00172596	1.17529
O88544	Cops4	COP9 signalosome complex subunit 4 OS=Mus musculus OX=10090 GN=Cops4 PE=1 SV=1	42	15	22	15	406	46.3	5.83	69.55	104.3	108.8	106.4	106.9	95.4	95.6	92.5	98.7	95.6	95.8	2.07018e-05	1.11506
Q8C0D5	Efl1	Elongation factor-like GTPase 1 OS=Mus musculus OX=10090 GN=Efl1 PE=1 SV=1	14	18	25	18	1127	125.7	6.16	77.11	107.8	105	113.3	111.9	91.3	92.1	96.5	94.3	91.7	96.1	3.30274e-05	1.16904
Q6DFW4	Nop58	Nucleolar protein 58 OS=Mus musculus OX=10090 GN=Nop58 PE=1 SV=1	24	11	28	11	536	60.3	8.34	86.76	104.9	96.6	118.2	116.8	92.8	95	96.1	95.2	88.4	96.1	0.00798186	1.16173
P29788	Vtn	Vitronectin OS=Mus musculus OX=10090 GN=Vtn PE=1 SV=2	28	12	28	12	478	54.8	5.88	98.37	88.4	96.2	79.4	76.5	98.7	91.5	155.2	97.6	94.4	122	0.095233	0.774568
Q923D2	Blvrb	Flavin reductase (NADPH) OS=Mus musculus OX=10090 GN=Blvrb PE=1 SV=3	57	9	34	9	206	22.2	7.01	119.21	103.7	96.2	104.2	107.5	99.2	99.8	92.5	101.4	102.6	92.9	0.134705	1.04929
Q61081	Cdc37	Hsp90 co-chaperone Cdc37 OS=Mus musculus OX=10090 GN=Cdc37 PE=1 SV=1	35	14	24	14	379	44.6	5.34	73.99	99.8	106	102.1	102.5	98.8	98.9	99.9	96.7	96.1	99.1	0.00893578	1.04427
Q5RKZ7	Mocs1	Molybdenum cofactor biosynthesis protein 1 OS=Mus musculus OX=10090 GN=Mocs1 PE=1 SV=2	23	14	22	14	636	69.8	9.14	74.63	86.2	88.6	96.1	93.2	108.5	106.2	102.9	106.6	109.5	102.1	0.00020047	0.858997
G5E8K5	Ank3	Ankyrin-3 OS=Mus musculus OX=10090 GN=Ank3 PE=1 SV=1	8	14	21	14	1961	213.9	6.7	72.36	130.4	124.4	124.4	129	80.1	85.6	78.7	83	84.6	80	1.00488e-08	1.54939
Q9JLN9	Mtor	Serine/threonine-protein kinase mTOR OS=Mus musculus OX=10090 GN=Mtor PE=1 SV=2	8	20	23	20	2549	288.6	7.17	58.89	113.3	102.9	108.9	110.4	109	92	96.4	90	88.4	88.7	0.00964616	1.15722
Q9CYN2	Spcs2	Signal peptidase complex subunit 2 OS=Mus musculus OX=10090 GN=Spcs2 PE=1 SV=1	55	14	25	14	226	25	8.57	90.66	94.9	98.9	89.3	90.8	103.8	97.3	106.6	100.5	101.3	116.6	0.0224539	0.895783
Q3THS6	Mat2a	S-adenosylmethionine synthase isoform type-2 OS=Mus musculus OX=10090 GN=Mat2a PE=1 SV=2	29	13	30	9	395	43.7	6.48	95.83	116.9	102.5	114.2	116.3	90.9	92.2	94.5	91.9	89.4	91.1	7.4935e-05	1.227
P42232	Stat5b	Signal transducer and activator of transcription 5B OS=Mus musculus OX=10090 GN=Stat5b PE=1 SV=1	16	14	25	4	786	89.9	6.05	78.41	97.6	102.5	92.6	92.6	101.4	101.9	104.3	103	98	106.1	0.0311447	0.940215
Q921T2	Tor1aip1	Torsin-1A-interacting protein 1 OS=Mus musculus OX=10090 GN=Tor1aip1 PE=1 SV=3	32	18	24	17	595	66.7	7.05	85.23	100	95.5	96.5	96.7	99.7	103.5	105.6	98.3	100.7	103.4	0.0189738	0.953943
Q9DCN1	Nudt12	Peroxisomal NADH pyrophosphatase NUDT12 OS=Mus musculus OX=10090 GN=Nudt12 PE=1 SV=1	27	13	24	13	462	51.5	7.12	82.76	88.1	93	78.8	73.1	112	121.6	103.3	124.5	114.7	91	0.00486557	0.748763
Q91XF0	Pnpo	Pyridoxine-5'-phosphate oxidase OS=Mus musculus OX=10090 GN=Pnpo PE=1 SV=1	32	11	35	11	261	30.1	8.22	130.29	96.3	100.2	105.1	108.4	99	96.3	91.5	101	102.4	99.8	0.189814	1.04237
Q7TQI3	Otub1	Ubiquitin thioesterase OTUB1 OS=Mus musculus OX=10090 GN=Otub1 PE=1 SV=2	48	10	20	10	271	31.3	4.94	82.42	104.8	103.6	106.4	112.6	96	100.4	92.7	94.5	94.3	94.6	0.000582043	1.11983
Q3U7R1	Esyt1	Extended synaptotagmin-1 OS=Mus musculus OX=10090 GN=Esyt1 PE=1 SV=2	17	15	19	15	1092	121.5	5.95	64.66	118.1	106.7	100	106	90.4	94.3	98.6	96	94.5	95.4	0.00450597	1.13528
P15532	Nme1	Nucleoside diphosphate kinase A OS=Mus musculus OX=10090 GN=Nme1 PE=1 SV=1	53	9	36	5	152	17.2	7.37	145.87	105.6	102.2	103.6	103.5	97.1	102.1	97.7	95.5	90.2	102.4	0.0307543	1.06385
O55060	Tpmt	Thiopurine S-methyltransferase OS=Mus musculus OX=10090 GN=Tpmt PE=1 SV=1	38	10	23	10	240	27.6	6.44	79.75	95.5	95.8	83.6	84.6	110.5	103.5	102.4	106.7	110.5	107	0.00068841	0.841789
P70333	Hnrnph2	Heterogeneous nuclear ribonucleoprotein H2 OS=Mus musculus OX=10090 GN=Hnrnph2 PE=1 SV=1	35	11	28	3	449	49.2	6.3	112.07	106	97.1	96.6	91.7	99.7	95.5	106.5	97.6	102.5	106.9	0.314399	0.964515
Q60605	Myl6	Myosin light polypeptide 6 OS=Mus musculus OX=10090 GN=Myl6 PE=1 SV=3	63	10	27	10	151	16.9	4.65	103.34	142.9	130.5	119.6	127.8	77.2	75.2	85.3	79	76.8	85.7	3.42381e-06	1.63022
Q62418	Dbnl	Drebrin-like protein OS=Mus musculus OX=10090 GN=Dbnl PE=1 SV=2	29	11	21	11	436	48.7	4.92	75.74	108.1	105.8	107.1	114	88.3	97.5	97.4	91.3	90.6	99.9	0.000791522	1.15487
Q9QY76	Vapb	Vesicle-associated membrane protein-associated protein B OS=Mus musculus OX=10090 GN=Vapb PE=1 SV=3	44	12	26	11	243	26.9	7.78	86.64	101.9	101.5	98.3	99.1	101.3	95.4	100	100	102.5	100	0.81957	1.00334
Q9CWX2	Ndufaf1	Complex I intermediate-associated protein 30, mitochondrial OS=Mus musculus OX=10090 GN=Ndufaf1 PE=1 SV=2	38	14	22	14	328	37.8	8.6	78.74	95.8	96.7	115.3	108.1	95.6	110.3	89.8	99.7	94.2	94.6	0.238098	1.06787
Q9D7G0	Prps1	Ribose-phosphate pyrophosphokinase 1 OS=Mus musculus OX=10090 GN=Prps1 PE=1 SV=4	38	12	24	6	318	34.8	6.98	97.94	96.1	98.6	112	101.8	99.2	108.8	95.3	99.9	99.6	88.6	0.437648	1.0361
P63028	Tpt1	Translationally-controlled tumor protein OS=Mus musculus OX=10090 GN=Tpt1 PE=1 SV=1	38	8	27	8	172	19.5	4.86	94.38	110.9	112.4	91.4	99.2	94.7	100	95.5	96.5	94	105.4	0.236047	1.05929
Q61102	Abcb7	ATP-binding cassette sub-family B member 7, mitochondrial OS=Mus musculus OX=10090 GN=Abcb7 PE=1 SV=3	20	15	22	15	752	82.5	9.32	76.76	99.9	96.4	104.5	107.8	101.5	98.6	98.4	98.3	96.8	97.8	0.132679	1.03635
Q922U2	Krt5	Keratin, type II cytoskeletal 5 OS=Mus musculus OX=10090 GN=Krt5 PE=1 SV=1	15	14	47	4	580	61.7	7.75	120.24	84.7	175.4	85.5	86.6	92.6	93.7	90.2	131	65.6	94.7	0.535359	1.14178
Q7TSH2	Phkb	Phosphorylase b kinase regulatory subunit beta OS=Mus musculus OX=10090 GN=Phkb PE=1 SV=1	14	18	24	18	1085	123.8	6.83	62.45	78.4	89.6	80.3	82	115.6	115.7	107.7	108.5	114.5	107.7	6.9551e-06	0.739809
Q91XE4	Acy3	N-acyl-aromatic-L-amino acid amidohydrolase (carboxylate-forming) OS=Mus musculus OX=10090 GN=Acy3 PE=1 SV=1	46	10	20	10	318	35.3	5.5	86.98	89.7	99.8	94.5	93.2	107.7	101.4	98.3	99.1	110.7	105.7	0.0139584	0.908332
P63330	Ppp2ca	Serine/threonine-protein phosphatase 2A catalytic subunit alpha isoform OS=Mus musculus OX=10090 GN=Ppp2ca PE=1 SV=1	39	10	24	2	309	35.6	5.54	82.79	102.8	102.8	103.2	107.3	99.5	97.3	97.8	93.7	97.6	98	0.000913766	1.06893
Q8CHG3	Gcc2	GRIP and coiled-coil domain-containing protein 2 OS=Mus musculus OX=10090 GN=Gcc2 PE=1 SV=2	11	21	22	21	1679	194.3	5.12	58.74	107	106.8	104.3	108.9	86.1	94.4	99.6	96.6	90.8	105.6	0.0133619	1.11761
Q8BGH2	Samm50	Sorting and assembly machinery component 50 homolog OS=Mus musculus OX=10090 GN=Samm50 PE=1 SV=1	35	17	28	17	469	51.8	6.8	92.79	95.1	92	95	98.5	110.4	100.7	101.4	102	106.2	98.8	0.0100884	0.92155
P42669	Pura	Transcriptional activator protein Pur-alpha OS=Mus musculus OX=10090 GN=Pura PE=1 SV=1	40	10	25	10	321	34.9	6.44	104.96	81.1	86.1	91.1	82.5	116.9	104	109.8	106.9	111.1	110.4	2.3806e-05	0.775603
Q99KJ8	Dctn2	Dynactin subunit 2 OS=Mus musculus OX=10090 GN=Dctn2 PE=1 SV=3	40	16	25	15	402	44.1	5.26	77.73	107.4	105.8	97.2	101	93.5	98.7	100.7	97.5	95.6	102.7	0.0958577	1.04824
Q3URE1	Acsf3	Malonate--CoA ligase ACSF3, mitochondrial OS=Mus musculus OX=10090 GN=Acsf3 PE=1 SV=2	25	15	27	15	583	65	8.02	77.03	111.7	101.3	116.7	132.1	89.9	90	88.6	90.3	90.2	89.4	0.000971881	1.28659
P62814	Atp6v1b2	V-type proton ATPase subunit B, brain isoform OS=Mus musculus OX=10090 GN=Atp6v1b2 PE=1 SV=1	23	13	23	13	511	56.5	5.81	87.5	118.3	115	120.5	124.8	84.5	88.5	87.3	86.9	85.7	88.5	9.0877e-08	1.37687
Q9DCT8	Crip2	Cysteine-rich protein 2 OS=Mus musculus OX=10090 GN=Crip2 PE=1 SV=1	71	8	22	8	208	22.7	8.63	81.66	108.3	120.5	109.4	117.3	85.6	87.3	93.7	90.7	90.2	97.2	8.96237e-05	1.25436
Q14C51	Ptcd3	Pentatricopeptide repeat domain-containing protein 3, mitochondrial OS=Mus musculus OX=10090 GN=Ptcd3 PE=1 SV=2	23	16	24	16	685	77.7	5.88	75.38	107.9	99.3	128.5	132.2	94.9	89.2	84	86.1	89.8	88.2	0.00259942	1.31877
Q8BSE0	Rmdn2	Regulator of microtubule dynamics protein 2 OS=Mus musculus OX=10090 GN=Rmdn2 PE=1 SV=1	31	15	24	15	410	47	7.56	64.46	89.1	92.1	90.1	91.4	114.7	103.1	103.6	104.6	112.8	98.4	0.00135746	0.853814
Q91VW5	Golga4	Golgin subfamily A member 4 OS=Mus musculus OX=10090 GN=Golga4 PE=1 SV=2	7	16	20	16	2238	257.4	5.36	56.86	102.5	98.2	104.4	99.4	91.5	107.4	102.9	97.1	90.9	105.8	0.64028	1.01872
Q8BRF7	Scfd1	Sec1 family domain-containing protein 1 OS=Mus musculus OX=10090 GN=Scfd1 PE=1 SV=1	20	13	20	13	639	72.3	6.38	68.56	102.3	104.3	93.7	99	97.7	97.1	101	100.9	95.1	109	0.92327	0.996921
Q9CXW2	Mrps22	28S ribosomal protein S22, mitochondrial OS=Mus musculus OX=10090 GN=Mrps22 PE=1 SV=1	31	12	20	12	359	41.2	8.56	65.28	102.4	94.1	117.4	120.3	93.7	99.5	91.6	94.3	92.8	93.9	0.0234817	1.15111
Q9CR00	Psmd9	26S proteasome non-ATPase regulatory subunit 9 OS=Mus musculus OX=10090 GN=Psmd9 PE=1 SV=1	43	9	24	9	222	24.7	6.43	76.87	97.6	95.3	92.5	91.7	101.1	109	103.5	105.6	103.3	100.2	0.00121739	0.908383
Q9DBP5	Cmpk1	UMP-CMP kinase OS=Mus musculus OX=10090 GN=Cmpk1 PE=1 SV=1	39	9	26	9	196	22.2	5.83	101.78	102.4	105.4	102.1	105.9	100	93.4	96.4	95.7	100.8	98	0.00364794	1.06743
Q61733	Mrps31	28S ribosomal protein S31, mitochondrial OS=Mus musculus OX=10090 GN=Mrps31 PE=1 SV=1	33	13	20	13	384	43.9	8.51	63.2	105	97.2	127.2	125.6	91.6	94.8	84.6	93.5	89	91.5	0.00607181	1.25229
Q91VS7	Mgst1	Microsomal glutathione S-transferase 1 OS=Mus musculus OX=10090 GN=Mgst1 PE=1 SV=3	15	5	44	5	155	17.5	9.66	159.61	81.1	104.9	86.4	84.7	96	97.7	91.2	102.1	128.4	127.6	0.0940428	0.833048
Q6Y7W8	Gigyf2	GRB10-interacting GYF protein 2 OS=Mus musculus OX=10090 GN=Gigyf2 PE=1 SV=2	13	16	25	16	1291	149.1	5.57	79.26	98.3	109.3	92.5	100.4	92.1	98.4	102.8	104.4	94.3	107.4	0.957734	1.00225
Q80VD1	Fam98b	Protein FAM98B OS=Mus musculus OX=10090 GN=Fam98b PE=1 SV=1	29	11	19	9	429	45.3	8.5	75.37	105.5	105.1	110.5	110.3	92.2	93.8	98.3	93.6	94.1	96.7	4.50235e-05	1.13786
Q9Z2Y8	Plpbp	Pyridoxal phosphate homeostasis protein OS=Mus musculus OX=10090 GN=Plpbp PE=1 SV=1	43	12	24	12	274	30	8.27	79.67	95.7	98.8	112.5	106.6	100	104.7	92.2	94.1	101.1	94.3	0.185689	1.05798
Q8VCH6	Dhcr24	Delta(24)-sterol reductase OS=Mus musculus OX=10090 GN=Dhcr24 PE=1 SV=1	12	9	22	9	516	60.1	8.16	80.27	116.4	114.2	104.1	110.1	87.1	99.9	85	92.3	102.4	88.5	0.00221556	1.20173
P62137	Ppp1ca	Serine/threonine-protein phosphatase PP1-alpha catalytic subunit OS=Mus musculus OX=10090 GN=Ppp1ca PE=1 SV=1	30	10	24	4	330	37.5	6.33	93.27	104.3	110.1	106.5	111	91.7	96.1	92	92.8	95.2	100.4	0.00022093	1.14018
P61222	Abce1	ATP-binding cassette sub-family E member 1 OS=Mus musculus OX=10090 GN=Abce1 PE=1 SV=1	25	14	29	14	599	67.3	8.34	99.99	99.7	100.2	96.4	99.4	101.3	101.5	98.4	101.2	97.9	103.9	0.21556	0.982373
Q9D1Q6	Erp44	Endoplasmic reticulum resident protein 44 OS=Mus musculus OX=10090 GN=Erp44 PE=1 SV=1	32	12	22	12	406	46.8	5.27	82.76	96.4	101.9	97.2	97.5	95.9	97.6	106.8	100.5	95.9	110.4	0.394494	0.97101
Q8BYU6	Tor1aip2	Torsin-1A-interacting protein 2 OS=Mus musculus OX=10090 GN=Tor1aip2 PE=1 SV=1	26	11	21	10	502	54.5	4.86	80.97	117.3	114.2	153.4	154.9	74.3	78.9	74.8	77.1	74.4	80.7	0.000177534	1.75945
Q9DCJ5	Ndufa8	NADH dehydrogenase [ubiquinone] 1 alpha subcomplex subunit 8 OS=Mus musculus OX=10090 GN=Ndufa8 PE=1 SV=3	45	7	31	7	172	20	8.46	119.27	86.8	95	74.1	70.6	123.9	106.7	106.9	113.8	115.1	107.2	0.000635325	0.727064
P31230	Aimp1	Aminoacyl tRNA synthase complex-interacting multifunctional protein 1 OS=Mus musculus OX=10090 GN=Aimp1 PE=1 SV=2	47	9	21	9	310	34	8.35	87.84	105.5	100.4	102.5	101	94.8	95.7	101	98.5	96.9	103.7	0.0793135	1.03979
B2RX12	Abcc3	Canalicular multispecific organic anion transporter 2 OS=Mus musculus OX=10090 GN=Abcc3 PE=1 SV=1	10	14	17	13	1523	169	7.06	65.68	106.8	91.8	104.8	104.3	103.8	100.7	85.9	102.7	112.2	87	0.60163	1.0325
Q9QY81	Nup210	Nuclear pore membrane glycoprotein 210 OS=Mus musculus OX=10090 GN=Nup210 PE=1 SV=2	10	17	24	17	1886	204	6.65	58.41	106.3	96	116.1	118.9	94.9	96	94.4	95.4	90.6	91.2	0.00652588	1.16613
Q9WUR2	Eci2	Enoyl-CoA delta isomerase 2 OS=Mus musculus OX=10090 GN=Eci2 PE=1 SV=2	23	10	24	10	391	43.2	8.92	102.37	92.9	85.1	103.8	97.4	110.1	102.8	97.2	102.4	111.9	96.3	0.0921864	0.916385
Q91X52	Dcxr	L-xylulose reductase OS=Mus musculus OX=10090 GN=Dcxr PE=1 SV=2	49	11	33	11	244	25.7	7.31	110.49	85.8	86	96.6	89.4	108.7	113.7	99.5	104.5	115.5	100.2	0.00226661	0.835851
Q8C1A5	Thop1	Thimet oligopeptidase OS=Mus musculus OX=10090 GN=Thop1 PE=1 SV=1	25	15	22	15	687	78	6.06	76.91	117.8	110.3	111.6	126.6	89.1	91.6	87.1	89.8	84.6	91.5	2.81246e-05	1.31057
Q7TMF3	Ndufa12	NADH dehydrogenase [ubiquinone] 1 alpha subcomplex subunit 12 OS=Mus musculus OX=10090 GN=Ndufa12 PE=1 SV=2	70	9	27	9	145	17.1	9.36	101.24	88.4	93.8	67.9	70.1	124.7	106.6	109.9	116.6	115.2	106.7	0.000712953	0.706635
Q9ESX5	Dkc1	H/ACA ribonucleoprotein complex subunit DKC1 OS=Mus musculus OX=10090 GN=Dkc1 PE=1 SV=4	26	14	23	14	509	57.4	9.28	68.16	94.9	90.9	107.9	105.6	103.4	101.2	102	97.9	99	97.4	0.927732	0.996755
Q8VDG7	Pafah2	Platelet-activating factor acetylhydrolase 2, cytoplasmic OS=Mus musculus OX=10090 GN=Pafah2 PE=1 SV=2	31	10	20	10	390	43.5	7.47	68.41	103.5	107.3	110.7	118.5	93.2	88.4	94.7	90.9	95.1	97.6	0.000564177	1.17878
Q9CZ30	Ola1	Obg-like ATPase 1 OS=Mus musculus OX=10090 GN=Ola1 PE=1 SV=1	38	15	26	15	396	44.7	7.81	87.01	95.5	101.5	94.8	91.9	106.1	97	102.1	100.8	102.6	107.7	0.0271998	0.93388
Q61171	Prdx2	Peroxiredoxin-2 OS=Mus musculus OX=10090 GN=Prdx2 PE=1 SV=3	62	9	23	9	198	21.8	5.41	100.08	106.4	109.1	96.3	98.9	102.2	95.4	88.9	104.3	100.5	98	0.262709	1.04539
O35465	Fkbp8	Peptidyl-prolyl cis-trans isomerase FKBP8 OS=Mus musculus OX=10090 GN=Fkbp8 PE=1 SV=2	28	12	30	12	402	43.5	5.16	87.1	90.3	98.5	88.5	87.7	112.8	109.3	99	105.5	106.6	101.9	0.00185614	0.862069
Q9QXK3	Copg2	Coatomer subunit gamma-2 OS=Mus musculus OX=10090 GN=Copg2 PE=1 SV=1	16	16	22	14	871	97.6	5.8	54.58	98.8	98.2	94.3	93.5	98.3	101.3	110.1	102.2	99.4	103.9	0.0295231	0.938231
P13439	Umps	Uridine 5'-monophosphate synthase OS=Mus musculus OX=10090 GN=Umps PE=1 SV=3	26	14	17	14	481	52.3	6.61	67.5	116.1	112.2	145.5	144.1	77.6	85.3	83.8	81.7	75.7	78.2	0.000147273	1.61072
O35381	Anp32a	Acidic leucine-rich nuclear phosphoprotein 32 family member A OS=Mus musculus OX=10090 GN=Anp32a PE=1 SV=1	33	12	31	8	247	28.5	4.07	100.99	103.4	98.3	106.9	99.9	95.3	102.9	100.6	99.1	96.1	97.4	0.129891	1.0361
Q9JKY5	Hip1r	Huntingtin-interacting protein 1-related protein OS=Mus musculus OX=10090 GN=Hip1r PE=1 SV=2	16	16	19	16	1068	119.4	6.52	62.84	96.6	97.2	85.2	85.6	101	102	108.6	105.1	106.1	112.4	0.00251701	0.860989
Q9CR98	Fam136a	Protein FAM136A OS=Mus musculus OX=10090 GN=Fam136a PE=1 SV=1	79	12	30	12	138	15.7	7.61	91.1	110.5	97.3	124.8	133.5	92.6	90.8	86.1	87.6	91.3	85.7	0.00280834	1.30902
Q8BUK6	Hook3	Protein Hook homolog 3 OS=Mus musculus OX=10090 GN=Hook3 PE=1 SV=2	24	20	20	20	718	83.2	5.19	55.52	95	101.6	90.7	88.6	102	104.4	106.8	103.7	104.2	103	0.00317027	0.903461
Q80X85	Mrps7	28S ribosomal protein S7, mitochondrial OS=Mus musculus OX=10090 GN=Mrps7 PE=1 SV=1	43	10	24	10	242	28	9.94	78.3	107.7	99.5	125.9	126.3	89.1	93.2	88.5	88.8	89.7	91.4	0.00177056	1.27446
Q80UM7	Mogs	Mannosyl-oligosaccharide glucosidase OS=Mus musculus OX=10090 GN=Mogs PE=1 SV=1	23	13	24	13	834	91.8	9	83.65	92.3	92.2	115.8	103	96.1	98.9	101.1	101.7	93.3	105.7	0.791108	1.01366
Q8VCA8	Scrn2	Secernin-2 OS=Mus musculus OX=10090 GN=Scrn2 PE=1 SV=1	34	9	19	9	425	46.6	5.71	81	83	88.7	90.3	86.3	111.6	111	106.2	110.2	108.5	104.3	3.75389e-06	0.80155
P12382	Pfkl	ATP-dependent 6-phosphofructokinase, liver type OS=Mus musculus OX=10090 GN=Pfkl PE=1 SV=4	17	13	23	9	780	85.3	7.17	68.4	95.1	95.5	98	102.5	106.2	103.5	94.6	105.9	103.1	95.5	0.245141	0.963617
Q9CZM2	Rpl15	60S ribosomal protein L15 OS=Mus musculus OX=10090 GN=Rpl15 PE=1 SV=4	53	13	32	13	204	24.1	11.62	97.7	96.7	97.6	88.3	89.8	106.1	100.6	106.8	100.1	102.2	111.8	0.0046302	0.890057
Q9DCM0	Ethe1	Persulfide dioxygenase ETHE1, mitochondrial OS=Mus musculus OX=10090 GN=Ethe1 PE=1 SV=2	66	11	18	11	254	27.7	7.23	78.88	93.8	93.5	107.2	105.8	107.5	105.8	94	101.2	102.2	89	0.979316	1.00125
Q6NZC7	Sec23ip	SEC23-interacting protein OS=Mus musculus OX=10090 GN=Sec23ip PE=1 SV=2	17	18	22	17	998	110.7	5.94	63.81	105.7	101.5	92.1	95	97.3	97.1	107	99.4	96.3	108.6	0.537743	0.976474
Q4VA53	Pds5b	Sister chromatid cohesion protein PDS5 homolog B OS=Mus musculus OX=10090 GN=Pds5b PE=1 SV=1	13	20	26	16	1446	164.3	8.5	67.75	105.8	101.7	110.8	106.2	93.9	106	94	97.9	92.5	91.3	0.0115614	1.10624
Q91ZW3	Smarca5	SWI/SNF-related matrix-associated actin-dependent regulator of chromatin subfamily A member 5 OS=Mus musculus OX=10090 GN=Smarca5 PE=1 SV=1	15	19	22	19	1051	121.6	8.15	64.03	109.3	105.5	99.8	111.2	95.9	90.3	104.8	94	92.9	96.4	0.0103286	1.11214
Q8QZY2	Glyctk	Glycerate kinase OS=Mus musculus OX=10090 GN=Glyctk PE=1 SV=1	28	10	21	10	523	55.3	6.67	71.02	94.8	98.8	102.7	99.2	98.6	103.7	94.8	105.3	102.6	99.4	0.451853	0.981552
Q99K41	Emilin1	EMILIN-1 OS=Mus musculus OX=10090 GN=Emilin1 PE=1 SV=1	16	13	16	13	1017	107.5	5.3	62.75	150	121.6	119.4	128.4	72.7	81.3	86	85.9	74.5	80.3	4.35449e-05	1.62076
Q9R190	Mta2	Metastasis-associated protein MTA2 OS=Mus musculus OX=10090 GN=Mta2 PE=1 SV=1	24	16	23	15	668	75	9.67	61.77	106.4	106.4	102.3	101.5	93.2	97.5	103.9	95.4	93.8	99.6	0.0170885	1.07113
Q91WK2	Eif3h	Eukaryotic translation initiation factor 3 subunit H OS=Mus musculus OX=10090 GN=Eif3h PE=1 SV=1	26	11	22	11	352	39.8	6.67	76.63	106.6	102.1	102.7	102.3	100.3	91.9	104.5	93.3	92.9	103.6	0.0989147	1.05806
P19324	Serpinh1	Serpin H1 OS=Mus musculus OX=10090 GN=Serpinh1 PE=1 SV=3	27	11	24	11	417	46.5	8.82	77.6	154.8	127	103.4	118.2	77.2	83.1	100.7	81.4	68.1	86.1	0.00283895	1.52054
Q922F4	Tubb6	Tubulin beta-6 chain OS=Mus musculus OX=10090 GN=Tubb6 PE=1 SV=1	23	10	35	3	447	50.1	4.89	93.03	141.3	143.8	113.4	128.2	74.6	78.5	85.4	77	72.6	85.1	2.64295e-05	1.66959
Q9CQF9	Pcyox1	Prenylcysteine oxidase OS=Mus musculus OX=10090 GN=Pcyox1 PE=1 SV=1	27	11	28	11	505	56.5	6.92	80.39	108.8	104.5	94.4	98.9	104	94.8	102	96.1	97.9	98.5	0.393607	1.02798
Q3UMY5	Eml4	Echinoderm microtubule-associated protein-like 4 OS=Mus musculus OX=10090 GN=Eml4 PE=1 SV=1	16	16	21	16	988	110	6.54	66.2	111.9	104.9	102	105.4	93.1	96.3	100.4	93.8	93.7	98.5	0.00201457	1.10507
Q00612	G6pdx	Glucose-6-phosphate 1-dehydrogenase X OS=Mus musculus OX=10090 GN=G6pdx PE=1 SV=3	29	15	22	15	515	59.2	6.49	69.07	122.5	110.6	96.8	114.8	89.4	91.7	109.4	91.2	84.8	88.9	0.0159985	1.20103
P08071	Ltf	Lactotransferrin OS=Mus musculus OX=10090 GN=Ltf PE=1 SV=4	23	15	19	14	707	77.8	8.53	62.51	123.9	118.1	78.3	115.6	65.4	59.7	241.4	66.7	56.8	74.3	0.703765	1.15869
Q8VCR2	Hsd17b13	17-beta-hydroxysteroid dehydrogenase 13 OS=Mus musculus OX=10090 GN=Hsd17b13 PE=1 SV=2	30	10	28	9	304	33.4	8.88	91.22	120.2	119.2	118.3	128.9	88.5	88.7	84.4	85.2	87	79.7	6.74218e-07	1.42142
Q5U458	Dnajc11	DnaJ homolog subfamily C member 11 OS=Mus musculus OX=10090 GN=Dnajc11 PE=1 SV=2	26	15	24	15	559	63.2	8.32	72.86	100.5	97.1	107.5	112.1	101	96.5	97.5	97.2	94.8	96	0.0384482	1.07341
Q8K4G5	Ablim1	Actin-binding LIM protein 1 OS=Mus musculus OX=10090 GN=Ablim1 PE=1 SV=1	21	17	18	16	861	96.7	8.63	46.55	125.6	133.4	120	116.6	78	83.6	90.6	80.5	81.3	90.4	8.19929e-06	1.47383
Q99KK2	Cmas	N-acylneuraminate cytidylyltransferase OS=Mus musculus OX=10090 GN=Cmas PE=1 SV=2	30	13	22	13	432	48	8.1	77.29	96.3	92.4	97.8	101.4	100.7	105.6	101.4	98.7	102.1	103.5	0.0299293	0.950735
Q9CX34	Sugt1	Protein SGT1 homolog OS=Mus musculus OX=10090 GN=Sugt1 PE=1 SV=3	34	12	22	12	336	38.1	5.45	66.9	102.5	102	103	107.8	91.9	99.6	98.4	98.8	96	100	0.00964919	1.06542
P01899	H2-D1	H-2 class I histocompatibility antigen, D-B alpha chain OS=Mus musculus OX=10090 GN=H2-D1 PE=1 SV=2	33	12	27	8	362	40.8	6.73	97.09	93.4	106.1	90.6	93.8	88.3	100.6	124.1	96.2	95.3	111.5	0.377954	0.934821
O35737	Hnrnph1	Heterogeneous nuclear ribonucleoprotein H OS=Mus musculus OX=10090 GN=Hnrnph1 PE=1 SV=3	31	10	28	2	449	49.2	6.3	107.1	118.4	104.6	93.4	106.4	91.1	105.9	99.8	88.9	88.8	102.7	0.12702	1.09875
P47856	Gfpt1	Glutamine--fructose-6-phosphate aminotransferase [isomerizing] 1 OS=Mus musculus OX=10090 GN=Gfpt1 PE=1 SV=3	24	14	17	14	697	78.5	6.84	62.97	106.5	103.4	102.6	110.1	85.8	89.8	103.9	91.9	93.2	112.8	0.115513	1.09785
Q6PGL7	Washc2	WASH complex subunit 2 OS=Mus musculus OX=10090 GN=Washc2 PE=1 SV=1	11	13	18	13	1334	145.2	4.77	65.66	108.8	94.6	97.1	96.4	101.1	101.6	100.8	93.1	102.1	104.5	0.696214	0.986986
Q6A4J8	Usp7	Ubiquitin carboxyl-terminal hydrolase 7 OS=Mus musculus OX=10090 GN=Usp7 PE=1 SV=1	16	17	20	17	1103	128.4	5.5	52.74	108.6	102.8	102	105.4	95	97.1	102.5	96.5	95	95.2	0.00322948	1.08068
Q8BIJ7	Rufy1	RUN and FYVE domain-containing protein 1 OS=Mus musculus OX=10090 GN=Rufy1 PE=1 SV=1	22	17	22	15	712	80.3	5.68	54.3	110.9	108.8	117.1	115.2	88.3	92.2	94.7	89.5	87.5	95.6	1.29274e-05	1.23768
Q9CY27	Tecr	Very-long-chain enoyl-CoA reductase OS=Mus musculus OX=10090 GN=Tecr PE=1 SV=1	23	12	28	12	308	36.1	9.55	84.31	89.1	100.8	82.6	85.2	111.7	107.4	102.8	106.2	110.7	103.3	0.00142007	0.835618
Q9DBL7	Coasy	Bifunctional coenzyme A synthase OS=Mus musculus OX=10090 GN=Coasy PE=1 SV=2	22	10	30	10	563	62	7.11	118.7	100.6	97.6	118.3	115	93.6	97.4	93.1	95.8	98.4	90.1	0.0167158	1.13872
Q99LD4	Gps1	COP9 signalosome complex subunit 1 OS=Mus musculus OX=10090 GN=Gps1 PE=1 SV=1	24	12	19	12	471	53.4	6.84	66.14	107.1	103.3	109.4	109.7	97.8	97.7	94	94.7	95.5	90.8	0.000119801	1.12927
Q9R1S7	Abcc6	Multidrug resistance-associated protein 6 OS=Mus musculus OX=10090 GN=Abcc6 PE=1 SV=3	11	13	21	13	1498	164.8	8.21	65.62	86.8	87.1	81.8	77.9	105.8	112	113.1	114.4	109.8	111.3	2.26756e-06	0.7509
Q9JK38	Gnpnat1	Glucosamine 6-phosphate N-acetyltransferase OS=Mus musculus OX=10090 GN=Gnpnat1 PE=1 SV=1	44	8	21	8	184	20.8	7.69	89.56	106.1	104.9	120.1	116.7	93.4	93.6	89.2	91.6	91.8	92.7	0.000210346	1.21619
P84091	Ap2m1	AP-2 complex subunit mu OS=Mus musculus OX=10090 GN=Ap2m1 PE=1 SV=1	35	16	30	16	435	49.6	9.54	85.24	100.5	98.7	93.2	94.5	105.6	100.1	102.6	100.3	101.7	102.9	0.0125064	0.946429
O08784	Tcof1	Treacle protein OS=Mus musculus OX=10090 GN=Tcof1 PE=1 SV=1	11	17	26	17	1320	134.9	9.35	65.78	107.8	101.6	102.7	106.7	93.1	100.4	102.5	91.8	93.8	99.6	0.0162652	1.08087
P26516	Psmd7	26S proteasome non-ATPase regulatory subunit 7 OS=Mus musculus OX=10090 GN=Psmd7 PE=1 SV=2	38	11	22	11	321	36.5	6.77	70.71	101.4	102.6	96.9	96.1	102.2	98.7	102.1	97.8	102	100.4	0.447322	0.987235
O09159	Man2b1	Lysosomal alpha-mannosidase OS=Mus musculus OX=10090 GN=Man2b1 PE=1 SV=4	16	14	17	14	1013	114.6	8.13	62.64	100.9	94.6	98.1	102	102.4	100.5	101.8	105.3	100.8	93.7	0.455881	0.981638
Q6ZWV3	Rpl10	60S ribosomal protein L10 OS=Mus musculus OX=10090 GN=Rpl10 PE=1 SV=3	36	9	33	9	214	24.6	10.08	119.65	96.3	97.7	92.1	89.8	101.9	99.1	106.3	103.6	101.5	111.8	0.00596258	0.903316
Q9D2U9	Hist3h2ba	Histone H2B type 3-A OS=Mus musculus OX=10090 GN=Hist3h2ba PE=1 SV=3	45	6	63	2	126	14	10.37	172.38	128	115.6	110.8	111.3	81.8	95.4	95.9	93	82.7	85.5	0.000326725	1.30741
Q8CGB6	Tns2	Tensin-2 OS=Mus musculus OX=10090 GN=Tns2 PE=1 SV=1	12	16	22	14	1400	151.9	8.48	61.55	109	93.3	103.5	99.1	101.2	102.4	94.9	98.1	101.9	96.6	0.524706	1.02058
Q9Z108	Stau1	Double-stranded RNA-binding protein Staufen homolog 1 OS=Mus musculus OX=10090 GN=Stau1 PE=1 SV=1	24	13	21	13	487	53.9	9.52	68.75	104.7	103.3	101.4	97.4	96.2	96.4	101.1	98.9	97.2	103.4	0.180643	1.02866
Q9Z2X1	Hnrnpf	Heterogeneous nuclear ribonucleoprotein F OS=Mus musculus OX=10090 GN=Hnrnpf PE=1 SV=3	32	11	37	10	415	45.7	5.49	101.7	110.5	103.4	112.4	108.9	97.1	96.8	96.9	93.3	92	88.7	0.000227464	1.15581
P01872	Ighm	Immunoglobulin heavy constant mu OS=Mus musculus OX=10090 GN=Ighm PE=1 SV=2	23	12	23	12	454	49.9	7.01	72.31	135.3	103	136.1	130.7	83	94.4	75	71.8	97	73.8	0.000779333	1.53061
Q8VE09	Ttc39c	Tetratricopeptide repeat protein 39C OS=Mus musculus OX=10090 GN=Ttc39c PE=1 SV=2	22	11	20	11	580	65.4	6.87	66.79	79.4	92.1	75.4	68	112	113.8	110.8	116	114.9	117.6	2.91341e-05	0.689461
Q6ZPJ0	Tex2	Testis-expressed protein 2 OS=Mus musculus OX=10090 GN=Tex2 PE=1 SV=2	15	17	19	17	1128	125.1	5.8	56.74	116.1	115.4	126.9	129.8	83.4	83.1	85.5	86.2	86.9	86.7	2.00893e-06	1.43083
P62281	Rps11	40S ribosomal protein S11 OS=Mus musculus OX=10090 GN=Rps11 PE=1 SV=3	41	9	29	9	158	18.4	10.3	104.18	93.9	98	92.3	90.9	101.2	101.5	106.9	101.4	99.8	114.1	0.00913826	0.900384
Q8K157	Galm	Galactose mutarotase OS=Mus musculus OX=10090 GN=Galm PE=1 SV=1	40	9	35	9	342	37.8	6.74	140.38	88.5	93.7	95.2	87.1	110.3	108	100.1	106.7	113	97.4	0.00261044	0.860346
Q9QYC7	Ggcx	Vitamin K-dependent gamma-carboxylase OS=Mus musculus OX=10090 GN=Ggcx PE=1 SV=1	13	12	25	12	757	87.1	8.02	87.02	77.7	74.4	79.8	72.4	104.2	114.3	114	116.3	120.7	126.2	8.47568e-06	0.656102
Q6PA06	Atl2	Atlastin-2 OS=Mus musculus OX=10090 GN=Atl2 PE=1 SV=1	25	14	20	14	583	66.2	5.43	63.15	98	96.7	104.9	103.8	97.1	95.5	100.2	100.8	105.7	97.3	0.58283	1.01425
Q9D832	Dnajb4	DnaJ homolog subfamily B member 4 OS=Mus musculus OX=10090 GN=Dnajb4 PE=1 SV=1	31	10	20	9	337	37.8	8.59	64.49	104.4	99.2	106.5	100.7	92.2	95.4	103.3	101.5	100.8	96.1	0.117573	1.04565
P99026	Psmb4	Proteasome subunit beta type-4 OS=Mus musculus OX=10090 GN=Psmb4 PE=1 SV=1	38	7	19	7	264	29.1	5.64	78.77	95.6	97.6	90.3	89.4	114	101	99.3	100.6	108.7	103.4	0.00940784	0.892105
P54729	Nub1	NEDD8 ultimate buster 1 OS=Mus musculus OX=10090 GN=Nub1 PE=1 SV=2	22	14	22	14	614	70.3	5.88	59.63	100.1	101.7	95.8	98	99.6	103.2	101.4	100.3	97.3	102.6	0.25526	0.9818
P70266	Pfkfb1	6-phosphofructo-2-kinase/fructose-2,6-bisphosphatase 1 OS=Mus musculus OX=10090 GN=Pfkfb1 PE=1 SV=2	34	13	20	12	471	54.8	6.76	66.74	75	77.6	64.6	68.5	120.4	118.4	116.5	112.7	130	116.4	1.63836e-06	0.599874
O09061	Psmb1	Proteasome subunit beta type-1 OS=Mus musculus OX=10090 GN=Psmb1 PE=1 SV=1	44	10	19	10	240	26.4	7.81	69.01	93.3	95.4	92.3	87.3	97.9	113.9	104.4	108.7	105.1	101.7	0.00297876	0.874545
Q8R0N6	Adhfe1	Hydroxyacid-oxoacid transhydrogenase, mitochondrial OS=Mus musculus OX=10090 GN=Adhfe1 PE=1 SV=2	31	11	22	11	465	49.9	7.58	86.61	89.4	86.1	90.2	83.1	111	110.5	105.7	104.7	110.2	109.2	3.24038e-06	0.803316
Q99LI2	Clcc1	Chloride channel CLIC-like protein 1 OS=Mus musculus OX=10090 GN=Clcc1 PE=1 SV=1	27	14	18	14	539	60.6	5.68	60.45	100.4	99.2	109.1	102.7	95.2	97.8	101.5	101.5	97.3	95.4	0.0694169	1.04824
O70325	Gpx4	Phospholipid hydroperoxide glutathione peroxidase OS=Mus musculus OX=10090 GN=Gpx4 PE=1 SV=4	44	10	23	10	197	22.2	8.46	73.9	108.6	113.5	101.3	108.4	94.5	95.7	93.3	94.1	98	92.5	0.000333507	1.14012
Q9CPU0	Glo1	Lactoylglutathione lyase OS=Mus musculus OX=10090 GN=Glo1 PE=1 SV=3	66	12	33	12	184	20.8	5.47	108.72	70.3	80.4	74.6	71.7	129	110.6	113.4	115.8	125.3	108.9	1.26577e-05	0.633713
Q5BL07	Pex1	Peroxisome biogenesis factor 1 OS=Mus musculus OX=10090 GN=Pex1 PE=1 SV=2	13	17	21	17	1284	141.3	6.35	53.76	96.1	103.9	104.2	112.8	94.4	94.7	100	97.9	102	94.1	0.0572693	1.07271
P16045	Lgals1	Galectin-1 OS=Mus musculus OX=10090 GN=Lgals1 PE=1 SV=3	56	8	23	8	135	14.9	5.49	76.12	163.7	139.5	112	127.5	63.9	79.7	77.2	76.8	82.3	77.4	0.000198037	1.78012
Q9Z1N5	Ddx39b	Spliceosome RNA helicase Ddx39b OS=Mus musculus OX=10090 GN=Ddx39b PE=1 SV=1	32	13	25	7	428	49	5.67	79.1	107.4	105.8	109.2	111.8	89.8	95.7	101	92.3	89.5	97.7	0.000535133	1.15071
Q9D5J6	Shpk	Sedoheptulokinase OS=Mus musculus OX=10090 GN=Shpk PE=1 SV=1	26	10	24	10	476	51.3	6.24	88.28	89	90.1	98.6	90.6	106.8	115.5	98.4	103.6	107.2	100.2	0.00603199	0.874545
O54734	Ddost	Dolichyl-diphosphooligosaccharide--protein glycosyltransferase 48 kDa subunit OS=Mus musculus OX=10090 GN=Ddost PE=1 SV=2	25	9	21	9	441	49	5.83	80.34	95.2	93.8	92.9	89	106.9	102	103.2	101.7	99.9	115.6	0.00451872	0.884078
Q9CPR4	Rpl17	60S ribosomal protein L17 OS=Mus musculus OX=10090 GN=Rpl17 PE=1 SV=3	41	8	35	7	184	21.4	10.18	116.26	98.6	101	94.2	91	101.3	97.6	104	101.3	99	111.9	0.0792573	0.938384
Q9D1P4	Chordc1	Cysteine and histidine-rich domain-containing protein 1 OS=Mus musculus OX=10090 GN=Chordc1 PE=1 SV=1	37	9	18	9	331	37.3	7.9	63.21	86.2	96.4	84.2	81.1	101.2	97.6	118.8	112	107.3	115.2	0.00229913	0.800261
P97384	Anxa11	Annexin A11 OS=Mus musculus OX=10090 GN=Anxa11 PE=1 SV=2	27	11	20	10	503	54	7.66	76.14	102	99.7	100.7	101.5	98	101.8	99.4	96.6	100	100.3	0.147709	1.01636
Q9D5V5	Cul5	Cullin-5 OS=Mus musculus OX=10090 GN=Cul5 PE=1 SV=3	19	16	24	15	780	90.9	7.81	76.96	103.3	102.5	100.3	96.9	98.3	99.8	100.2	99.6	99.8	99.3	0.320521	1.01256
Q8BWQ1	Ugt2a3	UDP-glucuronosyltransferase 2A3 OS=Mus musculus OX=10090 GN=Ugt2a3 PE=1 SV=1	24	10	35	10	534	61.1	7.93	105.8	88	91.5	90	84.4	108.5	111.7	109.5	111.2	107.9	97.2	0.000201265	0.821749
Q8BKC5	Ipo5	Importin-5 OS=Mus musculus OX=10090 GN=Ipo5 PE=1 SV=3	12	13	19	13	1097	123.5	4.93	66.1	116.8	114.3	112.3	116.5	87.8	89.2	91.8	89.9	89.6	91.8	2.14289e-08	1.27726
P35979	Rpl12	60S ribosomal protein L12 OS=Mus musculus OX=10090 GN=Rpl12 PE=1 SV=2	64	9	32	9	165	17.8	9.42	117	98.8	98	92.6	92.4	99.7	103.2	104.6	102.5	98.2	109.9	0.0162474	0.926549
O35423	Agxt	Serine--pyruvate aminotransferase, mitochondrial OS=Mus musculus OX=10090 GN=Agxt PE=1 SV=3	28	11	27	11	414	45.9	8.18	80.44	91.6	90	112.1	93.9	106.8	98.9	104.7	101.1	104.4	96.4	0.288268	0.949535
Q99KG5	Lsr	Lipolysis-stimulated lipoprotein receptor OS=Mus musculus OX=10090 GN=Lsr PE=1 SV=1	24	12	23	12	594	66.1	6.54	74.42	94.9	97.8	89.3	87.3	100.7	106.2	108.5	105	104.4	105.8	0.000583541	0.878449
P61358	Rpl27	60S ribosomal protein L27 OS=Mus musculus OX=10090 GN=Rpl27 PE=1 SV=2	41	10	30	10	136	15.8	10.56	93.18	97.8	96.6	92.3	92.6	100.7	98.6	104.8	105.9	99.1	111.5	0.0141829	0.916774
A2AJL3	Fggy	FGGY carbohydrate kinase domain-containing protein OS=Mus musculus OX=10090 GN=Fggy PE=1 SV=1	24	15	25	15	552	60.3	6.42	74.07	87.8	91.7	94.4	92	106.9	107.4	102	105	109.5	103.4	4.34674e-05	0.865421
Q8R016	Blmh	Bleomycin hydrolase OS=Mus musculus OX=10090 GN=Blmh PE=1 SV=1	29	11	22	11	455	52.5	6.48	65.11	101.6	98.6	94.5	93.1	98.4	104.1	103.9	100.5	102.4	102.8	0.0284126	0.950335
Q9EPU4	Cpsf1	Cleavage and polyadenylation specificity factor subunit 1 OS=Mus musculus OX=10090 GN=Cpsf1 PE=1 SV=1	10	15	17	15	1441	160.7	6.39	54.38	108	104.7	101.7	102.6	92.2	99.1	101.1	98.7	90	101.9	0.0320572	1.0729
O88696	Clpp	ATP-dependent Clp protease proteolytic subunit, mitochondrial OS=Mus musculus OX=10090 GN=Clpp PE=1 SV=1	33	7	28	7	272	29.8	7.47	114.4	96.9	91.6	114	113.7	97.6	97.5	93	100.5	98	97.1	0.189536	1.06956
Q8CHP8	Pgp	Glycerol-3-phosphate phosphatase OS=Mus musculus OX=10090 GN=Pgp PE=1 SV=1	40	11	23	11	321	34.5	5.35	80.97	116.6	118.7	142.4	153.2	77.9	75	75.2	75.7	80.1	85.2	7.74203e-05	1.69761
P63005	Pafah1b1	Platelet-activating factor acetylhydrolase IB subunit alpha OS=Mus musculus OX=10090 GN=Pafah1b1 PE=1 SV=2	29	10	17	10	410	46.6	7.37	67.77	107.5	101.8	94.1	103.3	105.5	93.9	100.2	95.4	98	100.3	0.387584	1.02823
P54822	Adsl	Adenylosuccinate lyase OS=Mus musculus OX=10090 GN=Adsl PE=1 SV=2	25	11	26	11	484	54.8	7.27	76.36	108.8	105.8	123.1	128.5	87.7	89.8	90.4	88.2	86.7	91	0.00024923	1.31004
Q9WVA3	Bub3	Mitotic checkpoint protein BUB3 OS=Mus musculus OX=10090 GN=Bub3 PE=1 SV=2	31	9	16	9	326	36.9	6.84	58.89	106.8	103.4	97.6	97.3	94	99.4	106.3	98.2	96.4	100.7	0.476407	1.02126
Q8BMF4	Dlat	Dihydrolipoyllysine-residue acetyltransferase component of pyruvate dehydrogenase complex, mitochondrial OS=Mus musculus OX=10090 GN=Dlat PE=1 SV=2	19	11	23	10	642	67.9	8.57	84.88	87.9	88	94.3	97.2	107.2	113.5	100.5	105	108.6	97.8	0.00418522	0.871167
Q8C1B7	Septin11	Septin-11 OS=Mus musculus OX=10090 GN=Septin11 PE=1 SV=4	32	12	20	10	431	49.7	6.68	71.48	127.9	113.1	107.1	113.8	83.4	87.5	96.6	93	83	94.6	0.000500586	1.28759
Q9CXI5	Manf	Mesencephalic astrocyte-derived neurotrophic factor OS=Mus musculus OX=10090 GN=Manf PE=1 SV=1	46	10	22	10	179	20.4	8.07	79.52	94	102	89.7	94.4	93.4	96.1	111.1	101.6	93.5	124.2	0.241466	0.919745
P27601	Gna13	Guanine nucleotide-binding protein subunit alpha-13 OS=Mus musculus OX=10090 GN=Gna13 PE=1 SV=1	29	13	23	11	377	44	8.21	66.04	110.3	108.4	110.7	115.9	87.3	95.1	97.5	93.2	89.4	92.1	3.4075e-05	1.20438
O35295	Purb	Transcriptional activator protein Pur-beta OS=Mus musculus OX=10090 GN=Purb PE=1 SV=3	38	9	18	9	324	33.9	5.43	72.93	90.4	95.7	82.2	79.2	106.7	108.6	111.5	106.9	107.1	111.9	0.00013691	0.798606
P62715	Ppp2cb	Serine/threonine-protein phosphatase 2A catalytic subunit beta isoform OS=Mus musculus OX=10090 GN=Ppp2cb PE=1 SV=1	36	9	23	1	309	35.6	5.43	80.62	108.4	109.1	96.9	109.1	93.2	102.8	95	93.7	96.7	94.9	0.0107947	1.10229
Q91WL5	Cyp4a12a	Cytochrome P450 4A12A OS=Mus musculus OX=10090 GN=Cyp4a12a PE=1 SV=2	20	12	30	4	508	58.3	9.13	99.13	79.3	88.9	102.1	79.7	96.4	93.9	104.1	116.2	110.5	128.8	0.0298946	0.807817
P52503	Ndufs6	NADH dehydrogenase [ubiquinone] iron-sulfur protein 6, mitochondrial OS=Mus musculus OX=10090 GN=Ndufs6 PE=1 SV=2	65	8	19	8	116	13	8.65	75.27	80.2	80.5	64	61.5	124.9	120.9	115.4	108.7	124.9	119	1.52194e-05	0.601429
Q14DH7	Acss3	Acyl-CoA synthetase short-chain family member 3, mitochondrial OS=Mus musculus OX=10090 GN=Acss3 PE=1 SV=2	21	14	23	14	682	74.5	8.63	64.13	95.6	102.3	100.6	96.9	113.8	107.2	88.6	94.1	122.2	78.7	0.826772	0.980979
P26262	Klkb1	Plasma kallikrein OS=Mus musculus OX=10090 GN=Klkb1 PE=1 SV=2	18	14	20	14	638	71.3	8.02	55.38	77.1	85.2	74.5	60.1	111.8	116.7	120.6	121.8	129.2	103	0.000119849	0.633409
Q61749	Eif2b4	Translation initiation factor eIF-2B subunit delta OS=Mus musculus OX=10090 GN=Eif2b4 PE=1 SV=2	28	11	17	11	524	57.6	9.25	53.76	85	84.5	94.4	91.8	95.8	90.8	98.4	170.4	92.1	96.7	0.280832	0.828237
P46664	Adss2	Adenylosuccinate synthetase isozyme 2 OS=Mus musculus OX=10090 GN=Adss2 PE=1 SV=2	32	11	16	11	456	50	6.38	67.28	104	101.2	105.3	109.1	99.9	94.5	95.7	97.3	97.3	95.6	0.000982566	1.08461
Q8VCU1	Ces3b	Carboxylesterase 3B OS=Mus musculus OX=10090 GN=Ces3b PE=1 SV=2	16	8	32	4	571	63.3	5.92	99.28	58.8	74.2	69.2	62.2	121.6	115.1	120.9	125.1	122.9	130	3.46079e-07	0.539152
Q99J77	Nans	Sialic acid synthase OS=Mus musculus OX=10090 GN=Nans PE=1 SV=1	40	12	20	12	359	40	7.06	71.54	118.3	112.8	99.1	111.2	90.9	95.2	97.5	91.3	80.9	102.8	0.00829758	1.18528
Q9EP75	Cyp4f14	Leukotriene-B4 omega-hydroxylase 3 OS=Mus musculus OX=10090 GN=Cyp4f14 PE=1 SV=1	21	12	26	11	524	59.8	6.87	80.91	102	103.8	99.4	94.7	102.6	97.8	99.3	100.9	105.4	94.1	0.987308	0.999583
Q6ZQI3	Mlec	Malectin OS=Mus musculus OX=10090 GN=Mlec PE=1 SV=2	39	12	26	11	291	32.3	6.05	94.92	103.1	103.1	88.1	91.9	100.8	97.5	106.4	100.8	94.2	114.2	0.257932	0.943639
Q7TT37	Elp1	Elongator complex protein 1 OS=Mus musculus OX=10090 GN=Elp1 PE=1 SV=2	14	15	21	15	1333	149.5	6	59.54	109.2	108.5	108.4	115	90.5	93.9	94.2	92.9	89.3	98.2	3.00948e-05	1.18363
P24457	Cyp2d11	Cytochrome P450 2D11 OS=Mus musculus OX=10090 GN=Cyp2d11 PE=2 SV=2	13	8	29	2	504	57	6.25	109.4	100.7	100.7	125.8	124.2	92	88.7	91.1	93.4	97.5	85.9	0.00675441	1.23423
O08914	Faah	Fatty-acid amide hydrolase 1 OS=Mus musculus OX=10090 GN=Faah PE=1 SV=1	24	10	21	10	579	63.2	7.87	85.84	96.6	109.1	104.9	99.5	102.8	97.9	94.8	98.5	102.9	93.2	0.20171	1.04245
Q9QX47	Son	Protein SON OS=Mus musculus OX=10090 GN=Son PE=1 SV=2	10	19	23	19	2444	265.5	5.6	59.76	103.8	100.5	106.6	101.8	96.1	95.3	100.4	94.6	96	105	0.0516705	1.05388
Q8CFA2	Amt	Aminomethyltransferase, mitochondrial OS=Mus musculus OX=10090 GN=Amt PE=1 SV=1	17	8	20	8	403	44	8.7	67.64	103.2	93.8	118.9	121.5	101.9	103.5	89.7	90.1	97.7	79.7	0.054741	1.16619
Q66JS6	Eif3j2	Eukaryotic translation initiation factor 3 subunit J-B OS=Mus musculus OX=10090 GN=Eif3j2 PE=1 SV=1	38	12	23	12	263	29.5	4.81	78.3	95.9	100.2	100.8	96.3	94.2	100.8	102.2	104.2	100.7	104.7	0.22992	0.971984
P62880	Gnb2	Guanine nucleotide-binding protein G(I)/G(S)/G(T) subunit beta-2 OS=Mus musculus OX=10090 GN=Gnb2 PE=1 SV=3	24	8	23	3	340	37.3	6	80.53	109.8	103.2	101.2	107.9	96.5	94.3	93.7	93.3	96.3	103.9	0.00704299	1.09542
Q9DCS2	Mettl26	Methyltransferase-like 26 OS=Mus musculus OX=10090 GN=Mettl26 PE=1 SV=1	57	9	28	9	204	22.7	6.52	86.5	91.1	92.9	97.3	93.3	110.4	107.3	97.6	104.9	107.8	97.4	0.0076422	0.898465
Q61702	Itih1	Inter-alpha-trypsin inhibitor heavy chain H1 OS=Mus musculus OX=10090 GN=Itih1 PE=1 SV=2	15	12	21	12	907	101	6.96	73.89	103	100.3	90.4	83.9	97.8	107.9	102.1	110.3	105.8	98.5	0.0647231	0.910026
Q61586	Gpam	Glycerol-3-phosphate acyltransferase 1, mitochondrial OS=Mus musculus OX=10090 GN=Gpam PE=1 SV=2	19	16	21	16	827	93.6	7.84	57.5	96.4	100.4	95.1	100.7	110	112.6	92.6	102.4	100.1	89.6	0.540809	0.969702
Q810A7	Ddx42	ATP-dependent RNA helicase DDX42 OS=Mus musculus OX=10090 GN=Ddx42 PE=1 SV=3	18	13	17	13	929	101.9	6.98	56.56	100.5	102.4	106.8	105.3	91.5	99.6	94.4	102.3	93.2	103.9	0.0595217	1.06428
Q9Z2D6	Mecp2	Methyl-CpG-binding protein 2 OS=Mus musculus OX=10090 GN=Mecp2 PE=1 SV=1	29	12	16	12	484	52.3	9.96	60.18	123.4	105.1	129	118.8	90	87.7	89.7	85.4	88	82.8	7.27473e-05	1.3645
Q3TLP5	Echdc2	Enoyl-CoA hydratase domain-containing protein 2, mitochondrial OS=Mus musculus OX=10090 GN=Echdc2 PE=1 SV=2	42	11	21	11	296	31.8	8.72	86.8	104	95.3	112.9	119.1	100.7	96.4	90.7	93.9	97	90	0.0220917	1.13759
Q99L20	Gstt3	Glutathione S-transferase theta-3 OS=Mus musculus OX=10090 GN=Gstt3 PE=1 SV=1	38	11	20	11	241	27.4	7.74	70.56	84.5	86.9	74.5	80.8	129.3	110.7	95.9	105.4	139.6	92.4	0.0141756	0.727833
P70697	Urod	Uroporphyrinogen decarboxylase OS=Mus musculus OX=10090 GN=Urod PE=1 SV=2	28	9	17	9	367	40.7	6.65	73.58	96.8	102.9	100	92.2	99.8	107.9	95.1	106.8	102.2	96.4	0.326712	0.966541
P61205	Arf3	ADP-ribosylation factor 3 OS=Mus musculus OX=10090 GN=Arf3 PE=2 SV=2	60	8	22	4	181	20.6	7.43	83.3	117.8	102.5	101.6	110.8	99.9	87	99.4	91.9	90.5	98.4	0.0103328	1.14451
Q7TQK5	Ccdc93	Coiled-coil domain-containing protein 93 OS=Mus musculus OX=10090 GN=Ccdc93 PE=1 SV=1	23	16	18	16	629	72.6	8.29	56.52	99.9	100.1	97.2	99	98.8	102.2	101.5	100	99.3	102	0.119696	0.984266
P32233	Drg1	Developmentally-regulated GTP-binding protein 1 OS=Mus musculus OX=10090 GN=Drg1 PE=1 SV=1	26	9	16	8	367	40.5	8.9	68.22	98.1	96.6	96	100.1	99.6	96.2	103.8	97	104.8	107.8	0.160363	0.962246
O70503	Hsd17b12	Very-long-chain 3-oxoacyl-CoA reductase OS=Mus musculus OX=10090 GN=Hsd17b12 PE=1 SV=1	34	10	21	10	312	34.7	9.52	76.76	100.7	101.9	98.4	104.5	96.8	91.1	103.6	95.2	102	105.8	0.472497	1.02313
Q8CGF7	Tcerg1	Transcription elongation regulator 1 OS=Mus musculus OX=10090 GN=Tcerg1 PE=1 SV=2	14	18	21	18	1100	123.7	8.65	49.64	107.9	105.6	89.6	94.2	101.6	105.4	103.8	99.9	93.7	98.2	0.793432	0.988964
Q9CQM9	Glrx3	Glutaredoxin-3 OS=Mus musculus OX=10090 GN=Glrx3 PE=1 SV=1	20	8	19	8	337	37.8	5.59	64.02	112.2	109.5	106.9	116.7	88.4	96.5	91.2	95.7	91.1	91.7	3.39763e-05	1.20438
Q810B6	Ankfy1	Rabankyrin-5 OS=Mus musculus OX=10090 GN=Ankfy1 PE=1 SV=2	13	13	16	13	1169	128.6	5.91	52.32	103.6	101.1	102.1	114.3	91.3	97.9	100.6	96.3	92.5	100.2	0.0224882	1.09131
Q8VDW0	Ddx39a	ATP-dependent RNA helicase DDX39A OS=Mus musculus OX=10090 GN=Ddx39a PE=1 SV=1	28	13	23	7	427	49	5.68	75.89	107.5	101.8	98.1	102.9	96.4	103	103	99.4	93.4	94.4	0.140538	1.04384
Q8VC19	Alas1	5-aminolevulinate synthase, nonspecific, mitochondrial OS=Mus musculus OX=10090 GN=Alas1 PE=1 SV=2	25	15	17	15	642	71	8.53	53.01	102.8	74.4	105.5	96.5	97.6	94.6	71.7	108.1	85.2	163.5	0.628542	0.916385
Q9CQC6	Bzw1	Basic leucine zipper and W2 domain-containing protein 1 OS=Mus musculus OX=10090 GN=Bzw1 PE=1 SV=1	29	15	23	15	419	48	5.92	64.59	107	104.5	103.3	104.5	97.5	92.6	102.8	92.9	93.6	101.1	0.00872398	1.08346
Q60953	Pml	Protein PML OS=Mus musculus OX=10090 GN=Pml PE=1 SV=3	18	15	20	15	885	98.2	5.63	63.47	114.2	109.6	110	108.5	83.9	92.1	110.6	88.1	82.4	100.7	0.0140217	1.1894
O55222	Ilk	Integrin-linked protein kinase OS=Mus musculus OX=10090 GN=Ilk PE=1 SV=2	29	14	26	14	452	51.3	8.07	73.24	113.4	103.8	100	102.3	97.3	93.8	104.8	93.6	96	95.1	0.0331707	1.08379
O08573	Lgals9	Galectin-9 OS=Mus musculus OX=10090 GN=Lgals9 PE=1 SV=1	31	8	23	8	353	40	9.31	77.55	103.3	101.4	88.8	90.4	107.7	95.5	102.1	98.9	104.1	107.7	0.120196	0.934821
Q9WUP7	Uchl5	Ubiquitin carboxyl-terminal hydrolase isozyme L5 OS=Mus musculus OX=10090 GN=Uchl5 PE=1 SV=2	43	11	15	11	329	37.6	5.33	64.87	106.5	114.9	107.1	102.9	96.4	96.2	93.4	94.1	93.5	95	0.000257237	1.13806
P62897	Cycs	Cytochrome c, somatic OS=Mus musculus OX=10090 GN=Cycs PE=1 SV=2	58	7	17	7	105	11.6	9.58	76.38	82.1	82.2	82	86.9	119.1	93.3	136.6	88.3	134.3	95.2	0.0363209	0.74955
Q9CPP6	Ndufa5	NADH dehydrogenase [ubiquinone] 1 alpha subcomplex subunit 5 OS=Mus musculus OX=10090 GN=Ndufa5 PE=1 SV=3	42	7	17	7	116	13.4	8.1	68.02	82.3	94.2	80.4	82.5	116.8	107.3	107.9	106.8	112	110	4.32999e-05	0.77043
P97315	Csrp1	Cysteine and glycine-rich protein 1 OS=Mus musculus OX=10090 GN=Csrp1 PE=1 SV=3	51	8	21	8	193	20.6	8.57	67.39	155.9	132	122.8	131.8	71.8	81.2	79.1	73.1	70.8	81.6	1.09292e-05	1.7783
Q920R0	Als2	Alsin OS=Mus musculus OX=10090 GN=Als2 PE=1 SV=3	8	12	18	12	1651	182.5	6.3	54.03	91.1	97	104.9	97.7	98.9	107	101.2	106.1	97.8	98.2	0.2416	0.961999
Q01339	Apoh	Beta-2-glycoprotein 1 OS=Mus musculus OX=10090 GN=Apoh PE=1 SV=1	32	10	28	10	345	38.6	8.22	86.35	95.4	102.2	87.2	75.2	98.8	106	118.8	104.2	110.2	102	0.0213474	0.84375
P62141	Ppp1cb	Serine/threonine-protein phosphatase PP1-beta catalytic subunit OS=Mus musculus OX=10090 GN=Ppp1cb PE=1 SV=3	28	10	22	4	327	37.2	6.19	83.45	107.6	106.9	106.9	111.6	93.7	92.2	97.6	90.3	94.5	98.5	6.7834e-05	1.14591
Q60991	Cyp7b1	Cytochrome P450 7B1 OS=Mus musculus OX=10090 GN=Cyp7b1 PE=1 SV=2	18	11	22	11	507	58.4	9.09	65.87	45.3	63.1	51.5	43.2	102.4	91.2	136.8	149.1	107.4	209.9	0.0066176	0.382342
P97855	G3bp1	Ras GTPase-activating protein-binding protein 1 OS=Mus musculus OX=10090 GN=G3bp1 PE=1 SV=1	27	10	19	8	465	51.8	5.59	79.85	98.9	92.9	113.3	95.6	98.6	105.2	92.5	105.1	101.2	96.8	0.951627	1.00275
Q9JHW4	Eefsec	Selenocysteine-specific elongation factor OS=Mus musculus OX=10090 GN=Eefsec PE=1 SV=2	24	13	17	13	583	63.5	8.29	67.14	103.3	100.5	112.2	105.2	95	98.9	94.3	98	97.7	95	0.00396966	1.09138
P53996	Cnbp	Cellular nucleic acid-binding protein OS=Mus musculus OX=10090 GN=Cnbp PE=1 SV=2	59	11	29	11	178	19.6	7.58	76.78	104.7	103	100.9	102.9	91.8	97.5	102	98.3	95.6	103.4	0.0662409	1.04867
P34022	Ranbp1	Ran-specific GTPase-activating protein OS=Mus musculus OX=10090 GN=Ranbp1 PE=1 SV=2	55	12	22	12	203	23.6	5.22	68.2	117.8	116.2	111.1	120	87.9	88.5	90.7	88.8	87.9	90.8	1.79417e-07	1.30499
Q9JHK4	Rabggta	Geranylgeranyl transferase type-2 subunit alpha OS=Mus musculus OX=10090 GN=Rabggta PE=1 SV=1	25	15	22	15	567	64.9	5.8	61.17	96.6	101.7	99.2	100.6	100.9	101.3	97.7	100.6	100.8	100.6	0.490964	0.992108
Q8BX90	Fndc3a	Fibronectin type-III domain-containing protein 3A OS=Mus musculus OX=10090 GN=Fndc3a PE=1 SV=3	15	14	22	14	1198	131.9	6.64	80.48	93.8	97.1	96.6	92.8	97.3	98.6	105.8	106.8	97.4	113.7	0.0464917	0.920675
O35350	Capn1	Calpain-1 catalytic subunit OS=Mus musculus OX=10090 GN=Capn1 PE=1 SV=1	23	17	21	17	713	82.1	5.87	61.16	110.5	107.4	100.2	104.9	89.4	97.7	98.9	95	95.9	100.1	0.00610756	1.09965
P45700	Man1a1	Mannosyl-oligosaccharide 1,2-alpha-mannosidase IA OS=Mus musculus OX=10090 GN=Man1a1 PE=1 SV=1	22	15	27	14	655	73.2	6.81	91.41	107.2	104.3	106.7	104.8	93.6	95.7	101.2	98.6	90.5	97.4	0.00141998	1.09965
P52840	Sult1a1	Sulfotransferase 1A1 OS=Mus musculus OX=10090 GN=Sult1a1 PE=1 SV=1	36	10	22	9	291	34	8.1	66.56	100.8	91	99.7	99.2	112.3	105	101.8	89.4	108.1	92.6	0.452744	0.961999
Q64010	Crk	Adapter molecule crk OS=Mus musculus OX=10090 GN=Crk PE=1 SV=1	31	8	13	8	304	33.8	5.55	56.35	111.8	103.5	114.8	111.2	91.9	91.1	95.6	91.1	94.3	94.9	4.62196e-05	1.18438
O09158	Cyp3a25	Cytochrome P450 3A25 OS=Mus musculus OX=10090 GN=Cyp3a25 PE=1 SV=1	20	15	22	15	503	58.1	8.81	59.96	64.2	67.7	63	56.4	124.7	124	121.6	122	123	133.4	2.50871e-08	0.503473
Q8K2C6	Sirt5	NAD-dependent protein deacylase sirtuin-5, mitochondrial OS=Mus musculus OX=10090 GN=Sirt5 PE=1 SV=1	34	9	14	9	310	34.1	8.53	55.06	106.9	107.9	125.9	141.6	85	84.7	90.9	86.8	85.5	84.9	0.00086103	1.39716
P20108	Prdx3	Thioredoxin-dependent peroxide reductase, mitochondrial OS=Mus musculus OX=10090 GN=Prdx3 PE=1 SV=1	43	8	24	8	257	28.1	7.58	99.57	110.2	101.6	127.4	147.2	86.5	91.1	85.2	82.7	82.9	85.3	0.00219293	1.42028
P02468	Lamc1	Laminin subunit gamma-1 OS=Mus musculus OX=10090 GN=Lamc1 PE=1 SV=2	10	16	22	16	1607	177.2	5.21	64.64	152.5	123.2	112.1	116.4	76.3	78	97.4	85.6	78.6	80	0.000764473	1.52511
Q91XD7	Creld1	Protein disulfide isomerase Creld1 OS=Mus musculus OX=10090 GN=Creld1 PE=1 SV=1	37	13	20	13	420	45.7	5.02	67.34	84.1	89.2	83.4	85.2	94.7	115.6	108	126.9	104.8	108.1	0.00257483	0.779289
A2BDX3	Mocs3	Adenylyltransferase and sulfurtransferase MOCS3 OS=Mus musculus OX=10090 GN=Mocs3 PE=1 SV=1	26	9	14	9	460	49.3	7.49	49.63	100.9	99.8	127.7	118.1	86.9	95.2	90.7	94	91.9	94.7	0.00860451	1.21025
Q3U9G9	Lbr	Delta(14)-sterol reductase LBR OS=Mus musculus OX=10090 GN=Lbr PE=1 SV=2	19	16	21	16	626	71.4	9.36	71.98	117.1	114.5	94.2	104	91.5	97	106.7	91.4	91.2	92.4	0.0437551	1.13066
Q5XG73	Acbd5	Acyl-CoA-binding domain-containing protein 5 OS=Mus musculus OX=10090 GN=Acbd5 PE=1 SV=1	26	12	26	12	508	56.6	5.41	88.82	95.8	101.3	93.9	87.7	106.9	100	97.6	108.2	110.8	97.8	0.0426632	0.914293
Q8BWP5	Ttpa	Alpha-tocopherol transfer protein OS=Mus musculus OX=10090 GN=Ttpa PE=1 SV=1	50	11	20	11	278	32	8.37	73.2	100	99	102.2	102.6	108.5	98.2	96.2	96.2	102.8	94.4	0.590818	1.01576
Q9JK81	Myg1	MYG1 exonuclease OS=Mus musculus OX=10090 GN=Myg1 PE=1 SV=1	35	11	16	11	380	42.7	7.02	55.93	99.6	98.8	112.1	107.1	95.3	98.8	94.1	105.4	95.3	93.6	0.0628783	1.07536
Q99N87	Mrps5	28S ribosomal protein S5, mitochondrial OS=Mus musculus OX=10090 GN=Mrps5 PE=1 SV=1	30	15	22	15	432	48.2	10.14	59.26	98.3	93.1	114.5	115.9	102.6	96.4	90.8	97.2	98.4	92.9	0.107788	1.09407
Q9D7N9	Apmap	Adipocyte plasma membrane-associated protein OS=Mus musculus OX=10090 GN=Apmap PE=1 SV=1	26	12	24	12	415	46.4	6.32	76.47	114.9	106	130.2	130.9	84.3	82.3	85.3	93.7	87.6	84.8	0.000179801	1.39575
Q11136	Pepd	Xaa-Pro dipeptidase OS=Mus musculus OX=10090 GN=Pepd PE=1 SV=3	24	11	25	11	493	55	5.78	94.39	125.8	121.8	134.8	141.7	76	81.6	79.2	81.6	77.7	79.8	6.8638e-07	1.65192
Q9QZS3	Numb	Protein numb homolog OS=Mus musculus OX=10090 GN=Numb PE=1 SV=1	23	15	16	13	653	70.8	8.65	49.62	107.1	95.9	89.4	82.2	103.9	102.6	109.5	100.3	105	104.1	0.0449963	0.898465
Q9WUR9	Ak4	Adenylate kinase 4, mitochondrial OS=Mus musculus OX=10090 GN=Ak4 PE=1 SV=1	49	9	19	9	223	25	7.53	67.36	80.4	85.3	95	95.6	116.5	107.7	107.3	109	104.8	98.5	0.00247819	0.830149
Q8VDC1	Fyco1	FYVE and coiled-coil domain-containing protein 1 OS=Mus musculus OX=10090 GN=Fyco1 PE=1 SV=1	10	14	17	14	1437	162.2	4.98	54.99	97.6	95.8	102.4	90.3	100.3	103.5	102.8	108.6	97.6	101.1	0.0672554	0.943395
Q9QZD8	Slc25a10	Mitochondrial dicarboxylate carrier OS=Mus musculus OX=10090 GN=Slc25a10 PE=1 SV=2	28	7	20	7	287	31.7	9.32	76.69	107.8	91.9	109.4	118.1	101.2	95.6	89.2	93.6	104.6	88.6	0.0698358	1.11872
Q99J99	Mpst	3-mercaptopyruvate sulfurtransferase OS=Mus musculus OX=10090 GN=Mpst PE=1 SV=4	35	9	22	9	297	33.1	6.47	82.46	91.2	88	95.7	91	107.5	120.1	96.8	106.8	99.5	103.5	0.0114473	0.865421
G3X9K3	Arfgef1	Brefeldin A-inhibited guanine nucleotide-exchange protein 1 OS=Mus musculus OX=10090 GN=Arfgef1 PE=1 SV=1	10	17	19	11	1846	208.4	5.86	48.78	104.2	104	103.7	107.1	98.8	94.4	97.6	95.9	96.7	97.4	4.45804e-05	1.08213
Q91W86	Vps11	Vacuolar protein sorting-associated protein 11 homolog OS=Mus musculus OX=10090 GN=Vps11 PE=1 SV=3	15	12	15	12	941	107.7	7.01	54.28	113	107.1	110	113.1	87.7	92.3	96.2	87.8	89.7	103.1	0.000549934	1.19397
P35278	Rab5c	Ras-related protein Rab-5C OS=Mus musculus OX=10090 GN=Rab5c PE=1 SV=2	48	7	16	5	216	23.4	8.41	66.86	109.5	107.9	101.7	103.2	94.4	92	95.9	97.9	96.8	100.7	0.00230836	1.0965
Q8BGC4	Zadh2	Prostaglandin reductase-3 OS=Mus musculus OX=10090 GN=Zadh2 PE=1 SV=1	34	11	21	11	377	40.5	7.42	75.94	102	100.6	109.8	105.7	99.5	98.7	94.1	99.5	98.6	91.5	0.0128843	1.07776
P04939	Mup3	Major urinary protein 3 OS=Mus musculus OX=10090 GN=Mup3 PE=1 SV=1	45	9	21	4	184	21.5	4.81	62.48	44.4	57.7	50.6	43.2	132	140.7	122.9	148.6	126.7	133.1	2.88204e-07	0.365485
Q9DBG5	Plin3	Perilipin-3 OS=Mus musculus OX=10090 GN=Plin3 PE=1 SV=1	36	14	19	14	437	47.2	5.62	66.62	119.9	124.9	100.6	105.8	94.1	93.3	88.7	87.9	90.2	94.5	0.00205692	1.23346
Q9CXW3	Cacybp	Calcyclin-binding protein OS=Mus musculus OX=10090 GN=Cacybp PE=1 SV=1	41	10	18	10	229	26.5	7.87	68.62	97.2	100.6	99.1	96.2	98	95.7	107.8	104.8	98.2	102.3	0.2836	0.971737
P51410	Rpl9	60S ribosomal protein L9 OS=Mus musculus OX=10090 GN=Rpl9 PE=2 SV=2	53	8	18	8	192	21.9	9.95	69.47	96.3	97.5	88.8	93.8	106.6	98.8	102.5	100.8	100.9	114.1	0.0162302	0.905243
Q62446	Fkbp3	Peptidyl-prolyl cis-trans isomerase FKBP3 OS=Mus musculus OX=10090 GN=Fkbp3 PE=1 SV=2	53	12	21	12	224	25.1	9.28	73.46	84.5	93.6	88.5	80.5	108.4	113.1	107.3	108.2	103.9	111.9	4.75142e-05	0.797564
Q9EQ06	Hsd17b11	Estradiol 17-beta-dehydrogenase 11 OS=Mus musculus OX=10090 GN=Hsd17b11 PE=1 SV=1	21	10	18	9	298	32.9	8.66	74.03	97.7	94.7	95.8	94.8	114	99	97.3	102.4	108.1	96.1	0.0853947	0.931269
Q9WTX5	Skp1	S-phase kinase-associated protein 1 OS=Mus musculus OX=10090 GN=Skp1 PE=1 SV=3	61	10	24	10	163	18.7	4.54	73.08	107.9	108.9	115	114.2	93	85.8	91.9	90	97.3	96.1	7.26746e-05	1.20736
Q91WT8	Rbm47	RNA-binding protein 47 OS=Mus musculus OX=10090 GN=Rbm47 PE=1 SV=1	23	10	16	9	590	64	8.19	54.21	94.4	96.9	101.9	101.1	96.4	99.6	94.6	105.2	99.2	110.8	0.498635	0.976312
P49586	Pcyt1a	Choline-phosphate cytidylyltransferase A OS=Mus musculus OX=10090 GN=Pcyt1a PE=1 SV=1	36	14	25	14	367	41.6	7.03	75.59	109.3	105.4	106.2	110.1	96.8	96.6	98.6	93.6	91.4	92	7.55775e-05	1.1362
P42567	Eps15	Epidermal growth factor receptor substrate 15 OS=Mus musculus OX=10090 GN=Eps15 PE=1 SV=1	20	14	19	14	897	98.4	4.6	62.54	108.2	103.4	103.4	103.1	95.3	99.9	98.4	97.4	95.7	95.2	0.00059016	1.07776
Q5SSH7	Zzef1	Zinc finger ZZ-type and EF-hand domain-containing protein 1 OS=Mus musculus OX=10090 GN=Zzef1 PE=1 SV=2	5	16	19	16	2924	328.1	6.11	47.29	97.8	99.8	102.7	96	95.7	103.8	99.4	106.6	97.5	100.6	0.53459	0.984841
Q64518	Atp2a3	Sarcoplasmic/endoplasmic reticulum calcium ATPase 3 OS=Mus musculus OX=10090 GN=Atp2a3 PE=1 SV=3	9	10	26	2	1038	113.6	5.85	78.26	42.2	42.4	105.6	171.4	113.2	137.2	37.6	47.3	166.8	136.2	0.670619	0.849757
Q9CX86	Hnrnpa0	Heterogeneous nuclear ribonucleoprotein A0 OS=Mus musculus OX=10090 GN=Hnrnpa0 PE=1 SV=1	34	8	18	8	305	30.5	9.31	55.7	120.6	118.4	104.6	104.5	89.2	91.9	93.6	93.6	90	93.6	0.000507111	1.21788
P10922	H1-0	Histone H1.0 OS=Mus musculus OX=10090 GN=H1-0 PE=2 SV=4	39	9	30	9	194	20.8	10.9	106.3	92.7	84.1	96	93.4	112.5	104.4	106.8	98.8	112.4	98.8	0.00557396	0.866814
Q8CH18	Ccar1	Cell division cycle and apoptosis regulator protein 1 OS=Mus musculus OX=10090 GN=Ccar1 PE=1 SV=1	12	12	18	12	1146	132	5.76	46.16	111	100.7	100.1	96.1	100.7	94.8	102.5	96.4	96.9	100.8	0.297709	1.03336
P60766	Cdc42	Cell division control protein 42 homolog OS=Mus musculus OX=10090 GN=Cdc42 PE=1 SV=2	43	8	27	7	191	21.2	6.55	88.86	108.8	108.9	105.7	110.7	89.4	98.2	97.6	91	93	96.6	0.00012087	1.15085
Q9D8T2	Gsdmdc1	Gasdermin-D OS=Mus musculus OX=10090 GN=Gsdmdc1 PE=1 SV=1	22	11	19	11	487	53.2	5.1	57.04	110.2	115.2	133.5	127.6	80.2	87.9	90.1	81.4	81	92.7	9.96649e-05	1.42168
P84096	Rhog	Rho-related GTP-binding protein RhoG OS=Mus musculus OX=10090 GN=Rhog PE=1 SV=1	61	9	16	8	191	21.3	8.12	75.81	126.6	113.7	125.3	128.8	78.2	85.5	91.5	85.2	79.6	85.6	4.58032e-06	1.46677
Q80X50	Ubap2l	Ubiquitin-associated protein 2-like OS=Mus musculus OX=10090 GN=Ubap2l PE=1 SV=1	14	12	16	12	1107	116.7	7.11	55.18	118.3	91.3	93	89.1	111.8	84.5	126.3	87.1	97	101.7	0.72888	0.96573
P20065	Tmsb4x	Thymosin beta-4 OS=Mus musculus OX=10090 GN=Tmsb4x PE=1 SV=1	40	7	39	4	50	5.7	5.06	126.21	153.6	116.2	108	135.4	76.5	90.7	103.9	61.6	69.5	84.4	0.00293657	1.582
P40336	Vps26a	Vacuolar protein sorting-associated protein 26A OS=Mus musculus OX=10090 GN=Vps26a PE=1 SV=1	36	13	16	12	327	38.1	6.57	67.03	101.5	98.8	93.6	92.7	103.5	101.6	105.3	101	100	102	0.0198011	0.945386
P14246	Slc2a2	Solute carrier family 2, facilitated glucose transporter member 2 OS=Mus musculus OX=10090 GN=Slc2a2 PE=1 SV=3	13	13	28	13	523	57.1	6.73	72.14	65.8	75.2	50.3	47.4	141.8	131.8	120.7	125.6	132.1	109.2	2.36349e-05	0.470376
P54728	Rad23b	UV excision repair protein RAD23 homolog B OS=Mus musculus OX=10090 GN=Rad23b PE=1 SV=2	18	10	25	8	416	43.5	4.83	83.96	98.8	103.6	91.9	93.1	107.9	99.7	101.1	97.8	103	103.1	0.0958773	0.94858
Q8K0C4	Cyp51a1	Lanosterol 14-alpha demethylase OS=Mus musculus OX=10090 GN=Cyp51a1 PE=1 SV=1	30	14	22	14	503	56.7	8.41	67.82	104.2	122.9	76.9	93.5	103.6	121.8	89.3	100.5	107.3	79.9	0.925659	0.989791
Q99KK9	Hars2	Histidine--tRNA ligase, mitochondrial OS=Mus musculus OX=10090 GN=Hars2 PE=1 SV=1	25	14	18	12	505	56.9	8.32	55.8	104.9	99	111.9	116	95	93.5	93.6	98.4	91.4	96.2	0.00335839	1.14012
Q8VDP4	Ccar2	Cell cycle and apoptosis regulator protein 2 OS=Mus musculus OX=10090 GN=Ccar2 PE=1 SV=2	16	14	21	14	922	102.9	5.25	67.15	110.6	106	102.2	104.6	96.3	96.6	98.7	90.9	89.8	104.3	0.0126545	1.10146
P00493	Hprt1	Hypoxanthine-guanine phosphoribosyltransferase OS=Mus musculus OX=10090 GN=Hprt1 PE=1 SV=3	41	7	16	7	218	24.6	6.68	57.64	112.3	106.3	109.6	119.9	89.4	87.9	89.6	91.2	94.4	99.4	0.00022052	1.21788
Q9D880	Timm50	Mitochondrial import inner membrane translocase subunit TIM50 OS=Mus musculus OX=10090 GN=Timm50 PE=1 SV=1	32	10	22	10	353	39.8	8.13	62	115.4	107.5	111.5	114.8	88.9	96.1	95.4	93.8	86.4	90.3	3.13141e-05	1.22309
Q9JLV5	Cul3	Cullin-3 OS=Mus musculus OX=10090 GN=Cul3 PE=1 SV=1	17	15	20	14	768	88.9	8.46	65.44	105.2	99.9	103.1	100.9	97.1	97.9	98.8	98.4	98.2	100.4	0.00821542	1.03868
Q6PFD9	Nup98	Nuclear pore complex protein Nup98-Nup96 OS=Mus musculus OX=10090 GN=Nup98 PE=1 SV=2	9	15	16	15	1816	197.1	6.18	47.07	106	102	103.7	101.2	97.9	96.3	101.6	97.3	96.1	97.9	0.00354613	1.05493
Q9JKS5	Habp4	Intracellular hyaluronan-binding protein 4 OS=Mus musculus OX=10090 GN=Habp4 PE=1 SV=2	39	14	19	14	411	45.9	6.84	51.02	84	94.3	82	75.8	107.1	112.4	110.6	108.4	106.7	118.6	0.000111845	0.759491
Q80SU7	Gvin1	Interferon-induced very large GTPase 1 OS=Mus musculus OX=10090 GN=Gvin1 PE=1 SV=1	6	17	18	17	2427	280.6	6.57	40.6	99.9	102.4	91.8	90.4	78.9	89.6	161.7	77.9	88.2	119.1	0.71137	0.937195
P62075	Timm13	Mitochondrial import inner membrane translocase subunit Tim13 OS=Mus musculus OX=10090 GN=Timm13 PE=1 SV=1	62	6	27	6	95	10.5	8.18	92.89	114.4	98.2	143	148.6	83.3	83.6	86.2	81.5	83.7	77.5	0.00188022	1.52541
Q921S7	Mrpl37	39S ribosomal protein L37, mitochondrial OS=Mus musculus OX=10090 GN=Mrpl37 PE=1 SV=1	27	10	16	10	423	48.3	8.84	56.08	105.9	95.4	125.6	115.6	92.4	100.8	89.2	96.7	88.8	89.7	0.0144257	1.19037
O70310	Nmt1	Glycylpeptide N-tetradecanoyltransferase 1 OS=Mus musculus OX=10090 GN=Nmt1 PE=1 SV=1	24	12	18	12	496	56.9	8	60.81	94.4	104.2	102.5	103.9	98.5	89.2	100.8	96.4	96.7	113.6	0.660783	1.02067
Q8VCF0	Mavs	Mitochondrial antiviral-signaling protein OS=Mus musculus OX=10090 GN=Mavs PE=1 SV=1	39	12	17	12	503	53.4	6.37	77.08	90.6	88.6	106.4	100.4	115.5	94.2	112	89.6	105.8	96.9	0.377071	0.942997
Q60902	Eps15l1	Epidermal growth factor receptor substrate 15-like 1 OS=Mus musculus OX=10090 GN=Eps15l1 PE=1 SV=3	16	13	15	13	907	99.2	5.02	50.18	104.2	97.1	96.1	95.6	99.4	103.8	103.1	98	100.5	102.2	0.174901	0.97117
Q99P72	Rtn4	Reticulon-4 OS=Mus musculus OX=10090 GN=Rtn4 PE=1 SV=2	11	9	22	9	1162	126.5	4.54	80.98	138.4	122.2	125	125	77.7	90.1	82	81.3	78.5	79.7	1.54871e-06	1.5653
Q8C5W0	Clmn	Calmin OS=Mus musculus OX=10090 GN=Clmn PE=1 SV=2	12	13	21	13	1052	117.2	5.03	62.66	101.4	94.2	98	96.2	98.6	104.9	103.3	96.8	105.6	101	0.0854785	0.95821
Q61508	Ecm1	Extracellular matrix protein 1 OS=Mus musculus OX=10090 GN=Ecm1 PE=1 SV=2	30	13	18	13	559	62.8	6.8	60.11	122.5	111.2	112.9	120.7	85.8	89.4	90.7	91.2	85.9	89.6	3.79865e-06	1.31609
P63323	Rps12	40S ribosomal protein S12 OS=Mus musculus OX=10090 GN=Rps12 PE=1 SV=2	49	7	27	7	132	14.5	7.24	98.29	91.4	95.5	93.1	89.9	99.7	109	104.4	102.8	101.6	112.6	0.00151491	0.880575
Q9JMG1	Edf1	Endothelial differentiation-related factor 1 OS=Mus musculus OX=10090 GN=Edf1 PE=1 SV=1	55	11	24	11	148	16.4	9.99	78.21	90.6	91.9	86.2	80.6	99.7	96	118.4	108.1	108.1	120.4	0.00429179	0.80521
Q80U63	Mfn2	Mitofusin-2 OS=Mus musculus OX=10090 GN=Mfn2 PE=1 SV=3	17	14	22	14	757	86.1	6.77	69.55	101.8	93.7	104.3	99.8	102.1	103.6	103.2	97.8	100.8	92.8	0.958002	0.998501
Q99MZ7	Pecr	Peroxisomal trans-2-enoyl-CoA reductase OS=Mus musculus OX=10090 GN=Pecr PE=1 SV=1	27	8	31	8	303	32.4	8.29	123.23	87	91.8	84.2	83.3	114.9	107.7	112.6	105.3	111.7	101.5	6.87565e-05	0.794631
Q9QYJ3	Dnajb1	DnaJ homolog subfamily B member 1 OS=Mus musculus OX=10090 GN=Dnajb1 PE=1 SV=3	36	13	18	13	340	38.1	8.63	58.13	102.7	104.2	110.5	108.8	91	99.2	100.7	98.8	91.8	92.4	0.0034624	1.11396
P56213	Gfer	FAD-linked sulfhydryl oxidase ALR OS=Mus musculus OX=10090 GN=Gfer PE=1 SV=2	43	11	26	11	198	22.9	7.93	82.1	103.3	91.8	121.9	127.3	94.1	92.3	89.5	94.4	93.2	92.2	0.0228223	1.1993
O35215	Ddt	D-dopachrome decarboxylase OS=Mus musculus OX=10090 GN=Ddt PE=1 SV=3	68	6	28	6	118	13.1	6.54	110.4	83.1	88.4	85.9	82.8	117.9	111.3	106.1	107.3	119.4	97.9	0.000359246	0.773299
P40630	Tfam	Transcription factor A, mitochondrial OS=Mus musculus OX=10090 GN=Tfam PE=1 SV=2	47	15	27	15	243	28	9.69	77.62	88.3	84.9	96.1	90.4	109.8	107.8	114.4	105.2	106.4	96.7	0.00142249	0.842652
Q9CSN1	Snw1	SNW domain-containing protein 1 OS=Mus musculus OX=10090 GN=Snw1 PE=1 SV=3	30	16	21	15	536	61.4	9.48	67.16	104.9	101.3	105.7	102.7	93.1	100.1	101	99	94	98	0.010593	1.06271
Q9Z1G3	Atp6v1c1	V-type proton ATPase subunit C 1 OS=Mus musculus OX=10090 GN=Atp6v1c1 PE=1 SV=4	33	13	21	13	382	43.9	7.46	60.69	121.9	110.4	108.1	115.9	89.6	94.1	91.1	89.8	87	92	2.57008e-05	1.25911
Q9WVJ2	Psmd13	26S proteasome non-ATPase regulatory subunit 13 OS=Mus musculus OX=10090 GN=Psmd13 PE=1 SV=1	37	13	21	13	376	42.8	5.71	65.48	114.7	109.6	110.9	121.1	93	90.7	91.8	87.8	89.6	90.8	5.91372e-06	1.25887
Q9JLI8	Sart3	Squamous cell carcinoma antigen recognized by T-cells 3 OS=Mus musculus OX=10090 GN=Sart3 PE=1 SV=1	14	15	16	15	962	109.6	5.24	50.51	109.9	104.3	111.9	109.3	92.1	95.7	99.1	93.9	90.6	93.2	7.50977e-05	1.15675
Q61545	Ewsr1	RNA-binding protein EWS OS=Mus musculus OX=10090 GN=Ewsr1 PE=1 SV=2	15	9	21	9	655	68.4	9.33	81.62	111.9	105.6	109.7	106.8	95.6	93.3	98.2	89.8	91.3	97.9	0.000145181	1.14997
Q3TDN2	Faf2	FAS-associated factor 2 OS=Mus musculus OX=10090 GN=Faf2 PE=1 SV=2	23	7	17	7	445	52.4	5.47	64.08	112.3	108.2	118.6	119.8	85.5	93.2	91.3	91.1	89.1	90.9	1.10197e-05	1.27213
Q9CY64	Blvra	Biliverdin reductase A OS=Mus musculus OX=10090 GN=Blvra PE=1 SV=1	35	10	20	10	295	33.5	7.02	67.45	104.4	103.7	96.4	101.4	101	97.9	99.2	98.1	98	99.8	0.152207	1.025
Q91VH2	Snx9	Sorting nexin-9 OS=Mus musculus OX=10090 GN=Snx9 PE=1 SV=1	23	13	16	13	595	66.5	5.52	46.04	95.4	124.3	97.6	111.9	98.2	98.9	92.1	87.7	92.8	101.2	0.074809	1.12769
Q64433	Hspe1	10 kDa heat shock protein, mitochondrial OS=Mus musculus OX=10090 GN=Hspe1 PE=1 SV=2	62	9	48	9	102	11	8.35	126.96	95.3	85.9	115.4	115.1	99.7	100.4	100.9	94.8	96.1	96.5	0.43953	1.04954
Q99020	Hnrnpab	Heterogeneous nuclear ribonucleoprotein A/B OS=Mus musculus OX=10090 GN=Hnrnpab PE=1 SV=1	35	12	28	11	285	30.8	7.91	81.77	115.9	113.5	109.1	116	87	93.5	94.8	90.2	87.3	92.6	4.72682e-06	1.25
Q9QYA2	Tomm40	Mitochondrial import receptor subunit TOM40 homolog OS=Mus musculus OX=10090 GN=Tomm40 PE=1 SV=3	26	7	17	7	361	37.9	7.74	71.68	106.4	96.6	105.7	112.5	102.4	99.9	96.4	95.2	92.4	92.4	0.0282599	1.09176
P28660	Nckap1	Nck-associated protein 1 OS=Mus musculus OX=10090 GN=Nckap1 PE=1 SV=2	11	17	20	15	1128	128.7	6.62	50.35	114	108.1	100.8	100.2	96.3	98.2	99	92.6	95.3	95.6	0.00959605	1.09991
Q8R1Q8	Dync1li1	Cytoplasmic dynein 1 light intermediate chain 1 OS=Mus musculus OX=10090 GN=Dync1li1 PE=1 SV=1	34	14	17	14	523	56.6	6.42	60.3	116	109.4	113.9	114.5	88.2	91.2	92.8	93.3	87.2	93.5	1.52697e-06	1.24625
P62317	Snrpd2	Small nuclear ribonucleoprotein Sm D2 OS=Mus musculus OX=10090 GN=Snrpd2 PE=1 SV=1	67	9	21	9	118	13.5	9.91	73.83	113.5	104.5	110.6	109.1	94.7	95.7	96.6	93.3	89.6	92.5	4.42933e-05	1.16741
Q9CRD0	Ociad1	OCIA domain-containing protein 1 OS=Mus musculus OX=10090 GN=Ociad1 PE=1 SV=1	62	9	17	9	247	27.6	7.81	62.68	103.1	99.4	99.9	104.1	100.6	102.3	96.9	98.4	100.6	94.6	0.150221	1.02755
Q921H9	Coa7	Cytochrome c oxidase assembly factor 7 OS=Mus musculus OX=10090 GN=Coa7 PE=1 SV=1	45	11	19	11	231	25.6	6.29	58.96	122.1	110	163.8	177.8	70.7	74.1	69.8	70.1	72.9	68.8	0.000501763	2.01818
P84084	Arf5	ADP-ribosylation factor 5 OS=Mus musculus OX=10090 GN=Arf5 PE=1 SV=2	61	8	18	3	180	20.5	6.79	72.81	109.7	109.7	98.4	98.7	102.1	88.2	98.5	92.3	101	101.3	0.112155	1.07088
P31809	Ceacam1	Carcinoembryonic antigen-related cell adhesion molecule 1 OS=Mus musculus OX=10090 GN=Ceacam1 PE=1 SV=1	12	7	23	7	521	57	5.58	87.65	84	89.4	88.9	82.8	106.1	111.4	103.5	110.3	111.1	112.5	7.3136e-06	0.790426
Q9QXL2	Kif21a	Kinesin-like protein KIF21A OS=Mus musculus OX=10090 GN=Kif21a PE=1 SV=2	10	14	15	14	1672	186.4	6.27	45.17	99.1	101.1	98.1	101.2	97.7	102.5	96.9	100.5	99	103.9	0.894624	0.997918
P17710	Hk1	Hexokinase-1 OS=Mus musculus OX=10090 GN=Hk1 PE=1 SV=3	15	15	17	15	974	108.2	6.8	53.68	134.8	118.4	109.2	114.7	84	87.8	92.8	83.6	84.1	90.6	0.000151392	1.36862
Q8BJW6	Eif2a	Eukaryotic translation initiation factor 2A OS=Mus musculus OX=10090 GN=Eif2a PE=1 SV=2	20	10	17	10	581	64.4	8.91	59.82	110.2	105.9	100.8	99	97.9	94.2	95.4	99.4	94.1	103.2	0.0402729	1.06787
B2RY56	Rbm25	RNA-binding protein 25 OS=Mus musculus OX=10090 GN=Rbm25 PE=1 SV=2	16	14	23	14	838	99.5	6.32	71.18	104.3	99.4	100.9	101.6	94.5	105.6	104.4	101.9	93.2	94.2	0.411457	1.0261
Q8K3K8	Optn	Optineurin OS=Mus musculus OX=10090 GN=Optn PE=1 SV=1	24	14	18	14	584	67	5.26	56.5	108.8	91	108.1	97.8	98.8	108.7	93.9	102.6	96.8	93.4	0.61009	1.02415
Q9JIF0	Prmt1	Protein arginine N-methyltransferase 1 OS=Mus musculus OX=10090 GN=Prmt1 PE=1 SV=1	28	10	17	10	371	42.4	5.43	59.77	113.2	104.4	99.6	107.8	96.1	96.7	99.4	94.4	92.2	96.3	0.0037465	1.1085
Q8CIN4	Pak2	Serine/threonine-protein kinase PAK 2 OS=Mus musculus OX=10090 GN=Pak2 PE=1 SV=1	22	9	14	9	524	57.9	5.77	52.29	113.8	110.2	109.3	113.8	90.1	91.5	93	95.2	88.2	94.8	2.59398e-06	1.21319
P46061	Rangap1	Ran GTPase-activating protein 1 OS=Mus musculus OX=10090 GN=Rangap1 PE=1 SV=2	20	12	16	12	589	63.5	4.68	48.71	112.5	106.8	103.5	102.1	94.4	97.2	96.9	99.8	89.5	97.5	0.00390487	1.10786
Q9QUI0	Rhoa	Transforming protein RhoA OS=Mus musculus OX=10090 GN=Rhoa PE=1 SV=1	35	8	25	4	193	21.8	6.1	79.76	111.7	108.2	105.3	108.6	93.5	92.4	99.6	92.5	94	94.5	3.64587e-05	1.14863
Q9QYF1	Rdh11	Retinol dehydrogenase 11 OS=Mus musculus OX=10090 GN=Rdh11 PE=1 SV=2	35	9	18	9	316	35.1	8.91	65.48	103	125.9	95.8	104.2	95.7	102.4	91.3	94.1	102.4	85.2	0.0860035	1.12651
Q61129	Cfi	Complement factor I OS=Mus musculus OX=10090 GN=Cfi PE=1 SV=3	22	13	17	13	603	67.2	7.46	52.29	102.3	102.5	89.6	85	95.4	97.8	113.9	106.3	101.7	105.6	0.117098	0.916868
Q6P5F9	Xpo1	Exportin-1 OS=Mus musculus OX=10090 GN=Xpo1 PE=1 SV=1	10	12	20	12	1071	123	6.07	59.63	115.6	105.7	108.6	113.7	94.7	92.5	97.7	88.7	89	93.8	9.23464e-05	1.1959
A2AGT5	Ckap5	Cytoskeleton-associated protein 5 OS=Mus musculus OX=10090 GN=Ckap5 PE=1 SV=1	7	17	18	17	2032	225.5	7.96	51.25	104.1	105.7	105.9	103.6	93.7	94.9	103.6	95.2	97.2	96.1	0.00255551	1.08309
Q0P678	Zc3h18	Zinc finger CCCH domain-containing protein 18 OS=Mus musculus OX=10090 GN=Zc3h18 PE=1 SV=1	15	15	17	15	948	105.6	7.8	50.9	99.9	102.6	100.4	97.9	101.6	99.4	104.9	97.9	97.9	97.3	0.832488	1.00367
Q9Z1F9	Uba2	SUMO-activating enzyme subunit 2 OS=Mus musculus OX=10090 GN=Uba2 PE=1 SV=1	18	13	19	13	638	70.5	5.24	64.62	117.6	113.9	109.3	110.8	89	96.5	94.4	91.4	87.2	90	1.37159e-05	1.235
Q8VCM8	Ncln	Nicalin OS=Mus musculus OX=10090 GN=Ncln PE=1 SV=2	18	11	18	11	563	62.9	6.49	55.54	105.3	101.9	102	103.8	102.6	97.5	97.6	96.8	96.4	96.2	0.00446206	1.05519
Q9Z1P6	Ndufa7	NADH dehydrogenase [ubiquinone] 1 alpha subcomplex subunit 7 OS=Mus musculus OX=10090 GN=Ndufa7 PE=1 SV=3	65	12	23	12	113	12.6	10.17	68.63	81.7	87.4	70.2	75	123.2	113.1	112.1	110.6	115.2	111.5	1.3686e-05	0.687546
Q8BFZ9	Erlin2	Erlin-2 OS=Mus musculus OX=10090 GN=Erlin2 PE=1 SV=1	28	11	15	8	340	37.8	5.5	60.33	124.6	115.5	123.1	129.1	82.9	84	88.3	81.4	82.6	88.6	6.2985e-07	1.45421
P18572	Bsg	Basigin OS=Mus musculus OX=10090 GN=Bsg PE=1 SV=2	22	7	23	7	389	42.4	5.85	79.75	105.9	99.3	85.4	86.3	99.8	106.9	104.8	107.9	95.8	108	0.0753643	0.907173
Q3THG9	Aarsd1	Alanyl-tRNA editing protein Aarsd1 OS=Mus musculus OX=10090 GN=Aarsd1 PE=1 SV=2	26	9	17	9	412	44.9	6.42	64.72	89.3	91.4	89.5	87.1	99.6	110.1	105.7	107	112.1	108.2	5.78562e-05	0.833904
Q9Z2G6	Sel1l	Protein sel-1 homolog 1 OS=Mus musculus OX=10090 GN=Sel1l PE=1 SV=2	15	10	16	10	790	88.3	5.57	60.2	99.1	100.1	101.2	106.6	95.2	99.7	105.7	97.2	89.7	105.7	0.426943	1.02916
Q7TNC4	Luc7l2	Putative RNA-binding protein Luc7-like 2 OS=Mus musculus OX=10090 GN=Luc7l2 PE=1 SV=1	29	11	19	6	392	46.6	10.1	64.54	105.3	102.1	98.1	97	98.9	99.3	106.7	98.3	95.8	98.7	0.686612	1.01012
Q8VBZ3	Clptm1	Cleft lip and palate transmembrane protein 1 homolog OS=Mus musculus OX=10090 GN=Clptm1 PE=1 SV=1	18	8	15	8	664	75.2	6.3	50.68	108.5	105.3	104.8	107.5	97.3	96.9	90	100.2	95.3	94.3	0.000423079	1.1135
Q8VCI5	Pex19	Peroxisomal biogenesis factor 19 OS=Mus musculus OX=10090 GN=Pex19 PE=1 SV=1	38	9	19	9	299	32.7	4.34	72.91	106	101.4	100.6	104.3	97.9	95	101.7	95.4	102.1	95.6	0.0285801	1.05232
P35293	Rab18	Ras-related protein Rab-18 OS=Mus musculus OX=10090 GN=Rab18 PE=1 SV=2	52	10	22	10	206	23	5.36	78.1	97	102.3	97.4	98	102.7	95.5	99.1	101.1	106.2	100.6	0.319544	0.978272
Q61191	Hcfc1	Host cell factor 1 OS=Mus musculus OX=10090 GN=Hcfc1 PE=1 SV=2	7	16	17	16	2045	210.3	7.18	52.84	109.3	104.6	111.1	106.7	89.8	96.5	98.7	94.5	92.5	96.4	0.000160711	1.13925
Q60770	Stxbp3	Syntaxin-binding protein 3 OS=Mus musculus OX=10090 GN=Stxbp3 PE=1 SV=1	25	18	20	18	592	67.9	8.02	59.11	98.6	96.8	101.2	101.4	104.2	104.8	99.4	97.7	98.7	97.2	0.673611	0.991694
Q9DBC7	Prkar1a	cAMP-dependent protein kinase type I-alpha regulatory subunit OS=Mus musculus OX=10090 GN=Prkar1a PE=1 SV=3	28	10	15	10	381	43.2	5.35	55.46	108.6	109.7	97.2	98	98.5	100.1	99.1	96	98.6	94.2	0.0860563	1.05754
Q9WV68	Decr2	Peroxisomal 2,4-dienoyl-CoA reductase OS=Mus musculus OX=10090 GN=Decr2 PE=1 SV=1	35	10	27	10	292	31.3	8.81	80.89	98.3	97.2	97.2	98.7	103.8	97.7	98.3	102.4	111.3	95.1	0.262296	0.964673
P62843	Rps15	40S ribosomal protein S15 OS=Mus musculus OX=10090 GN=Rps15 PE=1 SV=2	32	4	30	4	145	17	10.39	77.34	100.4	101.3	97.9	91.7	103.7	100.3	97.1	98.9	97.1	111.6	0.304914	0.964268
Q99J27	Slc33a1	Acetyl-coenzyme A transporter 1 OS=Mus musculus OX=10090 GN=Slc33a1 PE=1 SV=1	13	8	17	8	550	61	8.16	55.03	84.2	92.1	69.2	70.1	103.9	106.2	124.2	112.3	109.1	128.7	0.000839116	0.691701
P68037	Ube2l3	Ubiquitin-conjugating enzyme E2 L3 OS=Mus musculus OX=10090 GN=Ube2l3 PE=1 SV=1	54	8	18	8	154	17.9	8.51	61.47	108.8	109	103.8	106.8	92.6	94.9	95.4	94.8	95.7	98.2	1.97092e-05	1.12421
Q8K268	Abcf3	ATP-binding cassette sub-family F member 3 OS=Mus musculus OX=10090 GN=Abcf3 PE=1 SV=1	18	14	19	14	709	79.8	6.16	61.88	98.2	96.4	101.7	92.7	100.5	98	102.9	107.7	94.1	107.8	0.182773	0.954992
Q9DCU9	Hoga1	4-hydroxy-2-oxoglutarate aldolase, mitochondrial OS=Mus musculus OX=10090 GN=Hoga1 PE=1 SV=1	33	9	18	9	321	34.6	7.72	75.52	86.6	86.6	97.1	94.7	106.3	106.7	99.6	106.1	116.1	100.4	0.00429316	0.861933
Q3TEA8	Hp1bp3	Heterochromatin protein 1-binding protein 3 OS=Mus musculus OX=10090 GN=Hp1bp3 PE=1 SV=1	23	16	17	16	554	60.8	9.7	40.94	109	108.3	105.2	99	100.4	98.9	95.1	95.6	94.7	93.8	0.00398348	1.09291
Q8VDC0	Lars2	Probable leucine--tRNA ligase, mitochondrial OS=Mus musculus OX=10090 GN=Lars2 PE=1 SV=1	12	12	16	12	902	101.4	8.19	45.61	111.5	98.6	118	123.3	92.3	92.1	87.4	94.6	93	89.1	0.00128262	1.23446
O55022	Pgrmc1	Membrane-associated progesterone receptor component 1 OS=Mus musculus OX=10090 GN=Pgrmc1 PE=1 SV=4	51	11	36	9	195	21.7	4.7	103.37	96.1	104.2	102.6	100.5	95.1	98.7	100.3	100.4	105.3	97	0.557933	1.01391
P50446	Krt6a	Keratin, type II cytoskeletal 6A OS=Mus musculus OX=10090 GN=Krt6a PE=1 SV=3	16	11	32	2	553	59.3	7.94	90.13	89.1	64.5	89.7	78.5	77.7	56.1	50.1	387.9	49.2	57.2	0.649737	0.711737
Q5SVR0	Tbc1d9b	TBC1 domain family member 9B OS=Mus musculus OX=10090 GN=Tbc1d9b PE=1 SV=1	10	13	14	13	1263	141.7	5.29	50.24	115	109.2	120.2	125	90.4	90.1	86.2	89.2	87.1	87.7	7.14253e-06	1.32674
Q3TTY5	Krt2	Keratin, type II cytoskeletal 2 epidermal OS=Mus musculus OX=10090 GN=Krt2 PE=1 SV=1	12	11	29	7	707	70.9	8.06	84.03	86.1	178.9	89.8	91.4	90.1	116.2	87.8	88.8	69.5	101.4	0.35163	1.20856
Q6A0A2	Larp4b	La-related protein 4B OS=Mus musculus OX=10090 GN=Larp4b PE=1 SV=2	15	13	15	13	741	81.6	7.49	45.87	101.2	101.6	99.8	98.8	93.7	93.5	101	99.4	101.1	110	0.861243	1.00568
Q923B6	Steap4	Metalloreductase STEAP4 OS=Mus musculus OX=10090 GN=Steap4 PE=1 SV=1	21	9	16	9	470	53	9.17	59.81	97.1	93.9	86.1	90.4	81.5	81.7	124.5	81.4	84.2	179.3	0.526515	0.871404
Q8C7X2	Emc1	ER membrane protein complex subunit 1 OS=Mus musculus OX=10090 GN=Emc1 PE=1 SV=1	11	13	18	13	997	111.5	7.43	63.76	98.4	95.3	87.3	94.8	106.7	96.4	103.4	104.9	108.1	104.7	0.0069165	0.903076
P70195	Psmb7	Proteasome subunit beta type-7 OS=Mus musculus OX=10090 GN=Psmb7 PE=1 SV=1	16	6	24	6	277	29.9	7.99	67.11	96.3	93.1	87.4	87.1	110.3	109.4	105	102.9	104.7	103.6	0.000231422	0.85839
O35071	Kif1c	Kinesin-like protein KIF1C OS=Mus musculus OX=10090 GN=Kif1c PE=1 SV=2	15	17	19	11	1100	122.4	7.03	42.84	100.6	99.5	102.2	101.4	97.8	100	100.5	100.2	99.2	98.6	0.059074	1.01551
Q03734	Serpina3m	Serine protease inhibitor A3M OS=Mus musculus OX=10090 GN=Serpina3m PE=1 SV=2	16	8	20	2	418	47	6.1	76.18	102	79.7	105.9	87.7	93	109.1	125.6	97.8	100.6	98.5	0.219726	0.901297
Q3UEB3	Puf60	Poly(U)-binding-splicing factor PUF60 OS=Mus musculus OX=10090 GN=Puf60 PE=1 SV=2	22	12	16	12	564	60.2	5.29	57.81	109.8	104.1	110.3	112.3	95	96	95.6	93.5	88.4	95	6.42595e-05	1.16193
G5E829	Atp2b1	Plasma membrane calcium-transporting ATPase 1 OS=Mus musculus OX=10090 GN=Atp2b1 PE=1 SV=1	13	13	15	5	1220	134.7	5.91	52.17	105.6	104.7	97	100.4	96.2	95.7	101.1	97.3	100.6	101.4	0.158381	1.0325
Q8K354	Cbr3	Carbonyl reductase [NADPH] 3 OS=Mus musculus OX=10090 GN=Cbr3 PE=1 SV=1	42	8	14	8	277	30.9	6.57	52.47	176.9	155.3	130.8	174.6	55.8	58.5	65	61.9	60.8	60.4	2.94347e-06	2.63907
P42208	Septin2	Septin-2 OS=Mus musculus OX=10090 GN=Septin2 PE=1 SV=2	35	10	17	10	361	41.5	6.55	53.14	119.3	112.5	108.7	111.4	87.6	90.8	96.6	93.5	86.7	93	3.5128e-05	1.2365
Q61510	Trim25	E3 ubiquitin/ISG15 ligase TRIM25 OS=Mus musculus OX=10090 GN=Trim25 PE=1 SV=2	21	11	19	11	634	71.7	8.28	62.51	102.1	102.2	105.5	105.8	94.6	92.6	99	90.4	93.6	114.2	0.187937	1.06674
Q9DCS9	Ndufb10	NADH dehydrogenase [ubiquinone] 1 beta subcomplex subunit 10 OS=Mus musculus OX=10090 GN=Ndufb10 PE=1 SV=3	48	9	21	9	176	21	8.03	72.88	83.8	90.3	75.1	74.4	116.5	114	107.2	113	114.4	111.3	1.43188e-05	0.717623
Q99KF1	Tmed9	Transmembrane emp24 domain-containing protein 9 OS=Mus musculus OX=10090 GN=Tmed9 PE=1 SV=2	42	8	18	6	235	27.1	8.41	74.03	112.2	107.4	108.1	109.2	89.6	87.6	97.7	93.2	86.8	108.2	0.0065328	1.16383
Q9DBH5	Lman2	Vesicular integral-membrane protein VIP36 OS=Mus musculus OX=10090 GN=Lman2 PE=1 SV=2	22	8	22	8	358	40.4	6.95	72.08	90.5	98.8	87.8	90.1	99.9	95.5	112.3	101.3	99.8	123.9	0.0451094	0.870555
Q9DBR1	Xrn2	5'-3' exoribonuclease 2 OS=Mus musculus OX=10090 GN=Xrn2 PE=1 SV=1	18	14	18	14	951	108.6	7.59	58.38	113.4	109.2	110.3	114.2	92.4	94.3	91.6	90.2	89.4	94.9	9.19898e-07	1.21319
Q3UN02	Lclat1	Lysocardiolipin acyltransferase 1 OS=Mus musculus OX=10090 GN=Lclat1 PE=1 SV=2	27	10	18	10	376	44.4	8.53	54.48	125.8	114.7	133.8	131.8	81.4	83.5	82.9	82.8	82.5	80.8	1.24938e-06	1.53705
Q3UQ84	Tars2	Threonine--tRNA ligase, mitochondrial OS=Mus musculus OX=10090 GN=Tars2 PE=1 SV=1	20	15	22	15	723	81.6	7.87	60.25	97.5	92	101.6	105.8	99.8	99	100.2	99.4	98	106.8	0.656431	0.986986
Q8BH35	C8b	Complement component C8 beta chain OS=Mus musculus OX=10090 GN=C8b PE=1 SV=1	23	11	19	11	589	66.2	7.77	61.89	81.2	97.4	108.6	92.5	91.5	99.2	123.9	102.7	93.4	109.5	0.298046	0.918333
P41233	Abca1	Phospholipid-transporting ATPase ABCA1 OS=Mus musculus OX=10090 GN=Abca1 PE=1 SV=4	6	14	16	14	2261	253.7	6.81	45.16	103	97.8	101.3	97	97.8	100.2	102.2	98.6	91.5	110.7	0.911254	0.99609
Q91WK0	Lrrfip2	Leucine-rich repeat flightless-interacting protein 2 OS=Mus musculus OX=10090 GN=Lrrfip2 PE=1 SV=1	28	11	15	10	415	47.1	5.68	51.78	109.5	104.3	110.3	111.2	92.8	92.6	97.9	95.6	92.4	93.4	2.05667e-05	1.15628
Q9CXS4	Cenpv	Centromere protein V OS=Mus musculus OX=10090 GN=Cenpv PE=1 SV=2	47	10	20	10	252	27.5	9.79	74.86	100.4	93.1	116.3	111.2	98.4	98.6	95.4	95.4	98.9	92.3	0.0788158	1.09067
Q99J36	Thumpd1	THUMP domain-containing protein 1 OS=Mus musculus OX=10090 GN=Thumpd1 PE=1 SV=1	31	11	18	11	350	38.9	6.07	50.83	125.6	108.9	133.9	138.9	81.2	81.5	85.5	84.2	78.5	81.7	3.1641e-05	1.54476
O08807	Prdx4	Peroxiredoxin-4 OS=Mus musculus OX=10090 GN=Prdx4 PE=1 SV=1	38	8	31	6	274	31	7.15	115.12	104.9	105.9	110.4	107.2	97.2	96.1	94.2	94.8	95.3	94.1	5.90022e-06	1.12402
Q920B9	Supt16h	FACT complex subunit SPT16 OS=Mus musculus OX=10090 GN=Supt16h PE=1 SV=2	10	12	19	12	1047	119.7	5.66	55.5	109.5	106.6	108.3	111.5	90.9	97.3	97.6	93.5	89.2	95.7	5.76763e-05	1.1589
P62984	Uba52	Ubiquitin-60S ribosomal protein L40 OS=Mus musculus OX=10090 GN=Uba52 PE=1 SV=2	54	9	191	1	128	14.7	9.83	572	93.3	87.8	88.4	92.6	94.7	108.1	102.6	103.8	99.5	129.2	0.0356562	0.851466
Q14CH7	Aars2	Alanine--tRNA ligase, mitochondrial OS=Mus musculus OX=10090 GN=Aars2 PE=1 SV=1	13	11	15	11	980	106.7	6.18	49.25	100.7	98	110.2	112.7	101.5	105.5	90.4	98.2	93.5	89	0.071407	1.09393
Q9WV80	Snx1	Sorting nexin-1 OS=Mus musculus OX=10090 GN=Snx1 PE=1 SV=1	14	8	14	7	522	58.9	5.22	47.25	114.7	110.6	107.6	112.7	90.9	91.4	97.1	88	89.1	97.9	5.16773e-05	1.20563
P10639	Txn	Thioredoxin OS=Mus musculus OX=10090 GN=Txn PE=1 SV=3	88	10	33	10	105	11.7	4.92	75.71	88.4	98.8	111.2	110.9	101.7	89.7	100.6	83.8	114.3	100.5	0.589463	1.03954
Q3UKJ7	Smu1	WD40 repeat-containing protein SMU1 OS=Mus musculus OX=10090 GN=Smu1 PE=2 SV=2	21	10	15	10	513	57.5	7.18	46.43	102.2	99.7	95.5	98	104.2	102.1	101.1	99.8	98.8	98.6	0.255699	0.980979
P70349	Hint1	Histidine triad nucleotide-binding protein 1 OS=Mus musculus OX=10090 GN=Hint1 PE=1 SV=3	89	9	24	9	126	13.8	6.87	86.33	96.4	100.4	115.2	110.7	94.5	107.9	90.2	96.1	99.4	89.1	0.0907364	1.09849
Q62087	Pon3	Serum paraoxonase/lactonase 3 OS=Mus musculus OX=10090 GN=Pon3 PE=1 SV=2	21	7	13	7	354	39.3	5.74	49.97	105.2	104.2	104.8	109.1	96.2	92.2	96.4	95.7	99.2	97	0.000157775	1.10101
B1AZI6	Thoc2	THO complex subunit 2 OS=Mus musculus OX=10090 GN=Thoc2 PE=1 SV=1	9	17	19	17	1594	182.7	8.44	50.89	107.2	100.2	101.8	104.6	89.9	90.9	138.9	89.7	87.1	89.8	0.596087	1.05867
Q3TWW8	Srsf6	Serine/arginine-rich splicing factor 6 OS=Mus musculus OX=10090 GN=Srsf6 PE=1 SV=1	33	14	23	10	339	39	11.46	61.55	107.5	108.3	102.5	101.6	95	95	100	100.6	92.5	97	0.00422934	1.08576
Q8BLN5	Lss	Lanosterol synthase OS=Mus musculus OX=10090 GN=Lss PE=1 SV=2	20	12	19	12	733	83.1	6.4	56.96	106.9	117.5	78.4	93	106.1	116.6	88.1	100.8	108.1	84.3	0.856814	0.982947
Q61247	Serpinf2	Alpha-2-antiplasmin OS=Mus musculus OX=10090 GN=Serpinf2 PE=1 SV=1	23	11	18	11	491	54.9	6.3	56.8	105.3	106.7	105.1	103.4	91.3	89.5	116.6	95.5	88.7	97.7	0.147404	1.08881
Q04447	Ckb	Creatine kinase B-type OS=Mus musculus OX=10090 GN=Ckb PE=1 SV=1	27	10	18	10	381	42.7	5.67	64.98	148.1	158	101.4	149.3	62.2	79.5	77.5	70.2	65.8	88.1	0.000400058	1.88405
Q9D554	Sf3a3	Splicing factor 3A subunit 3 OS=Mus musculus OX=10090 GN=Sf3a3 PE=1 SV=2	26	13	17	13	501	58.8	5.34	56.11	105.1	101.5	101.5	100.9	96.4	99.4	103.7	98.9	92.4	100.2	0.110017	1.03807
P02535	Krt10	Keratin, type I cytoskeletal 10 OS=Mus musculus OX=10090 GN=Krt10 PE=1 SV=3	14	10	30	6	570	57.7	5.11	92.88	65.9	187.4	82.8	103.3	88	129.4	83.6	113.5	55.8	90.3	0.529305	1.1757
Q80X73	Pelo	Protein pelota homolog OS=Mus musculus OX=10090 GN=Pelo PE=1 SV=3	25	11	16	11	385	43.3	5.99	52.96	99.2	101.7	97.4	98.5	97.6	100.1	99.6	103.6	99.2	103.1	0.367464	0.986737
P61620	Sec61a1	Protein transport protein Sec61 subunit alpha isoform 1 OS=Mus musculus OX=10090 GN=Sec61a1 PE=1 SV=2	14	9	25	9	476	52.2	8.06	80.47	93.9	91.1	84.8	88	109	100.9	112.5	102.9	96.8	120	0.00514204	0.835851
Q9WUB3	Pygm	Glycogen phosphorylase, muscle form OS=Mus musculus OX=10090 GN=Pygm PE=1 SV=3	14	12	27	3	842	97.2	7.11	78.27	104.8	105.7	97.7	103	99.7	91.4	99.9	99.8	103.6	94.5	0.117856	1.04738
P62301	Rps13	40S ribosomal protein S13 OS=Mus musculus OX=10090 GN=Rps13 PE=1 SV=2	48	9	31	9	151	17.2	10.54	101.69	93.8	98.2	94.9	93.8	104.8	101.7	104.4	99.7	98.2	110.7	0.0103483	0.921792
Q5FWK3	Arhgap1	Rho GTPase-activating protein 1 OS=Mus musculus OX=10090 GN=Arhgap1 PE=1 SV=1	27	13	16	13	439	50.4	6.44	46.44	115.4	110.5	112.2	118.5	82.6	98.8	92.9	89.8	87.3	91.8	6.51101e-05	1.26086
Q8BJY1	Psmd5	26S proteasome non-ATPase regulatory subunit 5 OS=Mus musculus OX=10090 GN=Psmd5 PE=1 SV=4	27	11	17	11	504	55.9	5.21	62.31	112.8	107.8	126.2	127.5	89.3	94.1	83.2	89.7	83.9	85.5	0.000111295	1.35334
Q8K0G8	Esrp2	Epithelial splicing regulatory protein 2 OS=Mus musculus OX=10090 GN=Esrp2 PE=1 SV=1	18	13	14	13	717	77.3	6.38	45.56	91.3	99.1	97.7	100.5	101.6	101.2	98.8	105.4	100.5	103.9	0.046144	0.953386
Q8K1B8	Fermt3	Fermitin family homolog 3 OS=Mus musculus OX=10090 GN=Fermt3 PE=1 SV=1	19	12	15	12	665	75.6	7.05	51.3	130.7	112.5	98.3	112.3	87.9	95.9	109.2	83.7	79.7	89.7	0.0171892	1.24648
Q99LE6	Abcf2	ATP-binding cassette sub-family F member 2 OS=Mus musculus OX=10090 GN=Abcf2 PE=1 SV=1	17	12	17	12	628	71.7	7.05	52.89	101.2	97.9	104.6	99	96.3	98.7	103.4	100.8	94.1	104	0.640769	1.0113
Q61990	Pcbp2	Poly(rC)-binding protein 2 OS=Mus musculus OX=10090 GN=Pcbp2 PE=1 SV=1	21	7	33	3	362	38.2	6.79	116.16	98.7	104.7	90	93.3	104.1	93.5	106	94.8	101.7	113.3	0.256029	0.945631
P98203	Arvcf	Armadillo repeat protein deleted in velo-cardio-facial syndrome homolog OS=Mus musculus OX=10090 GN=Arvcf PE=1 SV=2	16	13	17	13	962	105	6.64	41.24	105	103.2	102.5	102.4	88	107.8	92.9	112	90	96.1	0.309939	1.05598
Q9CYW4	Hdhd3	Haloacid dehalogenase-like hydrolase domain-containing protein 3 OS=Mus musculus OX=10090 GN=Hdhd3 PE=1 SV=1	33	7	20	7	251	28	6.8	70.83	100.9	96.8	134.4	128.2	88.5	93.9	87.2	93.4	88.3	88.4	0.0110988	1.27932
Q8BTZ7	Gmppb	Mannose-1-phosphate guanyltransferase beta OS=Mus musculus OX=10090 GN=Gmppb PE=1 SV=1	24	8	16	8	360	39.9	6.74	57.36	95.7	98	102.1	104.2	101.1	99	101.5	97	94.6	106.9	0.995135	0.999833
Q63932	Map2k2	Dual specificity mitogen-activated protein kinase kinase 2 OS=Mus musculus OX=10090 GN=Map2k2 PE=1 SV=2	19	9	19	5	401	44.4	7.05	57.13	103.2	103.4	102.7	102.4	92.6	98.3	101.1	98.3	97.6	100.3	0.0127174	1.0499
P36993	Ppm1b	Protein phosphatase 1B OS=Mus musculus OX=10090 GN=Ppm1b PE=1 SV=1	26	12	21	11	390	42.8	5.19	70.03	96.9	99.1	105.2	99.3	97.9	105.9	101.4	98.9	101.1	94.2	0.92903	1.00225
P57759	Erp29	Endoplasmic reticulum resident protein 29 OS=Mus musculus OX=10090 GN=Erp29 PE=1 SV=2	42	11	20	11	262	28.8	6.15	66	110.1	110.5	118.6	124.1	84.6	84.7	95.3	90.3	84.7	97.1	0.000156079	1.29486
Q9D2V7	Coro7	Coronin-7 OS=Mus musculus OX=10090 GN=Coro7 PE=1 SV=2	14	11	17	11	922	100.7	5.77	47.38	96.8	97.8	96.2	97.4	105.5	105.7	106.7	96.2	102.5	95.3	0.0927314	0.951626
P52332	Jak1	Tyrosine-protein kinase JAK1 OS=Mus musculus OX=10090 GN=Jak1 PE=1 SV=1	12	14	14	13	1153	133.3	7.59	45.27	105.5	97.8	95.2	102.3	91.7	109.1	103.8	101.2	88.5	104.9	0.942637	1.00334
A2A974	Cyp4a12b	Cytochrome P450 4A12B OS=Mus musculus OX=10090 GN=Cyp4a12b PE=1 SV=1	16	10	26	2	508	58.3	8.9	90.29	91.8	104.3	120.3	103.5	92	88.5	81.5	99.6	94.2	124.3	0.376834	1.08576
Q9CQD1	Rab5a	Ras-related protein Rab-5A OS=Mus musculus OX=10090 GN=Rab5a PE=1 SV=1	51	8	11	5	215	23.6	8.15	48.91	106.9	97	93.3	101.1	102.1	95.6	107.7	99.8	95.8	100.6	0.836735	0.993102
Q922U1	Prpf3	U4/U6 small nuclear ribonucleoprotein Prp3 OS=Mus musculus OX=10090 GN=Prpf3 PE=1 SV=1	19	12	15	12	683	77.4	9.5	42.47	103.3	103.4	108.5	100.7	95.6	97.2	101.9	100.5	92.5	96.3	0.0155306	1.06824
Q9DCH4	Eif3f	Eukaryotic translation initiation factor 3 subunit F OS=Mus musculus OX=10090 GN=Eif3f PE=1 SV=2	30	10	18	10	361	38	5.58	59.08	100.5	99.1	103.5	97.9	96.4	93.3	99.5	96.5	104.8	108.5	0.895959	1.00417
Q9D404	Oxsm	3-oxoacyl-[acyl-carrier-protein] synthase, mitochondrial OS=Mus musculus OX=10090 GN=Oxsm PE=1 SV=1	28	9	14	9	459	48.6	7.06	59.66	106.5	90.1	136.6	132.8	93.7	91.3	88.6	87.2	92.1	81.1	0.0160232	1.30899
Q9CXZ1	Ndufs4	NADH dehydrogenase [ubiquinone] iron-sulfur protein 4, mitochondrial OS=Mus musculus OX=10090 GN=Ndufs4 PE=1 SV=3	32	7	17	7	175	19.8	9.99	58.36	84.5	84	67.5	61.7	124.3	115.7	111.4	119.3	119.4	112.3	3.73912e-05	0.635749
P28063	Psmb8	Proteasome subunit beta type-8 OS=Mus musculus OX=10090 GN=Psmb8 PE=1 SV=2	36	10	16	10	276	30.2	6.68	57.79	91.6	92.7	93	88.1	91.8	103.6	128.3	95.1	102.1	113.8	0.0698643	0.863558
Q8CJG0	Ago2	Protein argonaute-2 OS=Mus musculus OX=10090 GN=Ago2 PE=1 SV=3	17	14	15	11	860	97.2	9.19	42.87	99.1	101.4	98.3	91.5	105.3	98.5	103.6	102.4	101.3	98.5	0.103287	0.960384
O70589	Cask	Peripheral plasma membrane protein CASK OS=Mus musculus OX=10090 GN=Cask PE=1 SV=2	14	12	17	12	926	105	6.43	49.41	78.6	85.3	106.9	84.7	96.6	137.5	95	110.5	107.5	97.5	0.0874201	0.827257
P30681	Hmgb2	High mobility group protein B2 OS=Mus musculus OX=10090 GN=Hmgb2 PE=1 SV=3	47	15	23	10	210	24.1	7.31	66.03	161.4	140.7	107.2	128.2	67.3	77.9	110.5	64.9	64.1	77.8	0.00193651	1.74324
Q6A026	Pds5a	Sister chromatid cohesion protein PDS5 homolog A OS=Mus musculus OX=10090 GN=Pds5a PE=1 SV=3	10	14	22	10	1332	150.2	7.85	51.52	107.1	104.4	93.1	92.5	92.2	104.9	110.6	95.2	93.8	106.1	0.814976	0.988139
Q8R0F8	Fahd1	Acylpyruvase FAHD1, mitochondrial OS=Mus musculus OX=10090 GN=Fahd1 PE=1 SV=2	43	9	18	9	227	25.2	7.69	61.34	81.5	87	108.9	95.2	107.3	112.3	101.9	103.4	107.6	94.8	0.0769848	0.890961
Q6P3A8	Bckdhb	2-oxoisovalerate dehydrogenase subunit beta, mitochondrial OS=Mus musculus OX=10090 GN=Bckdhb PE=1 SV=2	30	9	21	9	390	42.9	6.7	53.56	93.8	89.3	115.5	116.5	99.6	103.3	96.8	94.6	98.9	91.7	0.324927	1.06454
P58044	Idi1	Isopentenyl-diphosphate Delta-isomerase 1 OS=Mus musculus OX=10090 GN=Idi1 PE=1 SV=1	25	9	21	9	227	26.3	6.16	65.11	114.6	130.3	78.1	88	91.7	119.6	84.9	96.9	109.8	86.1	0.708403	1.04669
Q9JLI6	Scly	Selenocysteine lyase OS=Mus musculus OX=10090 GN=Scly PE=1 SV=1	22	11	18	11	432	47.1	6.8	59.77	92.5	100.5	96.2	97.9	101.7	101	107.6	96.7	100.5	105.4	0.0531642	0.947381
Q6P6M7	Sepsecs	O-phosphoseryl-tRNA(Sec) selenium transferase OS=Mus musculus OX=10090 GN=Sepsecs PE=1 SV=2	18	11	19	11	504	55.3	8.06	55.31	100	100.8	111.6	115.5	92.7	97.9	102.8	98.2	89.6	90.8	0.0202286	1.12212
Q9Z2U1	Psma5	Proteasome subunit alpha type-5 OS=Mus musculus OX=10090 GN=Psma5 PE=1 SV=1	30	7	19	7	241	26.4	4.79	79.54	92.4	93.7	91.9	86.1	102.8	114.4	101.3	107.5	105.5	104.3	0.000582183	0.858997
O08759	Ube3a	Ubiquitin-protein ligase E3A OS=Mus musculus OX=10090 GN=Ube3a PE=1 SV=2	16	13	15	13	870	99.8	5.08	48.84	99.4	96.3	98	96.3	103.2	101.9	100.3	101.9	97.5	105.2	0.021336	0.959016
Q9D6U8	Fam162a	Protein FAM162A OS=Mus musculus OX=10090 GN=Fam162a PE=1 SV=1	39	8	20	8	155	17.7	9.88	51.86	101.1	92.9	105	106.6	108.5	103.5	95.7	97.9	93	95.8	0.55894	1.02355
P61202	Cops2	COP9 signalosome complex subunit 2 OS=Mus musculus OX=10090 GN=Cops2 PE=1 SV=1	26	12	17	12	443	51.6	5.53	55.92	107.4	102.6	106.2	106.3	95.6	95.8	96.8	97.5	95.7	96	6.76916e-06	1.09759
Q8VBT9	Aspscr1	Tether containing UBX domain for GLUT4 OS=Mus musculus OX=10090 GN=Aspscr1 PE=1 SV=1	22	12	20	12	550	59.8	6.96	77.78	107	100.8	107	105.2	99.8	99.8	91.8	92.6	98	98	0.00475117	1.08621
Q80SY4	Mib1	E3 ubiquitin-protein ligase MIB1 OS=Mus musculus OX=10090 GN=Mib1 PE=1 SV=1	14	12	17	12	1006	110	6.92	47.27	97.3	100.8	98.8	101.5	97.2	96.6	105.1	101.2	99.8	101.8	0.710596	0.993186
P48024	Eif1	Eukaryotic translation initiation factor 1 OS=Mus musculus OX=10090 GN=Eif1 PE=1 SV=2	45	6	13	6	113	12.7	7.44	68.96	97.1	100.7	105	102	103.2	85.5	99.6	95.6	105.8	105.5	0.64352	1.02016
Q8BP40	Acp6	Lysophosphatidic acid phosphatase type 6 OS=Mus musculus OX=10090 GN=Acp6 PE=1 SV=1	22	8	15	8	418	47.6	7.72	52.82	95.8	90.3	101.6	98.7	105.6	107	96	102.4	104.4	98.1	0.0896479	0.944743
P48962	Slc25a4	ADP/ATP translocase 1 OS=Mus musculus OX=10090 GN=Slc25a4 PE=1 SV=4	35	12	48	5	298	32.9	9.72	109.32	131.3	108.1	101.3	125	89.4	100.8	90.1	88.6	78.1	87.3	0.00343078	1.30741
Q8R1X6	Spart	Spartin OS=Mus musculus OX=10090 GN=Spart PE=1 SV=1	21	13	14	13	671	72.6	5.86	45.57	110	105.9	132.1	122.6	86.7	86	88.7	89.4	89.9	88.8	0.000280626	1.33314
P62267	Rps23	40S ribosomal protein S23 OS=Mus musculus OX=10090 GN=Rps23 PE=1 SV=3	50	7	23	7	143	15.8	10.49	81.33	104.1	86.2	96.6	129	97.7	99.1	98.2	97	90.4	101.8	0.401597	1.06787
Q99LI8	Hgs	Hepatocyte growth factor-regulated tyrosine kinase substrate OS=Mus musculus OX=10090 GN=Hgs PE=1 SV=2	15	14	22	14	775	86	6.16	54.16	104.1	102	97.1	100.2	95.6	99.4	102	99.8	98.1	101.7	0.425675	1.01425
Q9JKX3	Tfr2	Transferrin receptor protein 2 OS=Mus musculus OX=10090 GN=Tfr2 PE=1 SV=2	18	14	17	14	798	88.3	6.13	55.78	107.3	96.4	89.6	86.6	110.5	102	104	104.4	92.8	106.5	0.113642	0.918817
Q8C7G5	Apoa5	Apolipoprotein A-V OS=Mus musculus OX=10090 GN=Apoa5 PE=1 SV=1	35	13	14	13	368	41.2	6.01	47.98	96.6	92.2	107.9	93.2	91.1	116.7	93.7	103.4	105.3	99.9	0.464362	0.958613
P97450	Atp5pf	ATP synthase-coupling factor 6, mitochondrial OS=Mus musculus OX=10090 GN=Atp5pf PE=1 SV=1	50	7	33	7	108	12.5	9.36	123.59	84.2	82.9	89.5	84	118.9	107.8	108.2	107.4	111.8	105.2	1.92231e-05	0.774913
Q2VLH6	Cd163	Scavenger receptor cysteine-rich type 1 protein M130 OS=Mus musculus OX=10090 GN=Cd163 PE=1 SV=2	13	13	18	13	1121	120.8	6.24	49.94	85.8	85.6	103	107.3	90.4	90.9	114.6	101	99	122.5	0.367205	0.925857
Q61074	Ppm1g	Protein phosphatase 1G OS=Mus musculus OX=10090 GN=Ppm1g PE=1 SV=3	20	10	17	10	542	58.7	4.39	62.53	115.5	111.5	119.2	120.6	85.5	97.4	88.4	88.6	84.6	88.6	9.30992e-06	1.31345
Q9CQT1	Mri1	Methylthioribose-1-phosphate isomerase OS=Mus musculus OX=10090 GN=Mri1 PE=1 SV=1	27	9	19	9	369	39.4	5.91	70.79	104.1	102.1	117.1	124.4	92.4	93.4	88.4	93.7	97.8	86.4	0.00283447	1.21636
Q8K4Z3	Naxe	NAD(P)H-hydrate epimerase OS=Mus musculus OX=10090 GN=Naxe PE=1 SV=1	33	7	19	7	282	31	7.69	74.46	93.9	94.7	108.2	104.3	101.9	99.7	97	100.2	105.4	94.9	0.902854	1.00426
P18654	Rps6ka3	Ribosomal protein S6 kinase alpha-3 OS=Mus musculus OX=10090 GN=Rps6ka3 PE=1 SV=2	15	11	17	4	740	83.6	6.89	51.39	126.1	111.2	107	118	85.9	91.1	95.9	88.3	84.8	91.8	0.000165285	1.28942
O70378	Emc8	ER membrane protein complex subunit 8 OS=Mus musculus OX=10090 GN=Emc8 PE=1 SV=1	46	9	19	9	207	23.3	6.15	76.19	102.7	96.1	98.7	95.7	101.7	96.2	103.6	93.8	103.8	107.7	0.363295	0.971984
Q9Z2G9	Htatip2	Oxidoreductase HTATIP2 OS=Mus musculus OX=10090 GN=Htatip2 PE=1 SV=3	36	10	20	10	242	26.9	8.59	60.05	138.8	130.5	135	166.5	75	71.9	68.7	72.5	74.2	66.9	4.89055e-06	1.99487
A7MCT6	Etnk2	Ethanolamine kinase 2 OS=Mus musculus OX=10090 GN=Etnk2 PE=1 SV=1	29	11	20	11	385	44.5	7.21	64.01	99	98.2	102.1	90.8	97.8	100.4	98.3	105.7	103.6	104	0.141962	0.959577
Q922Y1	Ubxn1	UBX domain-containing protein 1 OS=Mus musculus OX=10090 GN=Ubxn1 PE=1 SV=1	42	11	21	11	297	33.6	5.26	69.3	100.3	94.4	102.4	99.6	99.3	103.2	102.4	101.6	99.1	97.8	0.44423	0.986162
P97366	Evi5	Ecotropic viral integration site 5 protein OS=Mus musculus OX=10090 GN=Evi5 PE=1 SV=2	16	14	18	14	809	92.9	6.16	40.22	103	102.5	105.9	100.6	93.3	96.5	104	97.4	97.8	99	0.0363436	1.05102
Q922B1	Macrod1	ADP-ribose glycohydrolase MACROD1 OS=Mus musculus OX=10090 GN=Macrod1 PE=1 SV=2	29	11	16	11	323	35.3	8.85	54.17	76.4	79.8	94.2	85.6	110.6	112.7	115.5	110.4	119.8	95	0.00100709	0.759036
Q9QYB1	Clic4	Chloride intracellular channel protein 4 OS=Mus musculus OX=10090 GN=Clic4 PE=1 SV=3	54	9	13	9	253	28.7	5.59	63.77	104.7	102	93.6	94.2	94.6	98.8	103.2	103.4	101.3	104.3	0.447672	0.97713
Q9DC51	Gnai3	Guanine nucleotide-binding protein G(i) subunit alpha OS=Mus musculus OX=10090 GN=Gnai3 PE=1 SV=3	33	12	21	6	354	40.5	5.69	54.45	102.7	106.7	97.4	106.6	92	106.8	92.3	100.7	97.7	97.2	0.131846	1.05693
P24668	M6pr	Cation-dependent mannose-6-phosphate receptor OS=Mus musculus OX=10090 GN=M6pr PE=1 SV=1	33	9	16	9	278	31.2	5.39	49.59	108.1	104.3	98.3	96.8	95.7	96.5	107.7	94.8	96.1	101.7	0.37124	1.03165
Q8VE47	Uba5	Ubiquitin-like modifier-activating enzyme 5 OS=Mus musculus OX=10090 GN=Uba5 PE=1 SV=2	30	9	16	9	403	44.8	4.96	58.98	103	104.6	102.8	108	92.1	95.4	98.8	95	95	105.4	0.0173435	1.07891
P84099	Rpl19	60S ribosomal protein L19 OS=Mus musculus OX=10090 GN=Rpl19 PE=1 SV=1	28	7	22	7	196	23.5	11.47	62.08	95.3	96.6	92.8	89.4	102.8	100.8	105.5	104.3	101.5	111	0.00143246	0.896549
Q9QXY1	Tjp3	Tight junction protein ZO-3 OS=Mus musculus OX=10090 GN=Tjp3 PE=1 SV=1	10	9	12	9	905	99.3	6.84	42.84	95.6	97.5	95.9	97	94.3	108.5	100	111.5	106.4	93.3	0.173456	0.942997
P42230	Stat5a	Signal transducer and activator of transcription 5A OS=Mus musculus OX=10090 GN=Stat5a PE=1 SV=1	13	13	21	3	793	90.8	6.39	60.22	87.4	90.3	104	86.3	101.1	138.1	96.9	106.2	97.9	91.7	0.183368	0.873556
Q9QWL7	Krt17	Keratin, type I cytoskeletal 17 OS=Mus musculus OX=10090 GN=Krt17 PE=1 SV=3	23	12	22	5	433	48.1	5.06	60.74	95.9	139.5	83.3	80.3	81.8	71.5	65.5	252.1	55.1	75.1	0.99157	0.995675
O88532	Zfr	Zinc finger RNA-binding protein OS=Mus musculus OX=10090 GN=Zfr PE=1 SV=2	14	12	17	12	1074	116.8	9.04	51.78	96.3	93.2	109.1	99.2	92.8	102.3	103	103.3	99.6	101.2	0.793392	0.990867
Q5F2E8	Taok1	Serine/threonine-protein kinase TAO1 OS=Mus musculus OX=10090 GN=Taok1 PE=1 SV=1	12	12	16	8	1001	116	7.55	45.04	119.7	107.5	115.1	109	89.2	94	94.9	88.2	86.2	96.2	0.000113865	1.23373
P70290	Mpp1	55 kDa erythrocyte membrane protein OS=Mus musculus OX=10090 GN=Mpp1 PE=1 SV=1	19	9	14	9	466	52.2	7.2	47.45	134.6	124.7	122.9	132.4	82.4	81.3	77.3	85.1	74.4	84.8	3.40572e-07	1.59056
Q14CH1	Mocos	Molybdenum cofactor sulfurase OS=Mus musculus OX=10090 GN=Mocos PE=1 SV=1	15	10	14	10	862	95	6.62	41.66	103.8	106.2	96.3	99.1	99.1	91.9	100	98.4	99.5	105.9	0.464112	1.02236
Q4KMM3	Oxr1	Oxidation resistance protein 1 OS=Mus musculus OX=10090 GN=Oxr1 PE=1 SV=3	16	11	15	11	866	95.9	5.33	55.04	100.6	102.2	97.8	91.8	96.6	95.8	103.5	103.4	100.4	108.1	0.315513	0.968411
P61082	Ube2m	NEDD8-conjugating enzyme Ubc12 OS=Mus musculus OX=10090 GN=Ube2m PE=1 SV=1	51	11	16	11	183	20.9	7.69	50.98	106.8	105.9	110.2	116	93.4	96.8	93.5	92.1	90.5	95	6.28275e-05	1.1729
Q8BYL4	Yars2	Tyrosine--tRNA ligase, mitochondrial OS=Mus musculus OX=10090 GN=Yars2 PE=1 SV=2	25	11	15	11	472	52.6	9.16	49.52	109.7	96.3	132.7	139.7	88.8	101.2	85.9	90.7	79.8	75.2	0.00752861	1.37577
P62849	Rps24	40S ribosomal protein S24 OS=Mus musculus OX=10090 GN=Rps24 PE=1 SV=1	37	6	18	6	133	15.4	10.78	58.21	110.2	95	94.4	101.1	111.4	91	104.3	94	95.5	103	0.951109	1.00309
P97792	Cxadr	Coxsackievirus and adenovirus receptor homolog OS=Mus musculus OX=10090 GN=Cxadr PE=1 SV=1	21	9	20	9	365	39.9	6.96	47.3	91.2	84.6	91.2	88.4	80.6	83.1	89.7	78.9	87.5	224.9	0.545442	0.826896
Q91XV3	Basp1	Brain acid soluble protein 1 OS=Mus musculus OX=10090 GN=Basp1 PE=1 SV=3	54	9	14	9	226	22.1	4.51	60.6	209.6	151.9	112.4	128.8	52.7	83.9	81.5	60.9	53.4	64.7	0.00164619	2.27663
P62717	Rpl18a	60S ribosomal protein L18a OS=Mus musculus OX=10090 GN=Rpl18a PE=1 SV=1	30	6	31	6	176	20.7	10.71	96.79	94.9	108.9	86	97.2	101.4	98.3	104	101.9	98.8	108.7	0.232581	0.946828
Q9JLZ3	Auh	Methylglutaconyl-CoA hydratase, mitochondrial OS=Mus musculus OX=10090 GN=Auh PE=1 SV=1	35	12	17	12	314	33.4	9.51	52.93	83	84.1	94.8	93	110.6	108.5	103.5	105.9	114.4	102.3	0.000484346	0.825093
P53994	Rab2a	Ras-related protein Rab-2A OS=Mus musculus OX=10090 GN=Rab2a PE=1 SV=1	33	7	20	7	212	23.5	6.54	75.99	104.8	107.6	98.8	102.6	98.5	97.2	99.7	96.3	96.5	97.9	0.00715093	1.05903
Q6P069	Sri	Sorcin OS=Mus musculus OX=10090 GN=Sri PE=1 SV=1	36	7	15	7	198	21.6	5.59	53.62	130.5	120.9	134	140.8	77	82.9	80.4	76.2	78.9	78.5	3.82567e-07	1.66554
Q9EPK7	Xpo7	Exportin-7 OS=Mus musculus OX=10090 GN=Xpo7 PE=1 SV=3	11	13	18	13	1087	123.7	6.38	50.83	96.1	96.5	89.8	88.2	102.9	105	109	106.4	103.7	102.4	0.000401452	0.883222
Q9WUU7	Ctsz	Cathepsin Z OS=Mus musculus OX=10090 GN=Ctsz PE=1 SV=1	22	8	23	8	306	34	6.6	79.59	108.3	90.7	103.9	104.6	95.5	92.3	107.3	99.6	101.4	96.5	0.465406	1.03147
Q6Q477	Atp2b4	Plasma membrane calcium-transporting ATPase 4 OS=Mus musculus OX=10090 GN=Atp2b4 PE=1 SV=1	11	13	15	8	1205	133	6.13	46.31	113.2	102	101	99.6	104.7	95.4	97.5	96.8	96.6	93.1	0.0713837	1.0678
P45878	Fkbp2	Peptidyl-prolyl cis-trans isomerase FKBP2 OS=Mus musculus OX=10090 GN=Fkbp2 PE=1 SV=1	34	6	14	6	140	15.3	8.88	50.52	93.2	102.3	105.5	104.5	97.5	94	98.6	100	100.7	103.7	0.432785	1.02313
P41105	Rpl28	60S ribosomal protein L28 OS=Mus musculus OX=10090 GN=Rpl28 PE=1 SV=2	40	8	23	8	137	15.7	12.02	80.6	99.1	99.1	93.2	92.5	107.5	96.4	104	98.5	101.1	108.5	0.0477175	0.934821
Q60692	Psmb6	Proteasome subunit beta type-6 OS=Mus musculus OX=10090 GN=Psmb6 PE=1 SV=3	33	7	18	7	238	25.4	5.11	66.97	93.9	97.4	91.1	93.8	115.2	100	94.8	101.2	108.9	103.7	0.031324	0.904617
O08600	Endog	Endonuclease G, mitochondrial OS=Mus musculus OX=10090 GN=Endog PE=1 SV=1	30	9	19	9	294	32.2	9.54	56.33	103.7	101.5	116.7	122.9	90.7	93.8	96.6	92.4	88.6	93.1	0.0024704	1.20173
P11835	Itgb2	Integrin beta-2 OS=Mus musculus OX=10090 GN=Itgb2 PE=1 SV=2	19	15	16	15	771	85	7.12	37.4	127.1	121	109.1	133.8	70.2	91.3	115.7	77.9	69.8	84.2	0.00454717	1.44667
P62830	Rpl23	60S ribosomal protein L23 OS=Mus musculus OX=10090 GN=Rpl23 PE=1 SV=1	69	8	31	8	140	14.9	10.51	94.54	95.6	98.7	91.4	92.1	99.9	101.4	105.1	102.7	99.2	114	0.0170816	0.910654
P48428	Tbca	Tubulin-specific chaperone A OS=Mus musculus OX=10090 GN=Tbca PE=1 SV=3	42	9	17	9	108	12.8	5.27	55.89	108.1	111.1	99.4	101.5	93.9	95.5	97.4	96.2	99.3	97.6	0.0077188	1.08665
P97364	Sephs2	Selenide, water dikinase 2 OS=Mus musculus OX=10090 GN=Sephs2 PE=1 SV=3	20	8	25	7	452	47.8	6.06	89.76	77.8	84.1	105.3	89.1	109.5	109.5	102.7	105.8	111.4	104.8	0.00626217	0.830278
Q99KY4	Gak	Cyclin-G-associated kinase OS=Mus musculus OX=10090 GN=Gak PE=1 SV=2	8	11	14	11	1305	143.6	5.73	44.22	101.6	98.9	89.1	89.4	101.6	104.4	105.4	104.9	100.9	103.7	0.0122897	0.915606
Q9DBT5	Ampd2	AMP deaminase 2 OS=Mus musculus OX=10090 GN=Ampd2 PE=1 SV=1	16	13	15	13	798	92	6.23	43.92	96.3	93.5	115.7	114.5	96.1	108.7	95.3	93.5	91.5	95	0.174874	1.08602
P19253	Rpl13a	60S ribosomal protein L13a OS=Mus musculus OX=10090 GN=Rpl13a PE=1 SV=4	35	9	28	9	203	23.4	11.02	82.35	97.3	99	90.7	88.7	103.4	98.7	105.9	101.2	101.7	113.3	0.0150686	0.902836
Q8BSY0	Asph	Aspartyl/asparaginyl beta-hydroxylase OS=Mus musculus OX=10090 GN=Asph PE=1 SV=1	11	8	17	8	741	83	5.08	44.78	107.8	110.9	104	107.8	91.5	93.7	96.9	91.7	92.9	102.8	0.000890076	1.13389
Q91WC0	Setd3	Actin-histidine N-methyltransferase OS=Mus musculus OX=10090 GN=Setd3 PE=1 SV=1	20	10	14	10	594	67.1	5.6	46.41	97.7	94.6	87.9	93.9	103.6	106	104.4	103.9	101.2	106.8	0.000475373	0.896549
Q8BWQ6	Vps35l	VPS35 endosomal protein sorting factor-like OS=Mus musculus OX=10090 GN=Vps35l PE=1 SV=2	12	12	17	12	963	109	7.31	47.54	104.9	98.9	104.2	108.7	93.2	98.6	96.2	98.9	98.1	98.3	0.00722993	1.07158
Q99JW4	Lims1	LIM and senescent cell antigen-like-containing domain protein 1 OS=Mus musculus OX=10090 GN=Lims1 PE=1 SV=3	29	10	18	6	325	37.2	8.05	61.83	111.7	109.3	104.8	105.7	90	97.6	97.8	93.2	95.4	94.5	0.00015301	1.13852
P41317	Mbl2	Mannose-binding protein C OS=Mus musculus OX=10090 GN=Mbl2 PE=1 SV=2	34	8	17	5	244	25.9	5.06	66.69	100	104.2	106.7	95.8	97.3	94.3	102.9	105.5	100.8	92.5	0.408626	1.02823
P62889	Rpl30	60S ribosomal protein L30 OS=Mus musculus OX=10090 GN=Rpl30 PE=1 SV=2	56	6	34	6	115	12.8	9.63	100.42	97.8	97.6	91.1	87	98.4	106.6	106.6	102.6	97.2	115	0.0229783	0.894397
Q9Z1K5	Arih1	E3 ubiquitin-protein ligase ARIH1 OS=Mus musculus OX=10090 GN=Arih1 PE=1 SV=3	18	9	18	9	555	64	5.08	52.79	101.2	102.8	104.8	105.2	90	96.6	103	96.6	97.2	102.7	0.052402	1.05955
Q921F2	Tardbp	TAR DNA-binding protein 43 OS=Mus musculus OX=10090 GN=Tardbp PE=1 SV=1	19	10	19	10	414	44.5	6.7	59.96	112	101.6	102.6	101.4	97.1	98.7	101.7	94.8	93.9	96.2	0.0181621	1.07555
P97379	G3bp2	Ras GTPase-activating protein-binding protein 2 OS=Mus musculus OX=10090 GN=G3bp2 PE=1 SV=2	26	13	21	11	482	54.1	5.62	62.01	107.9	108.3	104.7	106	90.8	88.3	101.3	93.6	92.7	106.3	0.0136431	1.11754
Q6P1B1	Xpnpep1	Xaa-Pro aminopeptidase 1 OS=Mus musculus OX=10090 GN=Xpnpep1 PE=1 SV=1	17	12	15	12	623	69.5	5.54	45.74	112.2	107.9	109.3	109.7	90	98.5	93	95.4	91.8	92.3	1.14143e-05	1.17406
Q9Z1M8	Ik	Protein Red OS=Mus musculus OX=10090 GN=Ik PE=1 SV=2	22	10	15	10	557	65.6	6.64	50.17	101.7	99.9	100	95.5	99.6	101.1	103.5	101.8	97.6	99.3	0.441513	0.987975
P41241	Csk	Tyrosine-protein kinase CSK OS=Mus musculus OX=10090 GN=Csk PE=1 SV=2	19	9	13	9	450	50.7	7.06	40.88	108.4	101.4	102.9	101.2	95.7	97.8	100.2	95.6	96.5	100.4	0.010261	1.05911
P28230	Gjb1	Gap junction beta-1 protein OS=Mus musculus OX=10090 GN=Gjb1 PE=1 SV=3	17	7	21	7	283	32	8.95	78.39	68.3	78	61.3	56.1	142.7	136	107.9	112.2	118.2	119.1	9.67707e-05	0.537359
Q3TW96	Uap1l1	UDP-N-acetylhexosamine pyrophosphorylase-like protein 1 OS=Mus musculus OX=10090 GN=Uap1l1 PE=1 SV=1	23	13	19	12	507	56.6	5.43	50.28	158.5	145	139.5	158.7	59.2	72.2	66.7	68.2	62.8	69.2	7.2074e-08	2.26601
Q63918	Cavin2	Caveolae-associated protein 2 OS=Mus musculus OX=10090 GN=Cavin2 PE=1 SV=3	17	8	15	8	418	46.7	5.21	48.65	91.6	84.8	97.2	88.9	109.9	106	107.6	105.9	107.5	100.6	0.00032086	0.852941
P62827	Ran	GTP-binding nuclear protein Ran OS=Mus musculus OX=10090 GN=Ran PE=1 SV=3	31	9	19	9	216	24.4	7.49	63.91	116.6	109.8	116.7	126	91.3	89.9	88.7	87	86.4	87.6	6.8166e-06	1.32539
P54726	Rad23a	UV excision repair protein RAD23 homolog A OS=Mus musculus OX=10090 GN=Rad23a PE=1 SV=2	24	8	19	6	363	39.7	4.58	62.97	105.9	99.8	112	112.8	92.4	96.7	95.2	98.9	94.3	91.8	0.0016974	1.13429
Q8C878	Uba3	NEDD8-activating enzyme E1 catalytic subunit OS=Mus musculus OX=10090 GN=Uba3 PE=1 SV=2	24	8	13	8	462	51.7	5.45	51.26	106.3	104.2	106.1	107.3	94.6	99.9	92	99.8	95.4	94.4	0.000380932	1.10371
Q9DBC0	Selenoo	Protein adenylyltransferase SelO, mitochondrial OS=Mus musculus OX=10090 GN=Selenoo PE=1 SV=4	15	8	15	8	667	74.2	5.83	48.62	88.2	98.6	91.4	92.8	103.8	105.6	98.9	104.5	111.1	105.1	0.00177868	0.884738
Q59J78	Ndufaf2	NADH dehydrogenase [ubiquinone] 1 alpha subcomplex assembly factor 2 OS=Mus musculus OX=10090 GN=Ndufaf2 PE=1 SV=1	54	10	17	10	168	19.6	8.25	57.21	106.6	98	107.2	109.2	99.8	96	96	97.9	96.1	93.2	0.00474648	1.09067
Q6P2B1	Tnpo3	Transportin-3 OS=Mus musculus OX=10090 GN=Tnpo3 PE=1 SV=1	12	10	14	10	923	104.1	5.57	50.05	95.5	101.9	97.5	91.6	95.6	104.6	106.1	100.1	107	100.1	0.0801939	0.944988
P05063	Aldoc	Fructose-bisphosphate aldolase C OS=Mus musculus OX=10090 GN=Aldoc PE=1 SV=4	34	10	19	6	363	39.4	7.12	61.55	93.8	100.2	101.3	93.1	92.8	108.3	104.2	100.2	99.4	106.7	0.186976	0.952583
O89020	Afm	Afamin OS=Mus musculus OX=10090 GN=Afm PE=1 SV=2	16	11	13	11	608	69.3	5.78	44.51	88.1	95.2	72.9	69.1	112.3	131.5	110.6	113.3	118.4	88.6	0.00691802	0.72321
Q7TMK6	Hook2	Protein Hook homolog 2 OS=Mus musculus OX=10090 GN=Hook2 PE=1 SV=3	15	12	17	12	716	83.3	5.43	48.78	97.9	121.2	90.8	102.7	92.8	104.7	92.5	103.7	96	97.7	0.391434	1.05363
P35951	Ldlr	Low-density lipoprotein receptor OS=Mus musculus OX=10090 GN=Ldlr PE=1 SV=2	13	11	14	11	862	94.9	5.02	51.58	94.9	91.4	107	107.2	100	92.3	92.8	96.6	110.8	107.1	0.970679	1.00192
P61164	Actr1a	Alpha-centractin OS=Mus musculus OX=10090 GN=Actr1a PE=1 SV=1	28	9	19	5	376	42.6	6.64	61.22	103.5	104.9	94.5	94.5	93.6	102.5	106.5	98.7	96.7	104.7	0.752453	0.989049
Q8BWN8	Acot4	Peroxisomal succinyl-coenzyme A thioesterase OS=Mus musculus OX=10090 GN=Acot4 PE=1 SV=1	27	8	16	5	421	46.5	7.85	55.43	112.1	103.9	114.1	119.8	103.7	95.2	80.1	92.9	104.7	73.6	0.0169904	1.22655
Q8BGC0	Htatsf1	HIV Tat-specific factor 1 homolog OS=Mus musculus OX=10090 GN=Htatsf1 PE=1 SV=1	14	13	17	13	757	86.2	4.4	47.43	104.9	99.7	95.6	93.6	96.8	105.5	104.8	101.2	100.3	97.6	0.365477	0.974431
Q99JR1	Sfxn1	Sideroflexin-1 OS=Mus musculus OX=10090 GN=Sfxn1 PE=1 SV=3	30	8	21	8	322	35.6	9.23	82.88	90.7	95.3	109.5	106.5	92.9	105.6	94.1	96.9	102.2	106.4	0.864355	1.00819
Q61599	Arhgdib	Rho GDP-dissociation inhibitor 2 OS=Mus musculus OX=10090 GN=Arhgdib PE=1 SV=3	52	9	15	9	200	22.8	5.11	60.69	138.9	116.7	102.4	126.7	78	90.1	119.3	72	73.9	82	0.0117167	1.41093
Q9WUD1	Stub1	STIP1 homology and U box-containing protein 1 OS=Mus musculus OX=10090 GN=Stub1 PE=1 SV=1	33	9	14	9	304	34.9	6.01	45.54	119.4	109.4	126.9	132.3	87.5	92.2	74.8	85.9	87.6	84.1	7.30525e-05	1.42941
Q5SSK3	Tefm	Transcription elongation factor, mitochondrial OS=Mus musculus OX=10090 GN=Tefm PE=1 SV=1	26	9	14	9	364	41.8	9.51	47.88	105.3	94.6	132.8	145	88.4	84.6	84.9	87.3	89.6	87.5	0.0083997	1.37191
O89079	Cope	Coatomer subunit epsilon OS=Mus musculus OX=10090 GN=Cope PE=1 SV=3	36	9	13	9	308	34.5	5.06	49.57	107.1	105.1	100.5	102.9	96.3	88.6	98.2	97.3	97.7	106.4	0.0699377	1.06655
Q8R2Q4	Gfm2	Ribosome-releasing factor 2, mitochondrial OS=Mus musculus OX=10090 GN=Gfm2 PE=1 SV=2	13	11	14	11	779	86.1	6.43	44.61	94.7	94.7	108	110.7	98.8	99.8	94.6	98.4	102.8	97.4	0.379131	1.03439
P16675	Ctsa	Lysosomal protective protein OS=Mus musculus OX=10090 GN=Ctsa PE=1 SV=1	20	8	13	8	474	53.8	5.86	47.96	103.1	89.5	95.7	93.4	102.1	102.2	101.1	104.3	107.4	101.2	0.018183	0.926007
Q505F5	Lrrc47	Leucine-rich repeat-containing protein 47 OS=Mus musculus OX=10090 GN=Lrrc47 PE=1 SV=1	27	15	18	15	581	63.6	8.1	49.14	113	110.1	119.8	121.8	91.7	91.3	87.9	86.4	87.7	90.4	4.21232e-06	1.30192
Q8BFS6	Cpped1	Serine/threonine-protein phosphatase CPPED1 OS=Mus musculus OX=10090 GN=Cpped1 PE=1 SV=1	25	7	16	7	312	35.2	5.34	59.84	120.3	109.2	132.9	135.8	85.1	90.7	77.9	83.7	85.5	78.8	6.50104e-05	1.48954
Q9CQR2	Rps21	40S ribosomal protein S21 OS=Mus musculus OX=10090 GN=Rps21 PE=1 SV=1	49	5	24	5	83	9.1	8.51	64.12	101.3	98.2	96.2	98	98.4	99.1	102.7	100.9	98.1	107.1	0.213194	0.974023
Q60872	Eif1a	Eukaryotic translation initiation factor 1A OS=Mus musculus OX=10090 GN=Eif1a PE=2 SV=3	45	10	24	1	144	16.5	5.24	65.98	102.3	102.9	116.8	118.8	90.7	92.9	96.4	92.7	88.9	97.6	0.0023171	1.1824
P83741	Wnk1	Serine/threonine-protein kinase WNK1 OS=Mus musculus OX=10090 GN=Wnk1 PE=1 SV=2	6	14	15	14	2377	250.8	6.43	43.87	115	112.1	104.4	105.3	86.9	95.6	101.8	92	89.5	97.5	0.00222557	1.16315
Q8VI36	Pxn	Paxillin OS=Mus musculus OX=10090 GN=Pxn PE=1 SV=1	22	12	19	12	591	64.4	6.02	61.84	112.2	100.9	100.5	103.4	96.4	99.1	101.6	92.6	95.8	97.5	0.0287508	1.0729
Q9CT10	Ranbp3	Ran-binding protein 3 OS=Mus musculus OX=10090 GN=Ranbp3 PE=1 SV=2	18	9	21	9	491	52.5	5.12	65.62	116.2	108.8	112.5	119	89.5	90.1	93.1	90.5	87.9	92.5	2.60775e-06	1.25966
Q8BFY9	Tnpo1	Transportin-1 OS=Mus musculus OX=10090 GN=Tnpo1 PE=1 SV=2	14	8	13	5	898	102.3	4.98	46.58	121.9	108.5	109.5	114.4	88.5	89.8	98.9	89.2	88.2	91.2	9.99512e-05	1.24853
Q8N7N5	Dcaf8	DDB1- and CUL4-associated factor 8 OS=Mus musculus OX=10090 GN=Dcaf8 PE=1 SV=1	18	10	15	10	591	66	5.87	56.14	107.7	107.7	116.8	116.6	95.1	93.7	89.2	92	89.2	92	2.74354e-05	1.22134
Q8BP67	Rpl24	60S ribosomal protein L24 OS=Mus musculus OX=10090 GN=Rpl24 PE=1 SV=2	36	9	20	9	157	17.8	11.25	63.84	95.2	96.4	87.5	87.8	107.4	102.6	110.2	98.1	101.3	113.6	0.00447293	0.869157
Q05CL8	Larp7	La-related protein 7 OS=Mus musculus OX=10090 GN=Larp7 PE=1 SV=2	21	10	16	10	570	64.8	9.54	45.66	108.9	111.8	118.5	117.5	93.6	92.2	93	89.2	86.8	88.5	6.88831e-06	1.26091
P0DOV1	Mnda	Interferon-activable protein 205-B OS=Mus musculus OX=10090 GN=Mnda PE=1 SV=1	32	12	15	2	425	46.9	8	45.67	122.4	119.8	118.4	118.1	68.5	107.5	98.9	83.1	72.5	90.8	0.00288808	1.37742
P46935	Nedd4	E3 ubiquitin-protein ligase NEDD4 OS=Mus musculus OX=10090 GN=Nedd4 PE=1 SV=3	16	13	16	12	887	102.6	5.26	51.43	112.4	107.3	114.3	110.3	96.6	88.6	89.4	90.4	93.7	97.1	3.44463e-05	1.19908
Q07456	Ambp	Protein AMBP OS=Mus musculus OX=10090 GN=Ambp PE=1 SV=2	30	11	18	11	349	39	6.32	66.52	103.3	101.4	85.2	85.5	98	97.2	113.2	101	93.8	121.4	0.167079	0.901537
P15327	Bpgm	Bisphosphoglycerate mutase OS=Mus musculus OX=10090 GN=Bpgm PE=1 SV=2	27	9	19	9	259	30	7.06	55.63	111.4	110.7	88.7	100.3	102.2	95.2	89	111.5	99.7	91.3	0.458727	1.04712
Q9CZ42	Naxd	ATP-dependent (S)-NAD(P)H-hydrate dehydratase OS=Mus musculus OX=10090 GN=Naxd PE=1 SV=1	31	9	18	9	343	36.7	7.77	66.01	97.8	92.8	109.7	107.5	104.2	99.4	98.4	96.9	101.2	92.2	0.417255	1.03275
Q9D8Y0	Efhd2	EF-hand domain-containing protein D2 OS=Mus musculus OX=10090 GN=Efhd2 PE=1 SV=1	40	10	16	10	240	26.8	5.06	50.82	120.9	106.7	116.6	125	87.5	86.3	93.4	84.6	91.8	87	3.95882e-05	1.32642
Q8K2C7	Os9	Protein OS-9 OS=Mus musculus OX=10090 GN=Os9 PE=1 SV=2	18	13	19	13	672	76.1	4.84	53.67	101.7	103.2	106.6	110.3	93.6	98.5	105.6	94	86.5	100.2	0.0390916	1.09388
Q9JJU8	Sh3bgrl	SH3 domain-binding glutamic acid-rich-like protein OS=Mus musculus OX=10090 GN=Sh3bgrl PE=1 SV=1	68	7	15	7	114	12.8	4.92	67.04	127.4	120.3	105.7	113.7	87.8	96	88.6	84.2	83.8	92.5	0.000216514	1.31479
Q9D892	Itpa	Inosine triphosphate pyrophosphatase OS=Mus musculus OX=10090 GN=Itpa PE=1 SV=2	40	5	16	5	198	21.9	5.87	57.28	96.3	100.4	94.4	99.7	103.9	101.1	100.7	100.4	100.6	102.4	0.0202547	0.962404
Q61464	Znf638	Zinc finger protein 638 OS=Mus musculus OX=10090 GN=Znf638 PE=1 SV=2	7	14	16	14	1960	218	6.89	44.45	105	103	104.2	104.3	93.3	96.3	101.8	97.3	91.3	103.5	0.022334	1.07069
O08917	Flot1	Flotillin-1 OS=Mus musculus OX=10090 GN=Flot1 PE=1 SV=1	29	12	19	12	428	47.5	7.15	49.79	104.6	99.8	92.3	96.2	101.6	100.4	110.1	97.5	92.8	104.6	0.445578	0.970923
P23591	Tsta3	GDP-L-fucose synthase OS=Mus musculus OX=10090 GN=Tsta3 PE=1 SV=3	35	10	15	10	321	35.9	6.74	56.08	100.1	98.3	100.5	102.2	103.3	100.7	98.5	99.4	100.7	96.4	0.751837	1.00442
P61458	Pcbd1	Pterin-4-alpha-carbinolamine dehydratase OS=Mus musculus OX=10090 GN=Pcbd1 PE=1 SV=2	66	7	34	6	104	12	6.8	86.3	90.6	100.6	93.2	90.8	102.7	107.1	104.5	103.7	109.1	97.6	0.00552608	0.900912
Q8BYK6	Ythdf3	YTH domain-containing family protein 3 OS=Mus musculus OX=10090 GN=Ythdf3 PE=1 SV=2	18	9	16	6	585	63.9	9.04	48.26	101	98.3	101.7	97.6	97.4	96.8	103	98.9	99.1	106.1	0.784385	0.994346
Q8R317	Ubqln1	Ubiquilin-1 OS=Mus musculus OX=10090 GN=Ubqln1 PE=1 SV=1	15	7	14	5	582	61.9	4.94	52.53	96.5	104	121	96.6	86.1	127.8	90.1	98.5	86.7	92.7	0.43822	1.07776
Q3ULJ0	Gpd1l	Glycerol-3-phosphate dehydrogenase 1-like protein OS=Mus musculus OX=10090 GN=Gpd1l PE=1 SV=2	21	9	19	8	351	38.2	6.77	55.92	102.1	100.3	114.1	112.3	99.6	100.4	91.6	96.7	98.3	84.5	0.0203339	1.12625
Q6A028	Swap70	Switch-associated protein 70 OS=Mus musculus OX=10090 GN=Swap70 PE=1 SV=2	20	14	16	13	585	69	6.05	49.63	111.7	109.2	108.2	110.4	91	97.9	97.1	96.2	89.9	88.5	6.50729e-05	1.17597
P54227	Stmn1	Stathmin OS=Mus musculus OX=10090 GN=Stmn1 PE=1 SV=2	50	10	21	10	149	17.3	5.97	55.69	170.5	158.5	135.9	147.1	57.2	63.1	74.7	73.6	58	61.5	1.55993e-06	2.36537
P22892	Ap1g1	AP-1 complex subunit gamma-1 OS=Mus musculus OX=10090 GN=Ap1g1 PE=1 SV=3	13	14	20	13	822	91.3	6.8	50.79	107.1	101.1	101.5	109.1	104.6	94.3	98.2	93	94.3	96.7	0.0190715	1.08105
Q60973	Rbbp7	Histone-binding protein RBBP7 OS=Mus musculus OX=10090 GN=Rbbp7 PE=1 SV=1	31	9	16	5	425	47.8	5.05	62.02	115.5	110.5	105.4	105.6	91.5	97.9	97.4	94.4	87.1	94.8	0.000568038	1.16409
A2AKK5	Acnat1	Acyl-coenzyme A amino acid N-acyltransferase 1 OS=Mus musculus OX=10090 GN=Acnat1 PE=1 SV=1	21	7	17	2	416	46	8.73	70.72	103	106.5	112.5	117.2	94	81.9	108.4	90.7	93	92.9	0.0117306	1.17454
Q9R1P3	Psmb2	Proteasome subunit beta type-2 OS=Mus musculus OX=10090 GN=Psmb2 PE=1 SV=1	40	9	22	9	201	22.9	7.02	63.18	98.1	95.1	88.8	87.8	106.6	108.4	105	104.3	106.1	99.7	0.000960924	0.880336
Q9WUQ2	Preb	Prolactin regulatory element-binding protein OS=Mus musculus OX=10090 GN=Preb PE=1 SV=1	25	11	16	11	417	45.4	8.76	54.94	100.5	104.9	99.5	107.2	100.1	100	93.7	101	93.5	99.6	0.0566137	1.05145
Q60631	Grb2	Growth factor receptor-bound protein 2 OS=Mus musculus OX=10090 GN=Grb2 PE=1 SV=1	30	8	14	8	217	25.2	6.32	49.02	105.9	103	103.9	103.1	92.9	97.2	105.6	92.4	99.6	96.4	0.0311692	1.06805
P58021	Tm9sf2	Transmembrane 9 superfamily member 2 OS=Mus musculus OX=10090 GN=Tm9sf2 PE=1 SV=1	20	10	16	10	662	75.3	7.43	45.94	118.2	108.9	118.1	125.6	91	81.2	94	84.3	80.9	97.7	0.000177828	1.33472
Q9DCT2	Ndufs3	NADH dehydrogenase [ubiquinone] iron-sulfur protein 3, mitochondrial OS=Mus musculus OX=10090 GN=Ndufs3 PE=1 SV=2	38	11	20	11	263	30.1	7.17	60	84.7	89.2	76.5	76.5	117.3	111.6	108.1	113.2	112.9	110.1	6.85428e-06	0.728387
P08122	Col4a2	Collagen alpha-2(IV) chain OS=Mus musculus OX=10090 GN=Col4a2 PE=1 SV=4	6	9	18	9	1707	167.2	8.48	51.61	146.4	113.4	105.8	107.1	85.7	90.2	89.6	86.7	87.3	87.8	0.00404018	1.34468
Q99PG2	Ogfr	Opioid growth factor receptor OS=Mus musculus OX=10090 GN=Ogfr PE=1 SV=1	28	12	20	12	633	70.6	4.77	52.71	103.8	106	101.5	101.1	90.9	101.6	107	95.7	89.8	102.6	0.19284	1.05276
Q8VCH8	Ubxn4	UBX domain-containing protein 4 OS=Mus musculus OX=10090 GN=Ubxn4 PE=1 SV=1	19	10	15	10	506	56.4	6.61	51.11	99.3	102.2	101.5	108.1	99.5	93.8	100	97.6	95.1	103	0.0777565	1.04694
Q9QYI4	Dnajb12	DnaJ homolog subfamily B member 12 OS=Mus musculus OX=10090 GN=Dnajb12 PE=1 SV=2	24	9	17	9	376	42	8.51	50.96	91.5	99.2	92.4	90.9	98.4	100	107.2	105.3	105.6	109.5	0.00357323	0.896166
Q8BMK4	Ckap4	Cytoskeleton-associated protein 4 OS=Mus musculus OX=10090 GN=Ckap4 PE=1 SV=2	22	13	17	13	575	63.7	5.64	47.18	138.5	118.2	101.1	109.4	84.6	87.8	97.9	86.2	81	95.4	0.0045222	1.31507
Q9WVQ5	Apip	Methylthioribulose-1-phosphate dehydratase OS=Mus musculus OX=10090 GN=Apip PE=1 SV=1	33	6	13	6	241	26.9	6.9	38.19	99.3	103.5	103.1	107.2	94.4	98	96.9	98.5	94.8	104.4	0.0415734	1.05562
Q61210	Arhgef1	Rho guanine nucleotide exchange factor 1 OS=Mus musculus OX=10090 GN=Arhgef1 PE=1 SV=2	13	11	16	11	920	102.7	5.6	46.1	112.7	103.6	102.8	99.1	90.6	103.2	102	98.9	93.2	94	0.0609638	1.07802
Q91VU6	Dcaf11	DDB1- and CUL4-associated factor 11 OS=Mus musculus OX=10090 GN=Dcaf11 PE=1 SV=1	23	10	18	10	549	62	6.44	62.21	97	98.2	96	89.1	99	104.3	103.8	103.1	107.2	102.4	0.00460785	0.920378
P06802	Enpp1	Ectonucleotide pyrophosphatase/phosphodiesterase family member 1 OS=Mus musculus OX=10090 GN=Enpp1 PE=1 SV=4	15	10	12	10	906	103.1	6.6	42.71	90.6	93.5	81.6	74.9	113.4	116	102.2	109.9	115.2	102.8	0.000648399	0.774678
Q9ESZ8	Gtf2i	General transcription factor II-I OS=Mus musculus OX=10090 GN=Gtf2i PE=1 SV=3	10	12	17	12	998	112.2	6.55	44.31	107.9	102.7	97.1	97.7	100.7	105.5	96.5	97.9	93.6	100.4	0.457854	1.0227
Q64213	Sf1	Splicing factor 1 OS=Mus musculus OX=10090 GN=Sf1 PE=1 SV=6	17	9	13	9	653	70.4	8.98	47.18	104.9	104.4	101.6	101.6	97.6	95.7	101.2	96.6	95.9	100.5	0.00589601	1.05319
Q9DB26	Phyhd1	Phytanoyl-CoA dioxygenase domain-containing protein 1 OS=Mus musculus OX=10090 GN=Phyhd1 PE=1 SV=2	28	7	19	7	291	32.5	6.34	73.52	91.9	95.6	96.9	95.8	107.1	102.7	96.2	98.7	107.8	107.5	0.0150136	0.919839
Q9D1C8	Vps28	Vacuolar protein sorting-associated protein 28 homolog OS=Mus musculus OX=10090 GN=Vps28 PE=1 SV=1	37	9	18	9	221	25.4	5.54	56.26	102.5	100	100	97.9	96.2	98.4	106.4	99.9	95.9	102.8	0.941562	1.00167
Q9CQC9	Sar1b	GTP-binding protein SAR1b OS=Mus musculus OX=10090 GN=Sar1b PE=1 SV=1	35	7	23	4	198	22.4	6.11	84.74	86.6	103.5	87.8	92	107.3	100.2	97.4	104.5	112.6	108.1	0.0166431	0.880575
Q9R111	Gda	Guanine deaminase OS=Mus musculus OX=10090 GN=Gda PE=1 SV=1	30	12	18	12	454	51	5.53	65.18	101	97	101.4	96.8	96.7	98.9	98.5	102.2	102.4	105.2	0.420082	0.984103
Q3TL44	Nlrx1	NLR family member X1 OS=Mus musculus OX=10090 GN=Nlrx1 PE=1 SV=1	12	10	14	10	975	107.8	7.37	45.74	104.4	97.7	116.6	117.4	92.7	95.5	93.9	95.4	94.2	92.2	0.00457762	1.16005
Q810J8	Zfyve1	Zinc finger FYVE domain-containing protein 1 OS=Mus musculus OX=10090 GN=Zfyve1 PE=1 SV=2	16	13	19	13	777	86.9	7.34	53.18	97.3	100.5	97	95.5	100.4	97.4	100.6	103.3	103.3	104.7	0.0348839	0.960226
O55135	Eif6	Eukaryotic translation initiation factor 6 OS=Mus musculus OX=10090 GN=Eif6 PE=1 SV=2	36	6	19	6	245	26.5	4.74	73.56	118	107.4	115.3	123.9	88.1	86	91.3	88.9	87.2	94	2.38497e-05	1.3014
P70122	Sbds	Ribosome maturation protein SBDS OS=Mus musculus OX=10090 GN=Sbds PE=1 SV=4	46	11	15	11	250	28.8	8.76	47.47	96.7	100.2	87.3	92.2	104.5	106.3	101.9	103.8	102.8	104.2	0.00302603	0.905533
P61750	Arf4	ADP-ribosylation factor 4 OS=Mus musculus OX=10090 GN=Arf4 PE=1 SV=2	51	6	15	2	180	20.4	7.14	65.05	110.2	105.2	98.7	100.6	94	92.9	99.5	95.2	94.4	109.3	0.141453	1.06279
Q8BWY3	Etf1	Eukaryotic peptide chain release factor subunit 1 OS=Mus musculus OX=10090 GN=Etf1 PE=1 SV=4	15	6	19	6	437	49	5.71	60.3	105.4	104	103	106.5	96.9	95.3	98.8	95.5	95.1	99.4	0.000117511	1.0815
Q921M4	Golga2	Golgin subfamily A member 2 OS=Mus musculus OX=10090 GN=Golga2 PE=1 SV=3	12	13	14	13	999	113.2	5	45.21	103.5	104.4	100	100.8	98.1	96	99.8	101.2	93.8	102.4	0.0863036	1.03678
P0DOV2	Ifi204	Interferon-activable protein 204 OS=Mus musculus OX=10090 GN=Ifi204 PE=1 SV=1	22	13	16	4	619	69.4	8.69	46.6	131.3	117	110.9	122.5	76.2	89.9	105.8	78.8	76.2	91.4	0.00110719	1.39408
P31938	Map2k1	Dual specificity mitogen-activated protein kinase kinase 1 OS=Mus musculus OX=10090 GN=Map2k1 PE=1 SV=2	23	9	17	5	393	43.4	6.7	54.65	102.1	102.2	106.7	98.8	90	95.5	109.2	96.2	93.9	105.4	0.33277	1.04151
Q8BKX1	Baiap2	Brain-specific angiogenesis inhibitor 1-associated protein 2 OS=Mus musculus OX=10090 GN=Baiap2 PE=1 SV=2	23	13	15	13	535	59.2	9.04	46.14	105	102.8	111.7	106.5	92.1	88.6	97.4	109.5	95.4	90.9	0.0294304	1.11343
Q9CQ65	Mtap	S-methyl-5'-thioadenosine phosphorylase OS=Mus musculus OX=10090 GN=Mtap PE=1 SV=1	37	9	17	9	283	31	7.14	60.38	113.6	117.5	134.9	146.2	83.7	81.2	77.8	79.6	81.8	83.8	6.23943e-05	1.57471
Q5EBG8		Uncharacterized protein C1orf50 homolog OS=Mus musculus OX=10090 PE=1 SV=1	47	7	13	7	199	21.8	5.53	46.75	96.2	96	115.3	110.3	101.3	101.7	93.5	90.6	99.7	95.4	0.140673	1.07643
Q61578	Fdxr	NADPH:adrenodoxin oxidoreductase, mitochondrial OS=Mus musculus OX=10090 GN=Fdxr PE=1 SV=1	28	11	16	11	494	54.2	8.66	51.83	110.7	96.9	139.8	142.9	85.8	89.2	81	84.7	84.9	84.2	0.00302772	1.44262
Q9D0G0	Mrps30	28S ribosomal protein S30, mitochondrial OS=Mus musculus OX=10090 GN=Mrps30 PE=1 SV=1	22	9	14	9	442	49.9	9.38	44.48	108.9	98	117.8	119.4	96.9	96.7	89.3	93.9	88.4	90.5	0.00279755	1.19876
Q99M51	Nck1	Cytoplasmic protein NCK1 OS=Mus musculus OX=10090 GN=Nck1 PE=1 SV=1	28	9	13	9	377	42.9	6.47	44.88	116.7	107.8	122.2	123.7	82.7	93.1	90.8	89.8	85.2	87.9	2.76895e-05	1.33258
Q6PAR5	Gapvd1	GTPase-activating protein and VPS9 domain-containing protein 1 OS=Mus musculus OX=10090 GN=Gapvd1 PE=1 SV=2	8	10	14	10	1458	162.3	5.19	41.17	92.8	99.2	89.3	88.7	105.7	108.1	99.2	103.5	109.9	103.6	0.00174962	0.880952
P49935	Ctsh	Pro-cathepsin H OS=Mus musculus OX=10090 GN=Ctsh PE=1 SV=2	30	9	15	9	333	37.1	8.4	56.94	99.6	101.9	92.4	91.6	100.8	106.8	100.7	101.6	104.5	100	0.039303	0.941162
Q9CS42	Prps2	Ribose-phosphate pyrophosphokinase 2 OS=Mus musculus OX=10090 GN=Prps2 PE=1 SV=4	30	11	17	5	318	34.8	6.61	65.36	108.4	109.1	101.4	106.2	100.1	87.7	102.4	101.7	93.6	89.4	0.0189836	1.10915
Q60855	Ripk1	Receptor-interacting serine/threonine-protein kinase 1 OS=Mus musculus OX=10090 GN=Ripk1 PE=1 SV=1	17	10	12	10	656	74.8	6.47	38.46	118.1	109.5	120.2	126.1	87.5	86.4	92.5	86.8	86.2	86.7	6.66356e-06	1.35117
Q8CCP0	Nemf	Nuclear export mediator factor Nemf OS=Mus musculus OX=10090 GN=Nemf PE=1 SV=2	11	12	14	12	1064	121.1	6.8	41.78	105.9	107.3	103.7	101.7	97	91	103.5	94.4	93.7	101.8	0.0198748	1.07998
Q80U93	Nup214	Nuclear pore complex protein Nup214 OS=Mus musculus OX=10090 GN=Nup214 PE=1 SV=2	6	13	15	13	2085	212.8	7.08	40.89	116	100.8	111.2	109.5	93.4	96.6	96.6	93.1	89.8	93.1	0.000561224	1.16646
O09172	Gclm	Glutamate--cysteine ligase regulatory subunit OS=Mus musculus OX=10090 GN=Gclm PE=1 SV=1	31	9	18	9	274	30.5	5.52	51.07	97.1	99.4	89.8	91.5	108.9	105.3	98.2	104.9	103.9	101	0.00752659	0.9108
Q8R4Y4	Stab1	Stabilin-1 OS=Mus musculus OX=10090 GN=Stab1 PE=1 SV=1	6	15	19	15	2571	276.1	6.65	31.65	93.9	98.7	104.5	105.3	98.6	110.3	97.8	98.3	93.8	98.5	0.774522	1.01055
Q8C8U0	Ppfibp1	Liprin-beta-1 OS=Mus musculus OX=10090 GN=Ppfibp1 PE=1 SV=3	13	11	14	9	969	108.5	5.49	42.34	117.3	105.6	113.8	112.3	84.8	93	94.3	99.7	87.2	92	0.000277593	1.22232
Q9DC71	Mrps15	28S ribosomal protein S15, mitochondrial OS=Mus musculus OX=10090 GN=Mrps15 PE=1 SV=2	37	9	23	9	258	29.4	10.13	74.49	103.8	95.8	117.4	120.1	92.6	96.2	89.2	95.4	93.9	95.5	0.011264	1.16498
Q99LD8	Ddah2	N(G),N(G)-dimethylarginine dimethylaminohydrolase 2 OS=Mus musculus OX=10090 GN=Ddah2 PE=1 SV=1	38	10	17	9	285	29.6	6.01	57.13	106.3	106.7	103.1	107.2	96.9	96.6	98.8	93.9	94.8	95.9	2.88493e-05	1.10062
Q9CYI4	Luc7l	Putative RNA-binding protein Luc7-like 1 OS=Mus musculus OX=10090 GN=Luc7l PE=1 SV=2	28	9	13	4	371	43.9	9.88	44.32	85.9	83.5	82.8	80.2	102.8	104.9	125	108.2	111.2	115.5	0.000161131	0.746854
Q9D517	Agpat3	1-acyl-sn-glycerol-3-phosphate acyltransferase gamma OS=Mus musculus OX=10090 GN=Agpat3 PE=1 SV=2	24	9	13	9	376	43.3	8.51	49.64	117.9	101.3	119.9	130.9	90.3	83.7	93.5	83.5	87.7	91.4	0.000552557	1.32994
Q9D1D4	Tmed10	Transmembrane emp24 domain-containing protein 10 OS=Mus musculus OX=10090 GN=Tmed10 PE=1 SV=1	30	8	15	8	219	24.9	6.7	64.51	102.8	100.2	102.2	102.3	97.5	91.8	102.8	96.1	94.6	109.8	0.381764	1.03147
Q9DC69	Ndufa9	NADH dehydrogenase [ubiquinone] 1 alpha subcomplex subunit 9, mitochondrial OS=Mus musculus OX=10090 GN=Ndufa9 PE=1 SV=2	20	9	18	9	377	42.5	9.74	67.26	80.8	89.2	69.6	72.2	120.5	116.7	109.4	113.6	115.2	112.8	1.61261e-05	0.679599
Q9DAK9	Phpt1	14 kDa phosphohistidine phosphatase OS=Mus musculus OX=10090 GN=Phpt1 PE=1 SV=1	55	7	19	7	124	14	5.53	52.65	97.1	100	103.2	105.9	98.7	99	95.7	104.9	97.6	97.8	0.271445	1.02628
P63085	Mapk1	Mitogen-activated protein kinase 1 OS=Mus musculus OX=10090 GN=Mapk1 PE=1 SV=3	28	9	15	6	358	41.2	6.98	50.26	110.1	107.1	104.7	111.1	89.6	96.3	95.4	94.8	93	97.9	8.09346e-05	1.1455
Q7M6Y3	Picalm	Phosphatidylinositol-binding clathrin assembly protein OS=Mus musculus OX=10090 GN=Picalm PE=1 SV=1	11	11	17	11	660	71.5	7.91	47.99	104.5	98.1	95.9	96.7	103.8	96	103.7	96.2	103.1	102.1	0.43263	0.979997
Q9R013	Ctsf	Cathepsin F OS=Mus musculus OX=10090 GN=Ctsf PE=1 SV=1	13	6	11	6	462	51.6	6.55	50.23	78.3	72.5	74.6	76.3	117.6	120.3	105.7	121.9	129.9	103	5.65998e-05	0.647981
P09528	Fth1	Ferritin heavy chain OS=Mus musculus OX=10090 GN=Fth1 PE=1 SV=2	50	8	12	8	182	21.1	5.88	49.77	108.2	107.1	120.7	134.5	87.4	75.9	83.7	94	105.6	82.8	0.00389591	1.33311
Q8BPM0	Daam1	Disheveled-associated activator of morphogenesis 1 OS=Mus musculus OX=10090 GN=Daam1 PE=1 SV=4	10	12	14	12	1077	123.3	7.46	36.8	102.9	105.9	86	89.7	107.3	104	101.9	103.5	101.4	97.3	0.164425	0.937195
P58137	Acot8	Acyl-coenzyme A thioesterase 8 OS=Mus musculus OX=10090 GN=Acot8 PE=1 SV=1	27	10	16	10	320	35.8	7.64	47.39	102	108.2	93.1	106.2	98.4	93.2	99.1	96.9	103.2	99.7	0.242892	1.04022
P62900	Rpl31	60S ribosomal protein L31 OS=Mus musculus OX=10090 GN=Rpl31 PE=1 SV=1	43	9	28	9	125	14.5	10.54	80.93	98.3	97.8	92.4	91.8	102.5	102.2	104.9	99.5	99.8	110.9	0.0120729	0.920378
Q9CQJ8	Ndufb9	NADH dehydrogenase [ubiquinone] 1 beta subcomplex subunit 9 OS=Mus musculus OX=10090 GN=Ndufb9 PE=1 SV=3	54	7	15	7	179	22	7.8	66.84	84.3	90.2	77.3	75.3	111.2	114.8	107.5	118.7	111.1	109.6	1.87383e-05	0.729157
Q9CYZ2	Tpd52l2	Tumor protein D54 OS=Mus musculus OX=10090 GN=Tpd52l2 PE=1 SV=1	39	10	16	10	220	24	6.15	63.57	108.2	107.3	107.6	108.4	93.6	95.5	97.2	92.1	92.8	97.2	3.15961e-06	1.13872
Q8K2I3	Fmo2	Dimethylaniline monooxygenase [N-oxide-forming] 2 OS=Mus musculus OX=10090 GN=Fmo2 PE=1 SV=3	24	12	12	12	535	60.9	8.47	40.75	122.2	99.9	124.1	123.2	91.2	92.9	90.9	89.7	88.5	77.4	0.000701414	1.32699
Q8BGG9	Acnat2	Acyl-coenzyme A amino acid N-acyltransferase 2 OS=Mus musculus OX=10090 GN=Acnat2 PE=1 SV=1	23	8	17	3	420	46.6	7.97	66.51	125.4	123.1	132	144.8	74.9	72.9	86.2	77.6	85.3	77.8	4.19053e-06	1.65989
P61022	Chp1	Calcineurin B homologous protein 1 OS=Mus musculus OX=10090 GN=Chp1 PE=1 SV=2	46	7	15	7	195	22.4	5.1	49.51	106.9	102.6	130.1	133.8	89.3	85.5	88.2	85.4	91	87.3	0.00136237	1.34821
Q99KD5	Unc45a	Protein unc-45 homolog A OS=Mus musculus OX=10090 GN=Unc45a PE=1 SV=2	14	15	18	15	944	103.4	6.34	47.86	116.6	111.6	122.5	123.8	79.7	86.8	91	86.7	85.3	96	2.45095e-05	1.35442
P14131	Rps16	40S ribosomal protein S16 OS=Mus musculus OX=10090 GN=Rps16 PE=1 SV=4	38	9	27	9	146	16.4	10.21	83.58	96.7	97.1	90.5	95.9	106.7	99.4	105.7	101.7	98.7	107.5	0.00731542	0.920284
P23506	Pcmt1	Protein-L-isoaspartate(D-aspartate) O-methyltransferase OS=Mus musculus OX=10090 GN=Pcmt1 PE=1 SV=3	48	9	11	9	227	24.6	7.65	45.13	106.8	106.1	96.3	98.8	100.5	97.5	99.1	100.4	99	95.5	0.18349	1.03378
Q8CFI7	Polr2b	DNA-directed RNA polymerase II subunit RPB2 OS=Mus musculus OX=10090 GN=Polr2b PE=1 SV=2	13	14	14	14	1174	133.8	6.87	38.92	103.1	101.7	102.3	105.9	97.7	99.8	97.8	93.8	96.1	101.7	0.00908725	1.05555
Q9D273	Mmab	Corrinoid adenosyltransferase OS=Mus musculus OX=10090 GN=Mmab PE=1 SV=1	39	9	13	9	237	26.3	9.2	47.96	81.4	88.7	74.1	73.5	114.1	115.2	103.6	112.9	123.2	113.2	4.21331e-05	0.698549
P84089	Erh	Enhancer of rudimentary homolog OS=Mus musculus OX=10090 GN=Erh PE=1 SV=1	46	7	19	7	104	12.3	5.92	55.94	99.7	103	103.3	101.6	97.3	100	98.1	96.3	100.7	99.7	0.018499	1.0326
P15116	Cdh2	Cadherin-2 OS=Mus musculus OX=10090 GN=Cdh2 PE=1 SV=2	14	9	12	9	906	99.7	4.78	50.56	100.2	98	91	92.7	98.9	106	101.2	102.9	104.9	104.2	0.00840532	0.926792
P63001	Rac1	Ras-related C3 botulinum toxin substrate 1 OS=Mus musculus OX=10090 GN=Rac1 PE=1 SV=1	36	7	25	3	192	21.4	8.5	75.99	109.4	108.3	104.8	107.8	92	97.8	99	92.8	90.9	97.2	0.000174985	1.13296
Q9D6M3	Slc25a22	Mitochondrial glutamate carrier 1 OS=Mus musculus OX=10090 GN=Slc25a22 PE=1 SV=1	25	8	17	8	323	34.6	9.09	48.62	113.8	100.6	101.6	103.8	99.9	94.8	95.5	97.9	96.7	95.4	0.0127536	1.08532
Q9CQ69	Uqcrq	Cytochrome b-c1 complex subunit 8 OS=Mus musculus OX=10090 GN=Uqcrq PE=1 SV=3	38	5	19	5	82	9.8	10.26	61.72	81.9	85	71.9	66.8	117.2	121.7	112.8	114.3	115.9	112.6	6.3294e-06	0.660043
P55937	Golga3	Golgin subfamily A member 3 OS=Mus musculus OX=10090 GN=Golga3 PE=1 SV=3	10	14	18	14	1487	167.1	5.4	52.61	104.8	105.8	99.5	98.6	94.2	96.8	102	100.5	95.8	102.1	0.148575	1.03661
Q3UL36	Arglu1	Arginine and glutamate-rich protein 1 OS=Mus musculus OX=10090 GN=Arglu1 PE=1 SV=2	29	12	17	12	271	32.9	10.36	51.69	105	104.1	99.5	97.9	99.1	100.2	105.6	97.5	92.8	98.4	0.316658	1.02721
Q3TJZ6	Fam98a	Protein FAM98A OS=Mus musculus OX=10090 GN=Fam98a PE=1 SV=1	16	7	15	5	515	55	8.95	68.91	106.1	104.2	101.1	100.2	94.9	90.9	102.3	99.6	93.3	107.4	0.185674	1.04929
Q9WV54	Asah1	Acid ceramidase OS=Mus musculus OX=10090 GN=Asah1 PE=1 SV=1	20	10	23	10	394	44.6	8.46	62.6	122.1	108.3	103	106.5	90.9	96.4	96	93.3	95.4	88	0.00207348	1.1783
P52479	Usp10	Ubiquitin carboxyl-terminal hydrolase 10 OS=Mus musculus OX=10090 GN=Usp10 PE=1 SV=3	12	10	17	10	792	87	5.17	52.77	108.7	104.4	116.2	113.7	96.5	88.1	94.9	93.9	90	93.7	0.000137546	1.19278
Q9JHJ0	Tmod3	Tropomodulin-3 OS=Mus musculus OX=10090 GN=Tmod3 PE=1 SV=1	29	10	18	10	352	39.5	5.14	63.96	113.6	109.1	111.7	109.6	88.2	93.9	96.6	93.3	91.5	92.6	3.6677e-06	1.19763
Q8WTY4	Ciapin1	Anamorsin OS=Mus musculus OX=10090 GN=Ciapin1 PE=1 SV=1	30	9	16	9	309	33.4	5.2	53.27	116.1	112.9	112.7	118.4	89.1	90.9	87.7	90.1	87.6	94.6	4.71808e-07	1.27806
P97868	Rbbp6	E3 ubiquitin-protein ligase RBBP6 OS=Mus musculus OX=10090 GN=Rbbp6 PE=1 SV=5	8	14	16	14	1790	199.5	9.63	38.91	106.9	99.2	105.2	110	99.3	97.8	105.4	90.6	91.8	93.6	0.0289526	1.09239
O88543	Cops3	COP9 signalosome complex subunit 3 OS=Mus musculus OX=10090 GN=Cops3 PE=1 SV=3	27	10	18	10	423	47.8	6.65	60.57	108.9	105.2	107.1	110.4	99.9	90	92.3	93.2	95.3	97.7	0.000212754	1.13899
Q6PGB6	Naa50	N-alpha-acetyltransferase 50 OS=Mus musculus OX=10090 GN=Naa50 PE=1 SV=1	43	9	11	9	169	19.4	8.81	40.65	91.9	98.8	106.3	102.8	98.2	93.5	98.1	103.7	94.2	112.3	0.991098	0.9995
Q3THE2	Myl12b	Myosin regulatory light chain 12B OS=Mus musculus OX=10090 GN=Myl12b PE=1 SV=2	59	9	21	2	172	19.8	4.84	71.16	127	128.1	114.2	118.9	80.3	82.1	91.8	83.9	82.1	91.6	8.82548e-06	1.43083
Q8VE38	Oxnad1	Oxidoreductase NAD-binding domain-containing protein 1 OS=Mus musculus OX=10090 GN=Oxnad1 PE=1 SV=2	31	9	16	9	311	34.7	8.13	58.37	104.7	97.6	119.7	128.9	93.1	93.7	89.7	92.7	89.3	90.6	0.00579909	1.23174
P26150	Hsd3b3	3 beta-hydroxysteroid dehydrogenase/Delta 5-->4-isomerase type 3 OS=Mus musculus OX=10090 GN=Hsd3b3 PE=1 SV=3	23	7	13	6	373	42	7.97	43.19	88.3	103.5	72.3	73.4	117	106.6	106.5	107.4	113.2	111.8	0.0030116	0.764151
Q8BXB6	Slco2b1	Solute carrier organic anion transporter family member 2B1 OS=Mus musculus OX=10090 GN=Slco2b1 PE=1 SV=1	12	9	15	9	683	74.5	8.31	47.67	80	88.7	71.4	73.9	121.9	113.6	107.9	117.3	120.4	104.9	5.54025e-05	0.686589
Q91VF2	Hnmt	Histamine N-methyltransferase OS=Mus musculus OX=10090 GN=Hnmt PE=1 SV=1	34	10	17	10	295	33.6	5.06	59.49	99.5	116.1	115.3	98	93.4	112.4	88.2	92.9	97.1	87.1	0.083263	1.12651
Q8VBW6	Nae1	NEDD8-activating enzyme E1 regulatory subunit OS=Mus musculus OX=10090 GN=Nae1 PE=1 SV=1	19	10	12	10	534	60.2	5.52	37.8	106.7	102.8	104.7	111.4	95.8	96.5	93.3	99	97.6	92.3	0.000610789	1.11123
Q61553	Fscn1	Fascin OS=Mus musculus OX=10090 GN=Fscn1 PE=1 SV=4	19	8	15	8	493	54.5	6.89	51.41	115.3	109.5	97.2	104.8	94.6	101.8	100	92.9	90.6	93.4	0.0180164	1.11669
Q9CZU3	Mtrex	Exosome RNA helicase MTR4 OS=Mus musculus OX=10090 GN=Mtrex PE=1 SV=1	11	11	16	11	1040	117.6	6.4	51.83	110.2	106.6	114.7	113.5	91.6	93.8	96.3	91.4	88.2	93.7	1.43649e-05	1.2027
Q9WUZ9	Entpd5	Ectonucleoside triphosphate diphosphohydrolase 5 OS=Mus musculus OX=10090 GN=Entpd5 PE=1 SV=1	26	8	18	8	427	47.1	5.29	59.42	121.8	118.5	114.8	121.3	86.8	92.5	78.5	87.5	94.3	84	8.66339e-06	1.36478
P56656	Cyp2c39	Cytochrome P450 2C39 OS=Mus musculus OX=10090 GN=Cyp2c39 PE=1 SV=2	14	8	21	2	490	55.8	7.93	67.6	79.8	81	93.8	87.1	80.5	113.8	178.1	102.7	82.7	100.5	0.224402	0.778596
Q99M31	Hspa14	Heat shock 70 kDa protein 14 OS=Mus musculus OX=10090 GN=Hspa14 PE=1 SV=2	23	11	13	11	509	54.6	5.92	46.32	103.2	97.9	95.2	98.4	102.8	99.4	106	103.7	99	94.3	0.40641	0.978272
Q8K297	Colgalt1	Procollagen galactosyltransferase 1 OS=Mus musculus OX=10090 GN=Colgalt1 PE=1 SV=2	22	12	17	12	617	71	7.28	65.22	120.3	118.3	127.7	134.5	80.8	89.4	80	82.4	80.3	86.3	2.22341e-06	1.50481
Q8BMJ3	Eif1ax	Eukaryotic translation initiation factor 1A, X-chromosomal OS=Mus musculus OX=10090 GN=Eif1ax PE=2 SV=3	45	10	22	1	144	16.5	5.24	61.77	93.2	96.7	93.8	97	100.4	105.5	103.5	100	99.5	110.3	0.00768739	0.922238
O89110	Casp8	Caspase-8 OS=Mus musculus OX=10090 GN=Casp8 PE=1 SV=1	17	9	15	9	480	55.3	5.25	46.21	100.7	99.9	92.4	98	98.4	101.7	104.4	96.8	97.6	110	0.244533	0.963212
Q80TH2	Erbin	Erbin OS=Mus musculus OX=10090 GN=Erbin PE=1 SV=3	10	12	15	12	1402	157.2	5.69	41.88	128.6	109.2	119.7	116.3	83.9	87.2	89.2	80.4	81.1	104.3	0.000523507	1.35088
Q8BYA0	Tbcd	Tubulin-specific chaperone D OS=Mus musculus OX=10090 GN=Tbcd PE=1 SV=1	8	10	13	10	1196	133.2	6.51	40.21	112.9	106.1	112.9	117.8	89.4	95.7	88.4	93.6	89.7	93.5	2.67538e-05	1.22579
Q6PHN9	Rab35	Ras-related protein Rab-35 OS=Mus musculus OX=10090 GN=Rab35 PE=1 SV=1	40	9	16	7	201	23	8.29	49.47	112.8	103.4	111.2	111.3	90.2	90.6	95.1	90.3	91.4	103.7	0.000971682	1.17237
Q9EQU5	Set	Protein SET OS=Mus musculus OX=10090 GN=Set PE=1 SV=1	32	9	14	9	289	33.4	4.32	56.05	121.8	108.8	121	121.1	80.1	91.3	88.5	90.8	81.9	94.6	4.60163e-05	1.34494
P11862	Gas2	Growth arrest-specific protein 2 OS=Mus musculus OX=10090 GN=Gas2 PE=1 SV=1	28	9	12	9	314	34.9	8.57	46.35	118.4	127.8	103.7	101.7	84.2	91	87.2	102.2	96.2	87.6	0.00701659	1.23523
P27641	Xrcc5	X-ray repair cross-complementing protein 5 OS=Mus musculus OX=10090 GN=Xrcc5 PE=1 SV=4	15	8	13	8	732	83	5.16	59.61	123	112.5	119.7	118	92	98.5	84.1	81.9	87.3	82.9	3.49511e-05	1.34764
Q8K2C9	Hacd3	Very-long-chain (3R)-3-hydroxyacyl-CoA dehydratase 3 OS=Mus musculus OX=10090 GN=Hacd3 PE=1 SV=2	23	8	22	8	362	43.1	9.13	59.16	103.9	97.7	97.1	97.1	101.6	98	99.8	99.6	100.7	104.4	0.342746	0.982784
P47758	Srprb	Signal recognition particle receptor subunit beta OS=Mus musculus OX=10090 GN=Srprb PE=1 SV=1	33	8	16	8	269	29.6	9.28	62.13	103.9	99.8	95.3	92.8	98.8	92.7	111.7	98.5	96.1	110.4	0.463642	0.966294
O35678	Mgll	Monoglyceride lipase OS=Mus musculus OX=10090 GN=Mgll PE=1 SV=1	31	9	19	9	303	33.4	7.15	57.47	85.9	84.5	80.8	81.9	109.6	101.7	114.7	112.9	115.3	112.6	7.29695e-06	0.749325
P31725	S100a9	Protein S100-A9 OS=Mus musculus OX=10090 GN=S100a9 PE=1 SV=3	40	8	25	8	113	13	7.17	75.97	121.9	116.6	78.1	128.5	57.6	54.4	268.3	60.2	50	64.5	0.686986	1.20297
Q91WK1	Spryd4	SPRY domain-containing protein 4 OS=Mus musculus OX=10090 GN=Spryd4 PE=1 SV=1	33	9	16	9	207	23.3	9.45	46.32	135	101.3	159.9	178.7	76.5	73.8	72.1	70.9	65.3	66.5	0.000620163	2.02858
O89053	Coro1a	Coronin-1A OS=Mus musculus OX=10090 GN=Coro1a PE=1 SV=5	20	10	18	9	461	51	6.48	57.82	151.9	128	99.2	125.1	72.3	86.9	114.1	73.2	71.1	78.2	0.0067107	1.52541
Q8CHP5	Pym1	Partner of Y14 and mago OS=Mus musculus OX=10090 GN=Pym1 PE=1 SV=2	43	7	19	7	203	22.7	9.5	66.85	102.6	100.6	124.1	113.2	90.7	92.5	92.3	95.8	91.2	97.1	0.00553004	1.18075
Q8BH24	Tm9sf4	Transmembrane 9 superfamily member 4 OS=Mus musculus OX=10090 GN=Tm9sf4 PE=1 SV=1	17	10	14	10	643	74.6	7.23	53.12	107.1	110.6	122.2	129.6	82.5	84.6	90.9	89.8	82	100.5	0.00070641	1.32802
Q8VE97	Srsf4	Serine/arginine-rich splicing factor 4 OS=Mus musculus OX=10090 GN=Srsf4 PE=2 SV=1	19	10	17	6	489	55.9	11.4	55.51	109.9	101.2	111.5	102.2	93.9	102.8	95.8	99	87	96.8	0.0165539	1.1076
O54931	Akap2	A-kinase anchor protein 2 OS=Mus musculus OX=10090 GN=Akap2 PE=1 SV=3	12	11	15	11	893	98.5	5.21	49.26	114.3	104.9	111	113.5	86.5	101.6	94.4	95.7	86.5	91.6	0.000696956	1.19639
Q01149	Col1a2	Collagen alpha-2(I) chain OS=Mus musculus OX=10090 GN=Col1a2 PE=1 SV=2	7	10	22	10	1372	129.5	9.19	59.76	102.9	82.4	78.7	97.5	78.8	70.8	89.4	183.8	78.1	137.5	0.512242	0.849389
P49722	Psma2	Proteasome subunit alpha type-2 OS=Mus musculus OX=10090 GN=Psma2 PE=1 SV=3	30	6	18	6	234	25.9	7.43	55.74	84.3	91.9	84.2	82	105.5	110.7	109.8	113.2	112.3	106.3	7.04143e-06	0.780784
Q8BGZ7	Krt75	Keratin, type II cytoskeletal 75 OS=Mus musculus OX=10090 GN=Krt75 PE=1 SV=1	13	9	33	1	551	59.7	8.31	92.39	90.2	206.3	74.5	84.9	101.3	96.5	80.9	98	70.6	96.6	0.382363	1.25731
Q283N4	Urad	2-oxo-4-hydroxy-4-carboxy-5-ureidoimidazoline decarboxylase OS=Mus musculus OX=10090 GN=Urad PE=1 SV=1	32	8	23	8	178	20	6.11	89.16	98.5	102.1	98.5	105.9	102.3	101.4	95.3	96.3	104.4	95.4	0.426817	1.02084
P48774	Gstm5	Glutathione S-transferase Mu 5 OS=Mus musculus OX=10090 GN=Gstm5 PE=1 SV=1	33	10	20	8	224	26.6	7.21	61.52	109.8	107.1	105.6	114.9	91.8	95.6	98.9	88.3	92.8	95.3	0.000230474	1.16599
Q9D1E6	Tbcb	Tubulin-folding cofactor B OS=Mus musculus OX=10090 GN=Tbcb PE=1 SV=2	36	10	16	10	244	27.4	5.24	52.69	102.4	105.9	95.2	101.3	100.4	97.7	101.4	98.9	96.1	100.8	0.360623	1.01999
O35711	Ppfibp2	Liprin-beta-2 OS=Mus musculus OX=10090 GN=Ppfibp2 PE=1 SV=3	13	9	11	7	882	98.7	6.33	39.4	109.2	107.1	117.4	110.7	93.5	96.6	91.9	92	92.3	89.2	2.55999e-05	1.2
Q8VD04	Gripap1	GRIP1-associated protein 1 OS=Mus musculus OX=10090 GN=Gripap1 PE=1 SV=1	18	12	17	12	806	92.7	5.25	54.55	91.3	93.8	91.9	90.3	100.6	103.3	106.9	107.6	104	110.4	8.80727e-05	0.870654
Q6IRU5	Cltb	Clathrin light chain B OS=Mus musculus OX=10090 GN=Cltb PE=1 SV=1	28	10	23	10	229	25.2	4.63	73.58	90.1	93.2	97.7	88.1	98.4	111.8	104.9	103.2	103.6	109	0.00224309	0.877556
Q9D8X2	Ccdc124	Coiled-coil domain-containing protein 124 OS=Mus musculus OX=10090 GN=Ccdc124 PE=1 SV=1	51	13	17	13	217	25.3	9.64	54.25	93	97	91	90.4	103.6	105.1	106.7	101.6	101.5	110.1	0.000404717	0.886255
P50427	Sts	Steryl-sulfatase OS=Mus musculus OX=10090 GN=Sts PE=1 SV=1	17	11	14	11	624	66.5	8.5	40.02	109.9	98.8	96.7	97.5	113.1	100.7	95	100.6	100.6	87.1	0.81461	1.01214
Q52KI8	Srrm1	Serine/arginine repetitive matrix protein 1 OS=Mus musculus OX=10090 GN=Srrm1 PE=1 SV=2	12	9	14	8	946	106.8	11.87	47.57	112.7	98.9	97.4	96.4	95.8	103	106.4	95.9	97.5	96	0.569778	1.0227
P47857	Pfkm	ATP-dependent 6-phosphofructokinase, muscle type OS=Mus musculus OX=10090 GN=Pfkm PE=1 SV=3	16	12	15	10	780	85.2	8	40.17	92	93.7	93.8	88.5	102.2	108.2	103.6	110.9	107.5	99.5	0.000518835	0.873556
Q9D110	Mthfs	5-formyltetrahydrofolate cyclo-ligase OS=Mus musculus OX=10090 GN=Mthfs PE=2 SV=2	45	9	18	9	203	23.2	7.02	53.72	95.6	93.3	95.7	98.2	108.5	109.4	100	100.4	102.7	96.3	0.0304607	0.93018
Q9CXF4	Tbc1d15	TBC1 domain family member 15 OS=Mus musculus OX=10090 GN=Tbc1d15 PE=1 SV=1	12	9	14	9	671	76.5	5.3	45.53	105.5	100.4	102.7	102.6	99	100.1	98	99.3	94.4	98	0.00743619	1.04755
Q8BJS4	Sun2	SUN domain-containing protein 2 OS=Mus musculus OX=10090 GN=Sun2 PE=1 SV=3	14	11	12	11	731	81.6	7.02	35.51	113.3	104.5	93.7	96.5	89.7	91.2	144.1	89.8	86.4	90.8	0.786707	1.03378
P37804	Tagln	Transgelin OS=Mus musculus OX=10090 GN=Tagln PE=1 SV=3	37	8	14	8	201	22.6	8.81	47.76	169.9	122.1	103.3	120.6	70.8	73	95.3	81.5	77.9	85.6	0.00417335	1.59853
Q7TNG5	Eml2	Echinoderm microtubule-associated protein-like 2 OS=Mus musculus OX=10090 GN=Eml2 PE=1 SV=1	16	10	12	10	649	70.7	6.28	42.89	115.8	114.9	110.7	118.4	90.4	91.7	90.4	88.2	90.6	88.9	1.13497e-07	1.27675
Q5ND52	Mrm3	rRNA methyltransferase 3, mitochondrial OS=Mus musculus OX=10090 GN=Mrm3 PE=2 SV=1	19	10	13	10	418	46.8	9.39	32.07	122.1	93.3	184.1	212	62.2	65.7	61.3	74.6	60.3	64.3	0.00369493	2.36161
Q8R570	Snap47	Synaptosomal-associated protein 47 OS=Mus musculus OX=10090 GN=Snap47 PE=1 SV=1	22	9	17	9	413	46.5	5.76	56.1	90.7	93	107.9	98.3	94.5	93	102.5	101.4	104.6	114.2	0.41712	0.958456
Q3UJB9	Edc4	Enhancer of mRNA-decapping protein 4 OS=Mus musculus OX=10090 GN=Edc4 PE=1 SV=2	10	14	14	14	1406	152.4	5.78	33.53	107.1	102.7	100.4	99.5	91.9	98	106.8	99.8	94.3	99.3	0.204564	1.04143
Q9EPL8	Ipo7	Importin-7 OS=Mus musculus OX=10090 GN=Ipo7 PE=1 SV=2	8	9	16	8	1038	119.4	4.82	52	111.1	101.5	107.9	111.3	94.1	93.6	99.3	95.1	93	93.2	0.000293989	1.13971
Q9WUK2	Eif4h	Eukaryotic translation initiation factor 4H OS=Mus musculus OX=10090 GN=Eif4h PE=1 SV=3	36	12	22	12	248	27.3	7.23	66.33	100.2	111.5	100	102.6	93.8	97.7	101	96.9	91.8	104.5	0.0989516	1.06104
P52430	Pon1	Serum paraoxonase/arylesterase 1 OS=Mus musculus OX=10090 GN=Pon1 PE=1 SV=2	28	7	19	7	355	39.5	5.22	70.65	114.1	112.2	112.8	103	96.3	99.8	84.2	94.2	91.7	91.7	0.000802051	1.18865
Q8BVY0	Rsl1d1	Ribosomal L1 domain-containing protein 1 OS=Mus musculus OX=10090 GN=Rsl1d1 PE=1 SV=1	21	9	16	9	452	50.4	9.98	44.34	127.1	101.7	128.1	117.7	83.9	85	83.9	84.4	80.5	107.7	0.00221384	1.35497
Q62393	Tpd52	Tumor protein D52 OS=Mus musculus OX=10090 GN=Tpd52 PE=1 SV=2	29	6	12	6	224	24.3	4.72	55.52	125.6	117.2	115	118.2	79.7	78.4	109.1	84.8	79.3	92.7	0.00107396	1.3626
Q91VA6	Poldip2	Polymerase delta-interacting protein 2 OS=Mus musculus OX=10090 GN=Poldip2 PE=1 SV=1	29	11	17	11	368	41.8	8.63	57.05	105.8	93.8	111.4	107.5	96.1	106.6	92.4	100.6	93.3	92.6	0.101888	1.07935
O08539	Bin1	Myc box-dependent-interacting protein 1 OS=Mus musculus OX=10090 GN=Bin1 PE=1 SV=1	19	10	14	8	588	64.4	5.03	46.38	102.5	101.7	101.4	99.7	95.9	105.6	102.2	99.2	93.3	98.3	0.356007	1.02262
O88322	Nid2	Nidogen-2 OS=Mus musculus OX=10090 GN=Nid2 PE=1 SV=2	9	12	14	12	1403	153.8	5.38	44.32	138.8	118.9	110.2	114.5	84.3	86.9	92.4	85.6	82.1	86.2	0.000191724	1.39826
O35593	Psmd14	26S proteasome non-ATPase regulatory subunit 14 OS=Mus musculus OX=10090 GN=Psmd14 PE=1 SV=2	31	10	18	10	310	34.6	6.52	65.66	99	100.7	97.9	96.5	100.4	103.3	99.3	105.9	98.7	98.3	0.18292	0.975656
Q64261	Cdk6	Cyclin-dependent kinase 6 OS=Mus musculus OX=10090 GN=Cdk6 PE=1 SV=2	29	8	14	7	326	37	6.62	49.06	115.4	121.7	98.2	106.3	93.4	101.4	91.5	92	83.3	96.7	0.0093655	1.18646
Q9R049	Amfr	E3 ubiquitin-protein ligase AMFR OS=Mus musculus OX=10090 GN=Amfr PE=1 SV=2	22	9	13	9	643	73.1	6.46	42.47	102.8	109	106.1	103.6	96.7	88.4	97.3	97.8	100.8	97.5	0.00580555	1.09291
P00375	Dhfr	Dihydrofolate reductase OS=Mus musculus OX=10090 GN=Dhfr PE=1 SV=3	52	9	17	9	187	21.6	8.53	59.27	120.5	124	106.3	101.2	96.1	91.4	89.1	87.1	94.6	89.8	0.00169075	1.237
Q8K183	Pdxk	Pyridoxal kinase OS=Mus musculus OX=10090 GN=Pdxk PE=1 SV=1	26	8	16	8	312	35	6.29	62.67	90.3	97.7	97.3	95	103.8	107.3	98.9	105.8	100.7	103.2	0.0042877	0.920526
Q60972	Rbbp4	Histone-binding protein RBBP4 OS=Mus musculus OX=10090 GN=Rbbp4 PE=1 SV=5	20	7	15	3	425	47.6	4.89	60.76	105.6	101.2	100.3	92.6	93.6	101.1	103.7	102.9	94.6	104.4	0.970085	0.998751
Q9Z277	Baz1b	Tyrosine-protein kinase BAZ1B OS=Mus musculus OX=10090 GN=Baz1b PE=1 SV=2	9	15	17	15	1479	170.5	8.6	43.71	117.4	102.8	109.9	106.5	88.3	101.4	99.5	91	89.7	93.5	0.00327584	1.16241
Q8CI32	Bag5	BAG family molecular chaperone regulator 5 OS=Mus musculus OX=10090 GN=Bag5 PE=1 SV=1	24	10	16	10	447	50.9	6.05	49.54	112	108.9	140.3	131.8	84.1	84	84.2	84	84	86.7	0.000207387	1.45858
Q9CXW4	Rpl11	60S ribosomal protein L11 OS=Mus musculus OX=10090 GN=Rpl11 PE=1 SV=4	52	8	18	8	178	20.2	9.6	62.89	95.2	98	90.8	88.1	104.5	101	105.1	102.7	100.8	113.8	0.00484195	0.888915
Q91VT4	Cbr4	Carbonyl reductase family member 4 OS=Mus musculus OX=10090 GN=Cbr4 PE=1 SV=2	22	5	20	5	236	25.4	9.69	76.42	97.6	94.8	111.1	107.4	95.6	102.2	96.9	99.6	101	93.8	0.230108	1.04626
Q9CX56	Psmd8	26S proteasome non-ATPase regulatory subunit 8 OS=Mus musculus OX=10090 GN=Psmd8 PE=1 SV=2	33	11	18	11	353	39.9	9.58	59.96	101.2	102.4	92.7	95.2	102.1	103.6	99.4	101.2	98.8	103.4	0.131989	0.965078
Q61133	Gstt2	Glutathione S-transferase theta-2 OS=Mus musculus OX=10090 GN=Gstt2 PE=1 SV=4	32	5	16	5	244	27.6	7.55	60.12	94.9	91.3	93.3	101.2	115.2	112.7	98.9	90	111.4	91.1	0.218274	0.922089
Q9R0Q7	Ptges3	Prostaglandin E synthase 3 OS=Mus musculus OX=10090 GN=Ptges3 PE=1 SV=1	36	7	18	7	160	18.7	4.55	69.31	88.5	97.2	90.2	93.6	110	101.8	104.4	102.5	107.2	104.5	0.000398	0.879204
P35585	Ap1m1	AP-1 complex subunit mu-1 OS=Mus musculus OX=10090 GN=Ap1m1 PE=1 SV=3	28	9	15	9	423	48.5	7.3	53.27	112.4	103.8	107.5	114.3	97.7	96.7	92.7	90.2	92	92.6	0.000166995	1.16925
P47955	Rplp1	60S acidic ribosomal protein P1 OS=Mus musculus OX=10090 GN=Rplp1 PE=1 SV=1	96	4	11	4	114	11.5	4.32	53.31	90.7	103.4	90.8	85.8	96.7	103.1	103.3	104.6	100.3	121.3	0.0491346	0.883601
Q80UU9	Pgrmc2	Membrane-associated progesterone receptor component 2 OS=Mus musculus OX=10090 GN=Pgrmc2 PE=1 SV=2	49	9	14	7	217	23.3	5.15	53.31	99.2	105.1	114.6	104.9	96.5	96.5	96.1	98.4	97.8	91	0.00850092	1.10307
Q9D6J5	Ndufb8	NADH dehydrogenase [ubiquinone] 1 beta subcomplex subunit 8, mitochondrial OS=Mus musculus OX=10090 GN=Ndufb8 PE=1 SV=1	41	6	17	6	186	21.9	6.64	63.89	88.1	90.1	74.5	71.5	110.9	116.8	109.5	116.7	110.1	111.8	5.52557e-05	0.719592
O88962	Cyp8b1	7-alpha-hydroxycholest-4-en-3-one 12-alpha-hydroxylase OS=Mus musculus OX=10090 GN=Cyp8b1 PE=1 SV=1	19	9	16	9	500	57.7	8.84	51.45	57.4	60	53.3	48.4	119.2	127.9	135.1	142.3	148.2	108	1.17922e-05	0.420968
P61027	Rab10	Ras-related protein Rab-10 OS=Mus musculus OX=10090 GN=Rab10 PE=1 SV=1	41	10	16	9	200	22.5	8.38	50.23	101	96.8	98.1	97.5	99.9	97.2	106.8	101.2	98.3	103.1	0.193548	0.97296
P28650	Adss1	Adenylosuccinate synthetase isozyme 1 OS=Mus musculus OX=10090 GN=Adss1 PE=1 SV=2	30	11	13	11	457	50.2	8.43	47.34	94.1	93.8	111.6	106	100	108.4	95.8	97.7	101.5	91.1	0.631709	1.02313
Q6PB44	Ptpn23	Tyrosine-protein phosphatase non-receptor type 23 OS=Mus musculus OX=10090 GN=Ptpn23 PE=1 SV=2	6	11	17	11	1692	185.1	6.8	44.83	108.5	105.6	100.3	107.8	92.4	97.2	96.2	97.1	97.2	97.7	0.000823071	1.09605
Q9R0X4	Acot9	Acyl-coenzyme A thioesterase 9, mitochondrial OS=Mus musculus OX=10090 GN=Acot9 PE=1 SV=1	24	11	12	11	439	50.5	8.59	43.85	155.9	139.8	128.5	161.8	63.2	70	79.4	66.8	64.9	69.7	2.76567e-06	2.12319
P61255	Rpl26	60S ribosomal protein L26 OS=Mus musculus OX=10090 GN=Rpl26 PE=1 SV=1	35	8	26	8	145	17.2	10.55	75.47	94.7	92.8	83.8	82.8	111.7	105.6	111.2	104.4	102.5	110.6	0.000296944	0.822214
Q3V3R1	Mthfd1l	Monofunctional C1-tetrahydrofolate synthase, mitochondrial OS=Mus musculus OX=10090 GN=Mthfd1l PE=1 SV=2	10	10	12	10	977	105.7	7.02	46.49	172.1	138.5	181.1	219.1	47.9	53.9	51.3	48.2	42.3	45.6	1.01406e-05	3.68672
Q80WQ2	Vac14	Protein VAC14 homolog OS=Mus musculus OX=10090 GN=Vac14 PE=1 SV=1	13	11	12	11	782	88	6.13	45	104.7	102.1	96.3	102.8	99.6	103.3	97.2	96.7	100.3	97	0.241133	1.02483
Q923D5	Wbp11	WW domain-binding protein 11 OS=Mus musculus OX=10090 GN=Wbp11 PE=1 SV=2	14	10	15	10	641	69.8	8.4	44.62	111.3	98.8	102.9	99.8	100.8	98.4	101.5	93.6	96.1	96.7	0.0841537	1.05468
P53808	Pctp	Phosphatidylcholine transfer protein OS=Mus musculus OX=10090 GN=Pctp PE=1 SV=2	26	8	13	8	214	24.8	7.03	50.2	102.1	102.3	118.3	121.3	101.5	97.9	83.1	86.8	109.6	77	0.03999	1.19806
Q03249	Galt	Galactose-1-phosphate uridylyltransferase OS=Mus musculus OX=10090 GN=Galt PE=1 SV=3	25	10	13	10	379	43.2	6.77	48.8	82.4	88.9	82	77.9	109.6	117.6	112.3	109.7	113.7	105.9	5.85933e-06	0.742823
Q9QXB9	Drg2	Developmentally-regulated GTP-binding protein 2 OS=Mus musculus OX=10090 GN=Drg2 PE=1 SV=1	27	10	14	9	364	40.7	8.88	45.02	103.2	102.7	100.3	99.1	96.4	101.9	102.7	100.1	94.2	99.3	0.259547	1.02245
Q91VS8	Farp2	FERM, ARHGEF and pleckstrin domain-containing protein 2 OS=Mus musculus OX=10090 GN=Farp2 PE=1 SV=2	11	12	16	12	1065	121.2	8.44	39.51	89.4	91.9	86.5	86.1	109.7	104	107	106.9	109.9	108.5	1.72945e-06	0.821749
Q9QZN4	Fbxo6	F-box only protein 6 OS=Mus musculus OX=10090 GN=Fbxo6 PE=1 SV=1	34	8	14	8	295	34.5	8.18	51.89	115.7	109.5	123.6	135	85	81.5	87.5	83.2	86.6	92.3	8.04359e-05	1.40612
Q9CQF0	Mrpl11	39S ribosomal protein L11, mitochondrial OS=Mus musculus OX=10090 GN=Mrpl11 PE=1 SV=1	39	9	14	9	192	20.7	9.73	43.48	103.6	95.6	115.6	120.5	94.8	100	91.9	96.9	90.2	90.8	0.0167293	1.15648
Q8BJU0	Sgta	Small glutamine-rich tetratricopeptide repeat-containing protein alpha OS=Mus musculus OX=10090 GN=Sgta PE=1 SV=2	22	8	15	8	315	34.3	5.06	47.31	111	109.7	113.5	112.9	94.5	92.6	93.8	92.1	87.2	92.6	1.01417e-06	1.21319
P56394	Cox17	Cytochrome c oxidase copper chaperone OS=Mus musculus OX=10090 GN=Cox17 PE=1 SV=2	86	6	14	6	63	6.8	7.69	47.06	121.3	105.4	124.6	135.4	82.8	92.1	84.1	84.8	84.9	84.6	0.00011657	1.42227
Q8K0L9	Zbtb20	Zinc finger and BTB domain-containing protein 20 OS=Mus musculus OX=10090 GN=Zbtb20 PE=1 SV=1	14	11	12	11	741	81	6.55	38.01	95.1	100.3	91.7	86.6	100.7	105.3	112.3	105.2	97.3	105.4	0.0131722	0.895161
P62874	Gnb1	Guanine nucleotide-binding protein G(I)/G(S)/G(T) subunit beta-1 OS=Mus musculus OX=10090 GN=Gnb1 PE=1 SV=3	24	8	17	5	340	37.4	6	58.59	115.9	108.8	90.1	100	98.6	103.1	96.4	97.6	94.9	94.5	0.224221	1.06341
Q9CQC7	Ndufb4	NADH dehydrogenase [ubiquinone] 1 beta subcomplex subunit 4 OS=Mus musculus OX=10090 GN=Ndufb4 PE=1 SV=3	43	6	11	6	129	15.1	9.89	45.23	81.7	90.5	69.2	69.9	118.3	117.6	107.2	114	115.8	115.8	3.76803e-05	0.678017
P10107	Anxa1	Annexin A1 OS=Mus musculus OX=10090 GN=Anxa1 PE=1 SV=2	23	9	15	9	346	38.7	7.37	53.31	138.6	123.6	103.7	124.7	70.2	75.4	146.8	72.8	64.9	79.3	0.0533224	1.44464
Q9CQH3	Ndufb5	NADH dehydrogenase [ubiquinone] 1 beta subcomplex subunit 5, mitochondrial OS=Mus musculus OX=10090 GN=Ndufb5 PE=1 SV=1	29	8	18	8	189	21.7	9.41	57.07	83.2	89.3	74.7	74.4	119.4	113.7	106.7	111.5	115.6	111.5	1.72108e-05	0.711085
Q61166	Mapre1	Microtubule-associated protein RP/EB family member 1 OS=Mus musculus OX=10090 GN=Mapre1 PE=1 SV=3	29	8	13	7	268	30	5.22	52.31	122.8	117	108.9	114.1	85.7	88.3	92.8	90.9	88.6	90.7	8.50828e-06	1.29274
P01898	H2-Q10	H-2 class I histocompatibility antigen, Q10 alpha chain OS=Mus musculus OX=10090 GN=H2-Q10 PE=1 SV=3	22	8	13	7	325	37.2	5.25	55.97	105.9	121.1	87.7	91.2	97.7	93.6	101.1	99.9	105.4	96.4	0.710449	1.02483
Q8K1J6	Trnt1	CCA tRNA nucleotidyltransferase 1, mitochondrial OS=Mus musculus OX=10090 GN=Trnt1 PE=1 SV=1	28	11	14	11	434	49.9	8.56	47.51	106	105.5	108.1	118.6	98.1	94.8	91.7	92.4	94.2	90.6	0.000448339	1.16999
Q6IFX2	Krt42	Keratin, type I cytoskeletal 42 OS=Mus musculus OX=10090 GN=Krt42 PE=1 SV=1	19	10	22	4	452	50.1	5.16	62.85	117.3	168.3	106.3	93.7	87.4	79.4	83.6	118.5	60.9	84.6	0.0570806	1.41602
Q60575	Kif1b	Kinesin-like protein KIF1B OS=Mus musculus OX=10090 GN=Kif1b PE=1 SV=2	8	14	15	7	1816	204	5.62	40.01	111.9	100.4	113.6	94.5	97	99.3	92.6	90.6	95.3	104.8	0.0929134	1.08799
Q00915	Rbp1	Retinol-binding protein 1 OS=Mus musculus OX=10090 GN=Rbp1 PE=1 SV=2	61	8	14	8	135	15.8	5.25	58.91	152.7	139.1	123.4	141.7	70.1	76.8	77.1	73.8	67.9	77.4	1.50567e-06	1.88524
Q6NVF9	Cpsf6	Cleavage and polyadenylation specificity factor subunit 6 OS=Mus musculus OX=10090 GN=Cpsf6 PE=1 SV=1	21	10	21	10	551	59.1	7.15	57.88	111.2	100.9	106.1	102.8	92.3	100.6	101.5	91.9	96.6	96.2	0.0123485	1.09049
Q9CQH7	Btf3l4	Transcription factor BTF3 homolog 4 OS=Mus musculus OX=10090 GN=Btf3l4 PE=1 SV=1	45	8	14	6	158	17.3	6.35	54.13	97.6	97.9	97.3	90.4	101.6	99.7	101.4	103	102.6	108.5	0.0103234	0.931907
Q8BP48	Metap1	Methionine aminopeptidase 1 OS=Mus musculus OX=10090 GN=Metap1 PE=1 SV=1	24	8	13	8	386	43.2	7.17	48.59	99.9	102.7	106.3	100.6	93.5	96.8	96.7	101.8	97.6	104.2	0.12254	1.04004
Q0GNC1	Inf2	Inverted formin-2 OS=Mus musculus OX=10090 GN=Inf2 PE=1 SV=1	8	10	15	10	1273	138.5	5.21	34.76	96.7	97.5	106.8	114.7	97.5	97.6	92.2	91.9	97	108.1	0.184626	1.06717
Q60766	Irgm1	Immunity-related GTPase family M protein 1 OS=Mus musculus OX=10090 GN=Irgm1 PE=1 SV=1	27	11	21	11	409	46.5	8.28	66.87	104.9	101.2	126.2	118.6	80.9	77.8	119.7	85.4	83.2	102	0.0553093	1.23197
Q9ESB3	Hrg	Histidine-rich glycoprotein OS=Mus musculus OX=10090 GN=Hrg PE=1 SV=2	16	8	16	8	525	59.1	7.66	55.1	80.8	82.7	71.7	66.6	108.1	114.7	125.5	106.7	111.6	131.6	0.00012528	0.648382
Q924D0	Rtn4ip1	Reticulon-4-interacting protein 1, mitochondrial OS=Mus musculus OX=10090 GN=Rtn4ip1 PE=1 SV=2	16	8	14	8	396	43.3	9.2	51.55	98.8	93	107.3	105.5	104.3	98.5	95.6	102.3	98.2	96.4	0.552404	1.01949
Q8CIZ8	Vwf	von Willebrand factor OS=Mus musculus OX=10090 GN=Vwf PE=1 SV=2	5	13	16	13	2813	309.1	5.5	42.03	120.4	109.6	101.5	104.1	89	97.4	99.9	96	93.2	89	0.00623295	1.15748
Q8K0Z7	Taco1	Translational activator of cytochrome c oxidase 1 OS=Mus musculus OX=10090 GN=Taco1 PE=1 SV=1	27	8	11	8	294	32.3	8.12	44.95	92.5	92.6	101.9	100.6	100	110	95.2	104.8	102.3	100.1	0.150109	0.949379
Q9QXT0	Cnpy2	Protein canopy homolog 2 OS=Mus musculus OX=10090 GN=Cnpy2 PE=1 SV=1	47	9	18	9	182	20.8	5.07	50.29	91.7	100.8	110.5	113	92.7	100.9	101.6	89.7	99.7	99.4	0.184837	1.06849
O89017	Lgmn	Legumain OS=Mus musculus OX=10090 GN=Lgmn PE=1 SV=1	15	6	19	6	435	49.3	6.39	69.46	123.3	105.3	101.5	120.9	81.2	100.7	95.6	88.9	90.4	92.3	0.00469554	1.23202
Q99LB2	Dhrs4	Dehydrogenase/reductase SDR family member 4 OS=Mus musculus OX=10090 GN=Dhrs4 PE=1 SV=3	19	8	20	8	279	29.9	9.38	55.51	96.2	97.1	88.2	85.7	120.5	98.2	113.1	102.2	108.4	90.3	0.0515094	0.870555
Q9ERS2	Ndufa13	NADH dehydrogenase [ubiquinone] 1 alpha subcomplex subunit 13 OS=Mus musculus OX=10090 GN=Ndufa13 PE=1 SV=3	44	6	15	6	144	16.8	9.48	59.82	82	87.9	77.4	72.1	113.5	115.5	107.3	120.6	111.4	112.4	1.12767e-05	0.703834
P62073	Timm10	Mitochondrial import inner membrane translocase subunit Tim10 OS=Mus musculus OX=10090 GN=Timm10 PE=1 SV=1	66	11	22	11	90	10.3	6.29	65.97	100.8	95.7	115.8	117.2	93.8	99.6	95	96.1	94.1	91.9	0.0247341	1.12927
Q9D8B3	Chmp4b	Charged multivesicular body protein 4b OS=Mus musculus OX=10090 GN=Chmp4b PE=1 SV=2	29	8	15	8	224	24.9	4.82	59.8	116.9	111.7	112.1	111.7	83.6	88.2	107.5	85.8	86.2	96.3	0.00174831	1.23923
Q9D3B1	Hacd2	Very-long-chain (3R)-3-hydroxyacyl-CoA dehydratase 2 OS=Mus musculus OX=10090 GN=Hacd2 PE=1 SV=1	13	5	15	5	254	28.4	9.58	40.4	119.1	112	121.6	121.1	85.7	87.1	89.7	87.3	86.6	89.8	2.62767e-07	1.35063
Q8C570	Rae1	mRNA export factor OS=Mus musculus OX=10090 GN=Rae1 PE=1 SV=1	27	8	10	8	368	40.9	7.83	38.8	110.5	104.9	113.9	115.4	92.5	89.7	96.7	93.6	89.4	93.5	4.14392e-05	1.20103
P23475	Xrcc6	X-ray repair cross-complementing protein 6 OS=Mus musculus OX=10090 GN=Xrcc6 PE=1 SV=5	16	9	12	9	608	69.4	6.79	38.31	119.6	115.2	115.8	115.1	88.8	96.3	88.9	87.2	86	87.1	1.04947e-06	1.30741
Q8BT60	Cpne3	Copine-3 OS=Mus musculus OX=10090 GN=Cpne3 PE=1 SV=2	19	9	13	8	533	59.5	5.78	48.66	99.7	106.8	91.5	88.6	101.4	98.3	103.6	104.1	102.4	103.6	0.143124	0.945386
Q9D154	Serpinb1a	Leukocyte elastase inhibitor A OS=Mus musculus OX=10090 GN=Serpinb1a PE=1 SV=1	24	9	15	9	379	42.5	6.21	47.43	104.5	121.8	219.7	182.8	61.4	61.8	63.3	59.5	67.3	57.9	0.0020215	2.54095
Q6PIP5	Nudcd1	NudC domain-containing protein 1 OS=Mus musculus OX=10090 GN=Nudcd1 PE=1 SV=2	19	10	13	10	582	66.7	5.3	44.87	102.6	105.9	106.1	104.9	98.3	100.7	92.4	98.2	93.6	97.3	0.00150931	1.08398
Q8VDQ1	Ptgr2	Prostaglandin reductase 2 OS=Mus musculus OX=10090 GN=Ptgr2 PE=1 SV=2	25	8	15	8	351	38	5.41	51	85.8	89.4	85.3	82.3	113.9	110	106.7	109.9	114.1	102.5	1.34186e-05	0.782529
Q9EQG9	Cert1	Ceramide transfer protein OS=Mus musculus OX=10090 GN=Cert1 PE=1 SV=1	20	12	13	12	624	71.1	5.44	38.45	113.3	109.9	106	101.6	95	96.6	96.9	92.2	96.9	91.5	0.000595852	1.13548
Q8CFE4	Scyl2	SCY1-like protein 2 OS=Mus musculus OX=10090 GN=Scyl2 PE=1 SV=1	11	11	14	11	930	103.3	8.02	44.74	110.1	106.2	128.7	126.3	83.3	84	103.3	88	84.9	85.2	0.00103656	1.33715
A2AWA9	Rabgap1	Rab GTPase-activating protein 1 OS=Mus musculus OX=10090 GN=Rabgap1 PE=1 SV=1	11	12	15	10	1064	120.7	5.25	34.62	118.5	109	106	110.5	88.5	95.3	96	94.1	90.3	91.7	0.000105505	1.19806
Q9QYC0	Add1	Alpha-adducin OS=Mus musculus OX=10090 GN=Add1 PE=1 SV=2	13	10	14	9	735	80.6	5.9	35.99	119	109.7	98.5	104.4	98	95.9	92.1	97.4	94.9	90.1	0.00830295	1.13899
Q9CZR8	Tsfm	Elongation factor Ts, mitochondrial OS=Mus musculus OX=10090 GN=Tsfm PE=1 SV=1	32	9	13	9	324	35.3	7.06	51.57	115.4	107.7	126.2	140.5	84.3	86.6	86.3	83.3	85	84.6	0.000166839	1.44031
Q8R5F7	Ifih1	Interferon-induced helicase C domain-containing protein 1 OS=Mus musculus OX=10090 GN=Ifih1 PE=1 SV=1	11	12	15	12	1025	115.9	6.25	43.51	105.7	112.9	104.9	108	88.7	94.9	100.7	97.9	84	102.3	0.00996508	1.13852
Q9R099	Tbl2	Transducin beta-like protein 2 OS=Mus musculus OX=10090 GN=Tbl2 PE=1 SV=2	23	11	16	11	442	49.6	9.04	57.71	107.4	102.7	109.7	110.4	91.6	92.9	98.6	93.2	88.2	105.2	0.00576191	1.1327
Q99JI6	Rap1b	Ras-related protein Rap-1b OS=Mus musculus OX=10090 GN=Rap1b PE=1 SV=2	35	7	15	3	184	20.8	5.78	52.97	118.7	115.5	106.2	109.4	93.4	89.5	97.1	90.4	88.5	91.2	6.69598e-05	1.2265
Q8VE22	Mrps23	28S ribosomal protein S23, mitochondrial OS=Mus musculus OX=10090 GN=Mrps23 PE=1 SV=1	38	7	10	7	177	20.3	8.59	43.9	103.4	97.1	130.5	131.8	91.6	91	85.3	89	86.9	93.4	0.00712064	1.29226
A3KGB4	Tbc1d8b	TBC1 domain family member 8B OS=Mus musculus OX=10090 GN=Tbc1d8b PE=1 SV=1	9	11	14	11	1114	127.8	5.49	36.76	103.1	109.9	90	93.4	102.4	101.8	99.1	99.3	99.6	101.5	0.690139	0.984926
P46656	Fdx1	Adrenodoxin, mitochondrial OS=Mus musculus OX=10090 GN=Fdx1 PE=1 SV=1	34	9	30	9	188	20.1	5.62	71.56	77.3	76.4	82	80.7	121.8	118.2	110	110.7	118.3	104.5	8.87917e-06	0.694367
O35345	Kpna6	Importin subunit alpha-7 OS=Mus musculus OX=10090 GN=Kpna6 PE=1 SV=2	15	8	11	6	536	59.9	4.94	42.7	103.5	100.7	103.8	102.4	95.8	95.9	98.7	99.9	95.9	103.4	0.0304976	1.0441
P97461	Rps5	40S ribosomal protein S5 OS=Mus musculus OX=10090 GN=Rps5 PE=1 SV=3	23	8	22	8	204	22.9	9.72	66.68	94.6	98.1	94.7	96.2	101	100.9	106.1	101.6	99	107.7	0.00616144	0.933636
Q3UFY8	Trmt10c	tRNA methyltransferase 10 homolog C OS=Mus musculus OX=10090 GN=Trmt10c PE=1 SV=2	23	8	10	8	414	48.4	9.38	40.37	108.5	98	133.6	133.3	91	88.3	84.7	90.5	88.8	83.4	0.00297972	1.34821
Q8QZR1	Tat	Tyrosine aminotransferase OS=Mus musculus OX=10090 GN=Tat PE=1 SV=1	26	11	14	11	454	50.5	5.53	50.9	117	79.6	203.8	121.1	62.5	89.4	73.9	80.6	111.6	60.4	0.0577539	1.63514
Q78ZA7	Nap1l4	Nucleosome assembly protein 1-like 4 OS=Mus musculus OX=10090 GN=Nap1l4 PE=1 SV=1	20	7	15	6	375	42.7	4.67	46.99	107.2	106.3	100.2	100.7	95.2	98.4	96.8	102.3	99.6	93.2	0.0255246	1.06166
Q9ERI6	Rdh14	Retinol dehydrogenase 14 OS=Mus musculus OX=10090 GN=Rdh14 PE=1 SV=1	35	10	12	10	334	36.3	8.18	41.18	121.8	110.8	151.1	156.4	76.4	77.5	76.3	76.6	74.4	78.7	0.000163722	1.76158
Q8R2Y0	Abhd6	Monoacylglycerol lipase ABHD6 OS=Mus musculus OX=10090 GN=Abhd6 PE=1 SV=1	29	7	11	7	336	38.2	8.47	48.64	104	94.3	112.6	113.3	105	96	87	97.4	97.5	92.8	0.0613741	1.10526
Q9JKV1	Adrm1	Proteasomal ubiquitin receptor ADRM1 OS=Mus musculus OX=10090 GN=Adrm1 PE=1 SV=2	22	9	21	9	407	42	5.07	46.57	96.8	96.7	87.3	95.7	102.9	102.6	103.7	105.6	103.9	104.7	0.000871812	0.905919
Q9D020	Nt5c3a	Cytosolic 5'-nucleotidase 3A OS=Mus musculus OX=10090 GN=Nt5c3a PE=1 SV=4	32	9	11	9	331	37.2	6.65	37.73	130	115.4	115	129.1	85.6	92.1	85.4	82	84.5	81	1.05118e-05	1.43801
Q05186	Rcn1	Reticulocalbin-1 OS=Mus musculus OX=10090 GN=Rcn1 PE=1 SV=1	45	12	14	12	325	38.1	4.84	49.03	131.6	117.7	106.2	119.9	83	86	96	82.1	83.3	94.3	0.000297263	1.35906
E9Q735	Ube4a	Ubiquitin conjugation factor E4 A OS=Mus musculus OX=10090 GN=Ube4a PE=1 SV=1	11	9	12	9	1028	118.1	5.33	51.25	96.6	99.4	98.5	100.5	100.1	94.3	101.2	102.2	103.3	103.9	0.30337	0.979339
P47811	Mapk14	Mitogen-activated protein kinase 14 OS=Mus musculus OX=10090 GN=Mapk14 PE=1 SV=3	27	7	10	7	360	41.3	5.88	32.16	107.4	105.3	101.9	103.8	94.6	96.2	100.1	95.6	95.3	99.8	0.00103774	1.07909
Q78PG9	Ccdc25	Coiled-coil domain-containing protein 25 OS=Mus musculus OX=10090 GN=Ccdc25 PE=1 SV=1	31	11	15	11	208	24.5	6.95	44.37	92.9	99.4	90.3	88.9	100.8	100.9	108.9	101.6	102.4	114	0.00734951	0.886494
Q9WVJ3	Cpq	Carboxypeptidase Q OS=Mus musculus OX=10090 GN=Cpq PE=1 SV=1	21	8	15	8	470	51.8	6.21	55.26	108.6	103.5	103.4	105.3	100.6	95.4	92.2	98.4	105.6	87	0.0369832	1.08978
P11930	Nudt19	Nucleoside diphosphate-linked moiety X motif 19 OS=Mus musculus OX=10090 GN=Nudt19 PE=1 SV=2	35	8	14	8	357	40.3	6.68	52.3	104.1	107.2	113	113.2	95	93.5	90.6	96.1	99.6	87.7	0.000496419	1.16667
Q9CQ54	Ndufc2	NADH dehydrogenase [ubiquinone] 1 subunit C2 OS=Mus musculus OX=10090 GN=Ndufc2 PE=1 SV=1	41	7	18	7	120	14.2	9.2	64.15	80.6	87.4	68.4	65.6	120.8	116.8	110.7	117	117.1	115.7	1.43984e-05	0.648904
O08997	Atox1	Copper transport protein ATOX1 OS=Mus musculus OX=10090 GN=Atox1 PE=1 SV=1	63	4	22	4	68	7.3	6.51	83.47	113.2	117.2	108.9	123.1	82.7	87.6	92	84.4	89.8	101.2	0.000237348	1.28994
Q3U0S6	Rasip1	Ras-interacting protein 1 OS=Mus musculus OX=10090 GN=Rasip1 PE=1 SV=3	14	11	15	11	961	103.5	7.83	37.26	108.1	106.1	106.3	102.1	89.4	103.5	108.3	94	92	90.1	0.0509981	1.09804
Q9D0S9	Hint2	Histidine triad nucleotide-binding protein 2, mitochondrial OS=Mus musculus OX=10090 GN=Hint2 PE=1 SV=1	49	6	17	6	163	17.3	9.82	59.23	86.7	80.8	108.5	103.9	107.4	102.2	97.9	104.9	111.8	95.8	0.206623	0.919113
P60229	Eif3e	Eukaryotic translation initiation factor 3 subunit E OS=Mus musculus OX=10090 GN=Eif3e PE=1 SV=1	22	9	21	9	445	52.2	6.04	61.08	99.8	100.4	103.5	104.1	100.7	95.4	97.8	98.6	94.2	105.4	0.179932	1.0331
Q9CQR6	Ppp6c	Serine/threonine-protein phosphatase 6 catalytic subunit OS=Mus musculus OX=10090 GN=Ppp6c PE=1 SV=1	33	11	15	11	305	35.1	5.69	39.57	101	107.3	106.1	109	96	97.6	94.7	95	96.2	97.1	0.000171469	1.10146
Q80Y14	Glrx5	Glutaredoxin-related protein 5, mitochondrial OS=Mus musculus OX=10090 GN=Glrx5 PE=1 SV=2	35	4	16	4	152	16.3	6.55	53.31	101.9	95.2	126.8	130.8	91.7	91.2	88.9	92.1	89.3	92.1	0.0120477	1.25078
Q9DCV7	Krt7	Keratin, type II cytoskeletal 7 OS=Mus musculus OX=10090 GN=Krt7 PE=1 SV=1	19	10	24	5	457	50.7	5.87	76.11	173.2	130.1	124.2	145.2	72.6	68	74.3	61.1	74.2	77.1	4.90251e-05	2.01041
Q3TC93	Hs1bp3	HCLS1-binding protein 3 OS=Mus musculus OX=10090 GN=Hs1bp3 PE=1 SV=2	28	8	10	8	395	43.7	4.98	43.44	119.8	105.7	126.5	121.5	83.3	90.6	86.1	86.6	89	90.9	4.39792e-05	1.349
P28658	Atxn10	Ataxin-10 OS=Mus musculus OX=10090 GN=Atxn10 PE=1 SV=2	18	9	12	9	475	53.7	5.25	43.2	123.1	105.4	116.7	119.7	88.2	89.1	90.9	85.9	83.1	97.9	0.000139089	1.30321
Q8R519	Acmsd	2-amino-3-carboxymuconate-6-semialdehyde decarboxylase OS=Mus musculus OX=10090 GN=Acmsd PE=1 SV=2	29	9	12	9	336	38	6.25	40.85	125.6	117.5	128.3	130.9	77.7	79.5	89.8	82.4	82.8	85.4	9.07696e-07	1.51417
Q922Q9	Chid1	Chitinase domain-containing protein 1 OS=Mus musculus OX=10090 GN=Chid1 PE=1 SV=1	22	9	16	9	393	44.9	7.97	40.15	106.7	102.3	124.6	126.4	81.8	87.6	93	84.6	83.4	109.6	0.00832598	1.27778
Q8R123	Flad1	FAD synthase OS=Mus musculus OX=10090 GN=Flad1 PE=1 SV=1	18	9	14	9	492	54.7	6.64	38.96	83.4	85.2	86.5	83.8	109.4	103.9	107.9	107.1	112.7	119.9	2.24946e-05	0.769178
A2A8Z1	Osbpl9	Oxysterol-binding protein-related protein 9 OS=Mus musculus OX=10090 GN=Osbpl9 PE=1 SV=1	13	8	12	8	736	83.1	6.07	42.37	113.2	102.6	115.1	112.7	83.3	90.9	98.6	97.3	90	96.3	0.00117928	1.1959
Q8K023	Akr1c18	Aldo-keto reductase family 1 member C18 OS=Mus musculus OX=10090 GN=Akr1c18 PE=1 SV=2	16	6	25	2	323	37.2	6.46	79.02	73.1	83	74.6	67.2	118.4	121.2	110.7	118	125.1	108.8	6.26433e-06	0.636357
P56391	Cox6b1	Cytochrome c oxidase subunit 6B1 OS=Mus musculus OX=10090 GN=Cox6b1 PE=1 SV=2	71	7	27	7	86	10.1	8.72	72.99	80.6	87.9	69.4	61.4	115.4	120.6	114.5	117.5	118.4	114.4	2.32839e-05	0.640625
Q8JZU2	Slc25a1	Tricarboxylate transport protein, mitochondrial OS=Mus musculus OX=10090 GN=Slc25a1 PE=1 SV=1	28	8	20	8	311	33.9	9.89	55.15	89.9	88.7	93.1	95.9	112.9	106.9	100.5	102.5	112.4	97.3	0.0049086	0.871779
Q7TQG1	Plekha6	Pleckstrin homology domain-containing family A member 6 OS=Mus musculus OX=10090 GN=Plekha6 PE=1 SV=1	11	12	13	12	1173	131.3	8.97	37.84	101.5	94.1	87.7	89.8	105.6	104	105.6	101.9	101.5	108.4	0.00352029	0.892584
Q9D358	Acp1	Low molecular weight phosphotyrosine protein phosphatase OS=Mus musculus OX=10090 GN=Acp1 PE=1 SV=3	51	6	12	6	158	18.2	6.74	48.12	90.6	98.5	92.6	94.1	103.8	105.5	109.6	99.2	104.4	101.6	0.00202043	0.903221
Q8BI72	Cdkn2aip	CDKN2A-interacting protein OS=Mus musculus OX=10090 GN=Cdkn2aip PE=1 SV=1	17	9	12	9	563	59.7	9.16	40.21	99.9	104.5	111.1	109.8	97	100	93.2	96.5	91	96.9	0.00365012	1.11025
Q64462	Cyp4b1	Cytochrome P450 4B1 OS=Mus musculus OX=10090 GN=Cyp4b1 PE=1 SV=1	16	10	13	10	511	58.9	8.44	30.32	80.3	87.4	88.6	88	102.2	120.4	110.3	109.7	109.6	103.6	0.000208297	0.787511
P84228	H3c2	Histone H3.2 OS=Mus musculus OX=10090 GN=H3c2 PE=1 SV=2	51	7	48	1	136	15.4	11.27	163.86	121	116.2	114.1	113.3	97.9	89	89	81.6	88.5	89.4	1.78147e-05	1.30164
P50518	Atp6v1e1	V-type proton ATPase subunit E 1 OS=Mus musculus OX=10090 GN=Atp6v1e1 PE=1 SV=2	30	10	15	10	226	26.1	8.43	48.55	117.1	108.7	115.7	119.3	83	95.7	98.6	87.3	87.4	87.1	9.61714e-05	1.28214
Q8VEH8	Erlec1	Endoplasmic reticulum lectin 1 OS=Mus musculus OX=10090 GN=Erlec1 PE=1 SV=1	18	10	13	10	483	54.9	6.25	39.34	103.4	99.6	95	99.4	106.5	96.2	103.6	98.7	93.1	104.6	0.7245	0.989049
P97447	Fhl1	Four and a half LIM domains protein 1 OS=Mus musculus OX=10090 GN=Fhl1 PE=1 SV=3	30	8	12	8	280	31.9	8.37	44.98	119.6	107.9	104.3	107	92.4	97.4	94.3	93.8	90.1	93.2	0.000580554	1.17284
Q9CQE7	Ergic3	Endoplasmic reticulum-Golgi intermediate compartment protein 3 OS=Mus musculus OX=10090 GN=Ergic3 PE=1 SV=1	17	10	16	10	383	43.2	6.47	43.8	103.8	103.7	100.7	104.9	91.2	94.7	104.7	97.4	93.5	105.5	0.120596	1.05562
A2ALW5	Dnajc25	DnaJ homolog subfamily C member 25 OS=Mus musculus OX=10090 GN=Dnajc25 PE=1 SV=1	23	8	14	8	357	41.9	9.11	42.65	101.6	98.6	114	106.1	95.9	91.2	97.9	95.9	97	101.8	0.0286829	1.08755
Q9CXJ4	Abcb8	Mitochondrial potassium channel ATP-binding subunit OS=Mus musculus OX=10090 GN=Abcb8 PE=1 SV=1	13	10	13	10	717	78	9.07	37.25	93.1	93.4	86	92.1	110.8	107.4	102.8	102.2	106.3	106	0.000115315	0.860582
Q6ZWN5	Rps9	40S ribosomal protein S9 OS=Mus musculus OX=10090 GN=Rps9 PE=1 SV=3	41	10	31	10	194	22.6	10.65	84.98	100.2	97.9	94.1	95	100.5	100.7	103.2	102	98	108.3	0.0348461	0.947935
Q80YR4	Znf598	E3 ubiquitin-protein ligase ZNF598 OS=Mus musculus OX=10090 GN=Znf598 PE=1 SV=1	10	10	12	10	908	99.1	8.34	35.33	100.6	97.8	101	93.4	100	102.7	99.9	101.8	94.3	108.5	0.304321	0.970356
Q3U5Q7	Cmpk2	UMP-CMP kinase 2, mitochondrial OS=Mus musculus OX=10090 GN=Cmpk2 PE=1 SV=2	21	8	11	8	447	50	7.27	37.74	96.6	103.2	102.6	105.1	89.1	101.9	117.6	97.7	76.7	109.5	0.690781	1.03165
Q99KP6	Prpf19	Pre-mRNA-processing factor 19 OS=Mus musculus OX=10090 GN=Prpf19 PE=1 SV=1	18	7	15	7	504	55.2	6.61	50.95	107.9	104	101.4	100.5	97.9	98.3	102.1	95.2	93.8	98.8	0.019612	1.05903
Q9DB29	Iah1	Isoamyl acetate-hydrolyzing esterase 1 homolog OS=Mus musculus OX=10090 GN=Iah1 PE=1 SV=1	32	6	16	6	249	28	5.52	54.93	94.8	102.4	89.8	85.9	107.8	107.2	99.2	104.3	111.6	97	0.022048	0.891963
B1AY13	Usp24	Ubiquitin carboxyl-terminal hydrolase 24 OS=Mus musculus OX=10090 GN=Usp24 PE=1 SV=1	5	16	18	15	2617	293.8	6.19	40.12	104.4	108.5	102.9	100.7	92.6	96.5	94.8	99.9	104.7	95	0.0287892	1.07069
Q99JX3	Gorasp2	Golgi reassembly-stacking protein 2 OS=Mus musculus OX=10090 GN=Gorasp2 PE=1 SV=3	24	8	16	8	451	47	4.79	54.64	99.5	99.4	87.8	90	100.7	99.3	109.6	99	100.7	114	0.0431004	0.906546
A6H611	Mipep	Mitochondrial intermediate peptidase OS=Mus musculus OX=10090 GN=Mipep PE=1 SV=1	16	12	13	12	711	80.8	7.15	41.58	103.6	98.5	112.4	114.6	99.3	99.2	90.2	93.9	96.4	92	0.00917709	1.12723
P28661	Septin4	Septin-4 OS=Mus musculus OX=10090 GN=Septin4 PE=1 SV=1	19	11	17	10	478	54.9	5.87	49.5	117	112.3	103	105.6	87.5	93.7	98.4	94.6	93.4	94.6	0.00093131	1.16836
Q62383	Supt6h	Transcription elongation factor SPT6 OS=Mus musculus OX=10090 GN=Supt6h PE=1 SV=2	8	13	13	13	1726	199	4.93	32.32	108.2	104	108	106.6	92.6	96	105.5	92	89	98.1	0.00663307	1.11689
P70336	Rock2	Rho-associated protein kinase 2 OS=Mus musculus OX=10090 GN=Rock2 PE=1 SV=1	9	12	14	9	1388	160.5	5.99	40.61	125.9	118.6	104.2	108.9	86	91.9	95.3	87.2	91.2	90.9	0.000458844	1.26525
Q8R1V4	Tmed4	Transmembrane emp24 domain-containing protein 4 OS=Mus musculus OX=10090 GN=Tmed4 PE=1 SV=1	32	7	13	5	227	26	8.18	42.37	98.2	93.2	87.5	92.4	103.8	103.4	107.1	103.5	102.4	108.6	0.000508562	0.885735
P28659	Celf1	CUGBP Elav-like family member 1 OS=Mus musculus OX=10090 GN=Celf1 PE=1 SV=2	16	7	17	4	486	52.1	8.46	58.9	102.4	105.6	101.1	102.7	99.5	94	100.9	97.9	95.6	100.4	0.0154012	1.04997
Q3U2A8	Vars2	Valine--tRNA ligase, mitochondrial OS=Mus musculus OX=10090 GN=Vars2 PE=1 SV=2	10	11	11	11	1060	118.4	7.14	32.97	95.4	93.3	101.5	105.2	99.3	105.5	100.6	101.1	103.6	94.4	0.532998	0.981141
P10493	Nid1	Nidogen-1 OS=Mus musculus OX=10090 GN=Nid1 PE=1 SV=2	8	9	13	9	1245	136.5	5.44	34.39	133.2	115.3	103.9	114.4	85.8	87.5	92	92.8	90.2	84.9	0.000595603	1.3132
Q62351	Tfrc	Transferrin receptor protein 1 OS=Mus musculus OX=10090 GN=Tfrc PE=1 SV=1	17	12	13	12	763	85.7	6.57	37.32	118.9	128.4	116.1	110.1	81.1	87.7	88	91.5	86	92.2	3.08744e-05	1.349
Q99KW3	Triobp	TRIO and F-actin-binding protein OS=Mus musculus OX=10090 GN=Triobp PE=1 SV=3	5	12	14	12	2014	223.2	8.06	41.35	112.7	108.3	104.7	102.5	91.1	98.9	94.3	99.5	90.8	97.3	0.00212586	1.1231
Q9DBZ5	Eif3k	Eukaryotic translation initiation factor 3 subunit K OS=Mus musculus OX=10090 GN=Eif3k PE=1 SV=1	33	6	12	6	218	25.1	4.93	42.67	97.5	100.2	100.1	98	92.5	96.3	101.2	102.5	102.5	109.3	0.572596	0.982459
Q9ET54	Palld	Palladin OS=Mus musculus OX=10090 GN=Palld PE=1 SV=2	6	9	11	9	1408	152	6.25	35.15	109.4	113	99.4	106.9	88.9	82	104.6	98.5	98.6	98.6	0.036157	1.12579
Q9CQ92	Fis1	Mitochondrial fission 1 protein OS=Mus musculus OX=10090 GN=Fis1 PE=1 SV=1	28	6	13	6	152	17	8.53	47.26	108.1	104	107.5	109.9	97	91.3	97.6	92.1	100.6	91.9	0.00050298	1.12927
Q8K2T1	Nmral1	NmrA-like family domain-containing protein 1 OS=Mus musculus OX=10090 GN=Nmral1 PE=1 SV=1	27	9	16	9	309	34.4	6.86	60.98	100.3	103.8	100.1	106.5	92.1	94.4	103.7	98.2	90.5	110.5	0.308744	1.04522
Q9D7J9	Echdc3	Enoyl-CoA hydratase domain-containing protein 3, mitochondrial OS=Mus musculus OX=10090 GN=Echdc3 PE=1 SV=1	31	8	18	8	300	32.4	8.34	64.64	106.1	94.8	112	110.8	103.8	99.6	87.3	100.1	94.3	91	0.056196	1.10319
Q8BWS5	Gprin3	G protein-regulated inducer of neurite outgrowth 3 OS=Mus musculus OX=10090 GN=Gprin3 PE=1 SV=1	12	8	11	8	763	80.4	7.02	37.3	73.6	91	53.9	53.5	127.2	114.3	125.8	114.9	120.8	125	0.000117588	0.56044
Q80VP1	Epn1	Epsin-1 OS=Mus musculus OX=10090 GN=Epn1 PE=1 SV=3	13	9	15	9	575	60.2	4.81	42.6	95.5	102.5	82.9	92.3	109.2	117.3	95.2	99.5	104.2	101.4	0.061269	0.893108
Q8K1N2	Phldb2	Pleckstrin homology-like domain family B member 2 OS=Mus musculus OX=10090 GN=Phldb2 PE=1 SV=2	8	12	15	12	1249	141.4	7.68	44.14	115	109.3	100.2	101.5	97.3	96.2	95.7	96.4	91.4	97.1	0.00648532	1.11305
P84244	H3-3a	Histone H3.3 OS=Mus musculus OX=10090 GN=H3-3a PE=1 SV=2	51	7	38	3	136	15.3	11.27	103.79	103.8	99.4	101.8	94.3	96.1	94	106.2	97.8	106.8	99.9	0.924537	0.996921
Q3TZZ7	Esyt2	Extended synaptotagmin-2 OS=Mus musculus OX=10090 GN=Esyt2 PE=1 SV=1	12	9	14	9	845	94.1	7.75	36.19	108.6	101.3	92.2	100.9	95.1	100.6	101.2	104.2	98.7	97.3	0.702335	1.01239
Q80YD1	Supv3l1	ATP-dependent RNA helicase SUPV3L1, mitochondrial OS=Mus musculus OX=10090 GN=Supv3l1 PE=1 SV=1	14	8	11	8	779	87	7.84	44.51	104.3	95.1	133.1	137.2	89.9	94.6	86	87.1	84.8	87.9	0.00882921	1.32859
Q64487	Ptprd	Receptor-type tyrosine-protein phosphatase delta OS=Mus musculus OX=10090 GN=Ptprd PE=1 SV=3	5	10	11	8	1912	214.3	6.55	36.37	80.1	78.5	74.2	67.9	120.7	125.9	104.5	122.3	121.9	103.9	6.00018e-05	0.645094
Q922P9	Glyr1	Putative oxidoreductase GLYR1 OS=Mus musculus OX=10090 GN=Glyr1 PE=1 SV=1	20	9	12	9	546	59.7	9.22	40.38	108.1	107.4	111.9	107.7	95.7	93.9	97.6	90.8	92	95	1.12569e-05	1.15513
Q91XT4	Sec16b	Protein transport protein Sec16B OS=Mus musculus OX=10090 GN=Sec16b PE=1 SV=3	10	10	12	10	1051	115.4	6.05	35.58	94.4	97.9	89.5	89.2	105.7	101.4	106.6	102.3	105.1	107.9	0.000415371	0.884738
Q99KR7	Ppif	Peptidyl-prolyl cis-trans isomerase F, mitochondrial OS=Mus musculus OX=10090 GN=Ppif PE=1 SV=1	42	11	22	9	206	21.7	9.16	62.19	112.3	95.8	139.3	140.6	89.2	86.9	85.2	83.1	88.3	79.4	0.00317695	1.42941
A2AQ25	Skt	Sickle tail protein OS=Mus musculus OX=10090 GN=Skt PE=1 SV=1	6	11	11	11	1946	212.9	7.77	35.07	121.4	115.6	104.9	107.4	85.9	91.1	96.5	94.6	95	87.6	0.000558265	1.22381
P28653	Bgn	Biglycan OS=Mus musculus OX=10090 GN=Bgn PE=1 SV=1	18	5	12	4	369	41.6	7.27	50.5	123.9	104.8	113.6	106.2	90.2	90.7	96.8	92.1	92.2	89.5	0.000607491	1.21985
Q6NV83	U2surp	U2 snRNP-associated SURP motif-containing protein OS=Mus musculus OX=10090 GN=U2surp PE=1 SV=3	9	11	15	11	1029	118.2	8.47	39.67	107.3	104	99.5	101.1	92.9	98	101.4	101.9	97.7	96.3	0.053004	1.05041
Q9JKB1	Uchl3	Ubiquitin carboxyl-terminal hydrolase isozyme L3 OS=Mus musculus OX=10090 GN=Uchl3 PE=1 SV=2	29	7	11	7	230	26.1	5.05	42.3	98.3	103.3	98	104.6	98.5	95.6	100	100	106.2	95.4	0.486602	1.01779
O55128	Sap18	Histone deacetylase complex subunit SAP18 OS=Mus musculus OX=10090 GN=Sap18 PE=1 SV=1	41	10	18	10	153	17.6	9.35	36.27	105.3	103	107.1	101.5	94.4	96.6	104.9	98.2	90.3	98.7	0.0297569	1.07246
P60867	Rps20	40S ribosomal protein S20 OS=Mus musculus OX=10090 GN=Rps20 PE=1 SV=1	36	6	23	6	119	13.4	9.94	81.87	95.7	99.1	96.6	94.3	100.2	100.9	103.5	99.9	98.5	111.4	0.0459013	0.94165
P83917	Cbx1	Chromobox protein homolog 1 OS=Mus musculus OX=10090 GN=Cbx1 PE=1 SV=1	32	8	14	8	185	21.4	4.93	33.44	118.4	113	113.2	110.2	84.4	96.4	98.4	93.8	82.9	89.4	0.000193348	1.25105
Q02780	Nfia	Nuclear factor 1 A-type OS=Mus musculus OX=10090 GN=Nfia PE=1 SV=1	14	7	12	5	532	58.5	8.56	37.6	96.7	96.6	93	83.4	105.8	107.7	108.5	100.7	101.7	105.9	0.00272406	0.879819
P13516	Scd1	Acyl-CoA desaturase 1 OS=Mus musculus OX=10090 GN=Scd1 PE=1 SV=2	10	6	18	6	355	41	9.07	47.57	120	210.5	110.5	152.4	73.2	74.5	64.4	66.7	72.2	55.7	0.00221492	2.18859
Q01730	Rsu1	Ras suppressor protein 1 OS=Mus musculus OX=10090 GN=Rsu1 PE=1 SV=3	20	7	20	7	277	31.5	8.88	53.17	118.9	110.1	106.8	111.6	92.1	93.4	95.1	91.8	89.6	90.6	2.26077e-05	1.21444
P24472	Gsta4	Glutathione S-transferase A4 OS=Mus musculus OX=10090 GN=Gsta4 PE=1 SV=3	27	5	29	5	222	25.5	7.39	90.88	126.6	133.1	115.3	117.1	89.8	86.1	79.4	82.4	97.5	72.6	0.000114767	1.45362
Q80Y81	Elac2	Zinc phosphodiesterase ELAC protein 2 OS=Mus musculus OX=10090 GN=Elac2 PE=1 SV=1	17	10	10	10	831	92.7	7.34	37.28	104.5	99.7	112.5	116.5	92.4	92.7	94.3	96.2	90.7	100.6	0.00426564	1.14623
Q8C166	Cpne1	Copine-1 OS=Mus musculus OX=10090 GN=Cpne1 PE=1 SV=1	17	10	15	9	536	58.8	5.66	44.3	108.8	103.4	95.6	96.8	104.2	97.2	100.7	97	99.3	97	0.517964	1.01931
Q8K1Z0	Coq9	Ubiquinone biosynthesis protein COQ9, mitochondrial OS=Mus musculus OX=10090 GN=Coq9 PE=1 SV=1	27	7	18	7	313	35.1	5.92	56.38	95.8	94.5	106.3	105.3	107.1	104.4	99.9	98	98.2	90.5	0.84135	1.00794
O54833	Csnk2a2	Casein kinase II subunit alpha' OS=Mus musculus OX=10090 GN=Csnk2a2 PE=1 SV=1	26	9	15	9	350	41.2	8.56	42.69	101.5	100	94.6	96.6	96.8	103.6	113.4	98.3	99.7	95.5	0.420845	0.969949
O09044	Snap23	Synaptosomal-associated protein 23 OS=Mus musculus OX=10090 GN=Snap23 PE=1 SV=1	35	7	12	7	210	23.2	4.98	49.38	99.7	98.5	82	84.2	100.2	107.4	108.6	108	103.8	107.7	0.00624899	0.85984
P16330	Cnp	2',3'-cyclic-nucleotide 3'-phosphodiesterase OS=Mus musculus OX=10090 GN=Cnp PE=1 SV=3	26	11	13	10	420	47.1	8.97	41.5	113.6	110.7	106.4	110.2	87.4	100.2	94.6	93	91.2	92.6	0.000116908	1.18309
Q9DCD2	Xab2	Pre-mRNA-splicing factor SYF1 OS=Mus musculus OX=10090 GN=Xab2 PE=1 SV=1	12	9	12	9	855	99.9	6.23	31.01	107.9	104.6	94.2	103.5	107.1	95.6	97.3	101.4	93.8	94.6	0.256951	1.04323
Q9DCV4	Rmdn1	Regulator of microtubule dynamics protein 1 OS=Mus musculus OX=10090 GN=Rmdn1 PE=1 SV=2	33	9	12	9	305	35	8.7	41.34	92.7	95.2	88	81.7	107.6	113.5	102.5	107.8	109.4	101.5	0.000647614	0.835124
Q61001	Lama5	Laminin subunit alpha-5 OS=Mus musculus OX=10090 GN=Lama5 PE=1 SV=4	3	10	10	10	3718	403.8	6.73	33.02	133.5	110.7	108.7	109.3	89	87.2	92.7	94.3	88.7	85.9	0.000861812	1.28914
Q920A5	Scpep1	Retinoid-inducible serine carboxypeptidase OS=Mus musculus OX=10090 GN=Scpep1 PE=1 SV=2	14	7	18	7	452	50.9	5.66	47.91	92.3	89	81.3	86.9	113.7	111.4	100.7	105.7	122.3	96.7	0.00328746	0.805919
Q8BRK8	Prkaa2	5'-AMP-activated protein kinase catalytic subunit alpha-2 OS=Mus musculus OX=10090 GN=Prkaa2 PE=1 SV=3	15	8	12	6	552	62	7.87	40.72	101	102.6	102.6	103.1	100.5	99.6	100	97	96.3	97.4	0.00419871	1.03918
Q91VE0	Slc27a4	Long-chain fatty acid transport protein 4 OS=Mus musculus OX=10090 GN=Slc27a4 PE=1 SV=1	19	10	12	10	643	72.3	8.59	45.6	106.4	106.9	110	112.2	89.7	91.7	94.1	96.8	95.1	97.1	4.15911e-05	1.15722
P51885	Lum	Lumican OS=Mus musculus OX=10090 GN=Lum PE=1 SV=2	26	7	11	7	338	38.2	6.43	40.11	115.4	94.6	107	95.6	99.6	96.3	96.5	102.5	97.6	94.8	0.241766	1.05381
Q9CXA2	L3hypdh	Trans-L-3-hydroxyproline dehydratase OS=Mus musculus OX=10090 GN=L3hypdh PE=1 SV=1	29	7	11	7	354	37.8	6.7	50.67	101.5	96	116.1	116.9	98.3	97	90.2	96.5	98.5	88.9	0.026231	1.13409
Q9CZE3	Rab32	Ras-related protein Rab-32 OS=Mus musculus OX=10090 GN=Rab32 PE=1 SV=3	43	8	12	8	223	25.1	6.68	46.15	115.8	107.8	105.4	118.6	89.3	95.2	100.9	88.4	88.7	89.9	0.000533404	1.21542
P18653	Rps6ka1	Ribosomal protein S6 kinase alpha-1 OS=Mus musculus OX=10090 GN=Rps6ka1 PE=1 SV=1	13	9	13	2	724	81.5	8.1	40.73	118	96.4	107.9	117.7	91	88.6	88	102.6	96.7	93.1	0.00960943	1.17857
P70362	Ufd1	Ubiquitin recognition factor in ER-associated degradation protein 1 OS=Mus musculus OX=10090 GN=Ufd1 PE=1 SV=2	28	9	17	9	307	34.5	6.7	52.46	98.6	102.7	99.8	101.8	99	100	98.8	99.5	99.6	100.2	0.163617	1.01214
P26645	Marcks	Myristoylated alanine-rich C-kinase substrate OS=Mus musculus OX=10090 GN=Marcks PE=1 SV=2	29	5	12	5	309	29.6	4.34	51.63	137.4	121.9	103.6	114	77.3	94.6	98.8	83	76.6	92.6	0.00252482	1.36804
[truncated: 4,065 more rows]
