# Supplementary material for: METTL14 downregulation drives S100A4+ monocyte-derived macrophages via MyD88/NF-κB pathway to promote MAFLD progression
Source: Signal Transduct Target Ther. 2024 Apr 17;9:91. doi: 10.1038/s41392-024-01797-1 (PMC11021505; doi:10.1038/s41392-024-01797-1)
Supplement: Supplementary file 3 — Supplementary Table S2 [file 41392_2024_1797_MOESM3_ESM.xlsx]

## Sheet: H_C
Accession	Gene Name	Description	Coverage [%]	# Peptides	# PSMs	# Unique Peptides	# AAs	MW [kDa]	calc. pI	Score Sequest HT: Sequest HT	H1	H2	H3	C1	C2	C3	P-value	FC
A2ASS6	Ttn	Titin OS=Mus musculus OX=10090 GN=Ttn PE=1 SV=1	14	419	459	419	35213	3904.1	6.2	1046.27	157.9	157.6	159.8	40.8	41.8	42.2	1.35082e-08	3.80849
Q5SX40	Myh1	Myosin-1 OS=Mus musculus OX=10090 GN=Myh1 PE=1 SV=1	52	123	279	33	1942	223.2	5.76	813.73	186.9	186.9	188.1	12.4	11.9	13.8	1.50807e-09	14.748
Q8C196	Cps1	Carbamoyl-phosphate synthase [ammonia], mitochondrial OS=Mus musculus OX=10090 GN=Cps1 PE=1 SV=2	54	85	812	83	1500	164.5	6.92	2043.83	76.3	79	76.2	122.2	124.4	121.8	3.07544e-06	0.628393
Q5SX39	Myh4	Myosin-4 OS=Mus musculus OX=10090 GN=Myh4 PE=2 SV=1	50	116	236	32	1939	222.7	5.74	687.88	183.5	184	185.8	14.7	15.2	16.8	5.82881e-09	11.848
Q99PL5	Rrbp1	Ribosome-binding protein 1 OS=Mus musculus OX=10090 GN=Rrbp1 PE=1 SV=2	74	107	228	107	1605	172.8	9.33	611.21	83.9	83.9	83.5	117.4	115.5	115.8	7.19952e-07	0.720677
Q9QXS1	Plec	Plectin OS=Mus musculus OX=10090 GN=Plec PE=1 SV=3	35	155	191	152	4691	533.9	5.96	518.65	104.1	103.9	105.2	95.1	95.5	96.1	5.92433e-05	1.09243
P19096	Fasn	Fatty acid synthase OS=Mus musculus OX=10090 GN=Fasn PE=1 SV=2	33	78	213	78	2504	272.3	6.58	631.3	90.9	88.9	90.7	109.8	110.7	109.1	1.50976e-05	0.820692
Q8VDD5	Myh9	Myosin-9 OS=Mus musculus OX=10090 GN=Myh9 PE=1 SV=4	42	94	174	73	1960	226.2	5.66	505.34	93.8	95.4	93.5	106.3	105.3	105.8	6.09852e-05	0.890674
P13542	Myh8	Myosin-8 OS=Mus musculus OX=10090 GN=Myh8 PE=2 SV=2	33	79	169	7	1937	222.6	5.83	480.73	190.9	188	188.7	10.9	9.9	11.5	5.69632e-09	17.5728
P16546	Sptan1	Spectrin alpha chain, non-erythrocytic 1 OS=Mus musculus OX=10090 GN=Sptan1 PE=1 SV=4	40	100	153	99	2472	284.4	5.33	449.49	93	92.5	94.3	106.9	106.7	106.5	1.65217e-05	0.874102
P07724	Alb	Serum albumin OS=Mus musculus OX=10090 GN=Alb PE=1 SV=3	75	48	323	48	608	68.6	6.07	929.34	98.9	104	99.8	97.6	101.6	98.2	0.428067	1.01782
Q8R0Y6	Aldh1l1	Cytosolic 10-formyltetrahydrofolate dehydrogenase OS=Mus musculus OX=10090 GN=Aldh1l1 PE=1 SV=1	56	54	165	54	902	98.6	5.91	538.65	91.4	91.8	90.6	109	108.9	108.2	2.28103e-06	0.83962
P26039	Tln1	Talin-1 OS=Mus musculus OX=10090 GN=Tln1 PE=1 SV=2	38	83	115	77	2541	269.7	6.18	354.9	99.7	99.6	100.1	99.5	100.6	100.4	0.379158	0.996339
P20029	Hspa5	Endoplasmic reticulum chaperone BiP OS=Mus musculus OX=10090 GN=Hspa5 PE=1 SV=3	58	45	161	42	655	72.4	5.16	511.15	93.8	93.2	92.4	107.8	105.6	107.2	5.85874e-05	0.871491
P63017	Hspa8	Heat shock cognate 71 kDa protein OS=Mus musculus OX=10090 GN=Hspa8 PE=1 SV=1	68	45	157	32	646	70.8	5.52	460.41	100.3	99.5	99.5	101.1	99.8	99.8	0.410949	0.995344
Q68FD5	Cltc	Clathrin heavy chain 1 OS=Mus musculus OX=10090 GN=Cltc PE=1 SV=3	36	52	99	52	1675	191.4	5.69	351.28	97.1	97.7	97.3	102.6	102.8	102.6	9.5325e-06	0.948377
Q80X90	Flnb	Filamin-B OS=Mus musculus OX=10090 GN=Flnb PE=1 SV=3	32	73	108	65	2602	277.7	5.71	334.84	98.7	99.4	99.4	100.3	101.1	101.1	0.00928357	0.983471
Q9ET01	Pygl	Glycogen phosphorylase, liver form OS=Mus musculus OX=10090 GN=Pygl PE=1 SV=4	50	51	138	41	850	97.4	7.09	384.66	99	97.5	98.6	102.1	101.6	101.1	0.00373772	0.968176
Q91Z83	Myh7	Myosin-7 OS=Mus musculus OX=10090 GN=Myh7 PE=2 SV=1	31	64	117	28	1935	222.7	5.76	316.94	172.7	173.9	175.6	24.8	25.6	27.3	1.94794e-08	6.72072
P11499	Hsp90ab1	Heat shock protein HSP 90-beta OS=Mus musculus OX=10090 GN=Hsp90ab1 PE=1 SV=3	46	38	144	22	724	83.2	5.03	421.74	98.9	98.3	98	102.6	101.8	100.4	0.0100094	0.968504
O35490	Bhmt	Betaine--homocysteine S-methyltransferase 1 OS=Mus musculus OX=10090 GN=Bhmt PE=1 SV=1	75	27	260	27	407	45	7.9	922.02	118.8	127.6	120.8	76.1	79.5	77.1	9.51292e-05	1.578
Q8CC88	Vwa8	von Willebrand factor A domain-containing protein 8 OS=Mus musculus OX=10090 GN=Vwa8 PE=1 SV=2	36	61	97	61	1905	213.3	6.6	294.31	123.5	123.3	124.3	76	76.1	76.7	2.35916e-08	1.62194
P24270	Cat	Catalase OS=Mus musculus OX=10090 GN=Cat PE=1 SV=4	62	33	158	33	527	59.8	7.88	445.2	105.1	105.4	106.1	93.9	95.4	94	4.03307e-05	1.11754
Q05920	Pc	Pyruvate carboxylase, mitochondrial OS=Mus musculus OX=10090 GN=Pc PE=1 SV=1	44	50	129	50	1178	129.6	6.71	397.27	111.8	111.5	112.7	88.2	88.1	87.7	4.24433e-07	1.27273
Q8CGC7	Eprs	Bifunctional glutamate/proline--tRNA ligase OS=Mus musculus OX=10090 GN=Eprs PE=1 SV=4	37	53	87	52	1512	170	7.66	276.31	99.5	96.9	98.3	103.1	100.3	101.8	0.0338515	0.965596
Q9JHU4	Dync1h1	Cytoplasmic dynein 1 heavy chain 1 OS=Mus musculus OX=10090 GN=Dync1h1 PE=1 SV=2	20	89	108	89	4644	531.7	6.42	281.78	100.6	99.3	101	99.7	98.2	101.1	0.554115	1.00635
P24549	Aldh1a1	Retinal dehydrogenase 1 OS=Mus musculus OX=10090 GN=Aldh1a1 PE=1 SV=5	51	34	163	18	501	54.4	7.8	457.99	111	113.3	112.2	88	87.6	87.9	3.53348e-06	1.27704
P57780	Actn4	Alpha-actinin-4 OS=Mus musculus OX=10090 GN=Actn4 PE=1 SV=1	46	43	102	31	912	104.9	5.41	316.3	94.7	93	92.9	107.2	106.7	105.5	7.42874e-05	0.878522
Q921I1	Tf	Serotransferrin OS=Mus musculus OX=10090 GN=Tf PE=1 SV=1	55	41	119	40	697	76.7	7.18	356.77	95.1	94	92.8	105.8	105.8	106.5	6.79511e-05	0.886199
Q8VDJ3	Hdlbp	Vigilin OS=Mus musculus OX=10090 GN=Hdlbp PE=1 SV=1	37	53	106	53	1268	141.7	6.87	297.56	89.5	88.7	89.1	112	110.3	110.4	3.36264e-06	0.803427
P11679	Krt8	Keratin, type II cytoskeletal 8 OS=Mus musculus OX=10090 GN=Krt8 PE=1 SV=4	68	43	155	32	490	54.5	5.82	342.77	85.7	84.1	85	115.9	114.4	114.8	1.25839e-06	0.738337
Q6PB66	Lrpprc	Leucine-rich PPR motif-containing protein, mitochondrial OS=Mus musculus OX=10090 GN=Lrpprc PE=1 SV=2	40	58	94	58	1392	156.5	6.83	274.98	97.3	96.5	97.9	103.6	102.1	102.7	0.000728542	0.94585
Q9R0H0	Acox1	Peroxisomal acyl-coenzyme A oxidase 1 OS=Mus musculus OX=10090 GN=Acox1 PE=1 SV=5	49	28	95	28	661	74.6	8.48	334.4	127.1	126.5	127.9	72.6	72.5	73.4	4.14901e-08	1.746
Q8BWT1	Acaa2	3-ketoacyl-CoA thiolase, mitochondrial OS=Mus musculus OX=10090 GN=Acaa2 PE=1 SV=3	71	22	154	22	397	41.8	8.09	506.77	101.4	106.6	104.1	94.1	97.4	96.3	0.0105678	1.08443
Q9DBT9	Dmgdh	Dimethylglycine dehydrogenase, mitochondrial OS=Mus musculus OX=10090 GN=Dmgdh PE=1 SV=1	44	33	81	33	869	97.2	7.88	282.25	98.5	99.6	98.5	100.2	102.4	100.8	0.0393932	0.977587
Q99LB7	Sardh	Sarcosine dehydrogenase, mitochondrial OS=Mus musculus OX=10090 GN=Sardh PE=1 SV=1	48	36	149	36	919	101.6	6.74	461.72	103.3	102.4	103.3	97.9	96.5	96.6	0.000377606	1.06186
P38647	Hspa9	Stress-70 protein, mitochondrial OS=Mus musculus OX=10090 GN=Hspa9 PE=1 SV=3	52	40	101	39	679	73.4	6.07	273.88	95.6	94.6	94.4	105.7	105.2	104.5	3.56108e-05	0.902346
Q63836	Selenbp2	Selenium-binding protein 2 OS=Mus musculus OX=10090 GN=Selenbp2 PE=1 SV=2	64	23	106	5	472	52.6	6.18	363.93	75.1	75.1	75.3	124.8	125.2	124.4	3.29998e-09	0.602297
P07901	Hsp90aa1	Heat shock protein HSP 90-alpha OS=Mus musculus OX=10090 GN=Hsp90aa1 PE=1 SV=4	44	36	96	22	733	84.7	5.01	285.79	91	91.2	93.2	109	107	108.5	5.97721e-05	0.84869
P01027	C3	Complement C3 OS=Mus musculus OX=10090 GN=C3 PE=1 SV=3	34	54	94	53	1663	186.4	6.73	280.83	84	84	84.4	116.1	116.2	115.2	8.39178e-08	0.726331
P58252	Eef2	Elongation factor 2 OS=Mus musculus OX=10090 GN=Eef2 PE=1 SV=2	47	39	96	38	858	95.3	6.83	288.01	93.4	92.5	92.7	107.3	106.9	107.3	1.21667e-06	0.866563
P54869	Hmgcs2	Hydroxymethylglutaryl-CoA synthase, mitochondrial OS=Mus musculus OX=10090 GN=Hmgcs2 PE=1 SV=2	46	29	172	28	508	56.8	8.41	489.42	126.4	128.9	126.4	73.2	72.7	72.4	3.81709e-07	1.74851
P34914	Ephx2	Bifunctional epoxide hydrolase 2 OS=Mus musculus OX=10090 GN=Ephx2 PE=1 SV=2	52	24	86	24	554	62.5	6.19	298.67	117	116.5	115.4	83.9	83.2	84.1	4.72096e-07	1.38893
Q62261	Sptbn1	Spectrin beta chain, non-erythrocytic 1 OS=Mus musculus OX=10090 GN=Sptbn1 PE=1 SV=2	29	66	86	63	2363	274.1	5.58	244.02	94.5	94.3	96	105.4	105.6	104.3	0.000111038	0.903267
P56480	Atp5f1b	ATP synthase subunit beta, mitochondrial OS=Mus musculus OX=10090 GN=Atp5f1b PE=1 SV=2	60	24	170	24	529	56.3	5.34	449.65	99.2	101.5	100.1	98.7	101.6	98.8	0.651411	1.00568
P41216	Acsl1	Long-chain-fatty-acid--CoA ligase 1 OS=Mus musculus OX=10090 GN=Acsl1 PE=1 SV=2	47	34	129	32	699	77.9	7.15	382.71	112.5	112.4	112	88.4	87.4	87.4	2.97309e-07	1.28002
Q8BMS1	Hadha	Trifunctional enzyme subunit alpha, mitochondrial OS=Mus musculus OX=10090 GN=Hadha PE=1 SV=1	52	34	103	34	763	82.6	9.14	318.49	114.3	113	113.6	86.9	86.1	86	5.32369e-07	1.31622
O08601	Mttp	Microsomal triglyceride transfer protein large subunit OS=Mus musculus OX=10090 GN=Mttp PE=1 SV=2	36	37	84	36	894	99	7.62	255.36	104.3	102.8	104.1	96.3	96.6	95.9	0.000128673	1.07756
P10126	Eef1a1	Elongation factor 1-alpha 1 OS=Mus musculus OX=10090 GN=Eef1a1 PE=1 SV=3	64	29	160	20	462	50.1	9.01	459.95	94	99.2	94.9	102.4	107	102.5	0.0229028	0.923693
Q3UQ44	Iqgap2	Ras GTPase-activating-like protein IQGAP2 OS=Mus musculus OX=10090 GN=Iqgap2 PE=1 SV=2	36	53	78	52	1575	180.4	5.64	238.34	95.8	94	95.6	105.5	104.7	104.3	0.000132329	0.907472
P17563	Selenbp1	Methanethiol oxidase OS=Mus musculus OX=10090 GN=Selenbp1 PE=1 SV=2	64	22	101	4	472	52.5	6.29	343.75	102	99.2	100.4	100.6	97.8	99.9	0.399838	1.01106
Q91ZX7	Lrp1	Prolow-density lipoprotein receptor-related protein 1 OS=Mus musculus OX=10090 GN=Lrp1 PE=1 SV=1	15	62	80	62	4545	504.4	5.36	208.56	93.7	90.7	94.1	106.8	107.2	107.5	0.000194473	0.866252
Q99KI0	Aco2	Aconitate hydratase, mitochondrial OS=Mus musculus OX=10090 GN=Aco2 PE=1 SV=1	49	35	91	35	780	85.4	7.93	283.74	113.5	113.4	113.6	85.9	87.1	86.6	1.75508e-07	1.31163
Q78PY7	Snd1	Staphylococcal nuclease domain-containing protein 1 OS=Mus musculus OX=10090 GN=Snd1 PE=1 SV=1	43	42	101	42	910	102	7.43	318.65	94.8	95.3	95.2	105.1	104.6	105	1.41207e-06	0.906578
Q8VCH0	Acaa1b	3-ketoacyl-CoA thiolase B, peroxisomal OS=Mus musculus OX=10090 GN=Acaa1b PE=1 SV=1	54	19	92	11	424	44	8.51	293.33	131	130	128.3	70	69.9	70.7	2.22975e-07	1.84853
P60710	Actb	Actin, cytoplasmic 1 OS=Mus musculus OX=10090 GN=Actb PE=1 SV=1	52	20	195	7	375	41.7	5.48	562.45	95.8	96.1	95.4	102.9	106.3	103.6	0.00129427	0.918478
Q8BTM8	Flna	Filamin-A OS=Mus musculus OX=10090 GN=Flna PE=1 SV=5	25	54	75	46	2647	281	6.04	201.6	109	106.3	107.4	92.9	90.4	93.9	0.000311372	1.16414
G3X982	Aox3	Aldehyde oxidase 3 OS=Mus musculus OX=10090 GN=Aox3 PE=1 SV=1	30	38	86	36	1335	146.8	6.46	248.81	98.3	97.5	99	102	101.1	102.1	0.0029743	0.965924
P12710	Fabp1	Fatty acid-binding protein, liver OS=Mus musculus OX=10090 GN=Fabp1 PE=1 SV=2	91	18	222	18	127	14.2	8.56	578.58	110.4	118.1	109.7	83.8	93.8	84.2	0.00384716	1.29183
P09103	P4hb	Protein disulfide-isomerase OS=Mus musculus OX=10090 GN=P4hb PE=1 SV=2	57	36	139	35	509	57	4.88	410.91	105.9	106.7	106.3	93.3	94.1	93.8	2.78199e-06	1.13407
P68134	Acta1	Actin, alpha skeletal muscle OS=Mus musculus OX=10090 GN=Acta1 PE=1 SV=1	56	22	172	9	377	42	5.39	506.37	118.7	122.4	119.3	79	80.6	80	5.32453e-06	1.50417
P26443	Glud1	Glutamate dehydrogenase 1, mitochondrial OS=Mus musculus OX=10090 GN=Glud1 PE=1 SV=1	45	28	139	28	558	61.3	8	370.39	102.7	108.8	104.1	93.4	96.8	94.3	0.00792353	1.10931
Q922D8	Mthfd1	C-1-tetrahydrofolate synthase, cytoplasmic OS=Mus musculus OX=10090 GN=Mthfd1 PE=1 SV=4	41	39	74	39	935	101.1	7.14	235.82	95.5	95.5	95.7	105.4	102.9	105.1	0.000355301	0.914805
Q921H8	Acaa1a	3-ketoacyl-CoA thiolase A, peroxisomal OS=Mus musculus OX=10090 GN=Acaa1a PE=1 SV=1	45	16	78	8	424	43.9	8.44	258.91	118.1	115.3	114.7	83.3	85.3	83.2	1.37114e-05	1.38245
P09411	Pgk1	Phosphoglycerate kinase 1 OS=Mus musculus OX=10090 GN=Pgk1 PE=1 SV=4	75	32	108	32	417	44.5	7.9	294.53	96.9	95.8	97.2	104.3	103.7	102.1	0.00100214	0.93486
Q91V92	Acly	ATP-citrate synthase OS=Mus musculus OX=10090 GN=Acly PE=1 SV=1	41	42	88	42	1091	119.7	7.44	239.71	81.5	80	79.2	120.7	119.4	119.1	1.18888e-06	0.6701
Q9EQ20	Aldh6a1	Methylmalonate-semialdehyde dehydrogenase [acylating], mitochondrial OS=Mus musculus OX=10090 GN=Aldh6a1 PE=1 SV=1	49	24	97	24	535	57.9	8.07	316.7	102.9	102.7	103	97.7	95.3	98.4	0.00369586	1.05903
P08113	Hsp90b1	Endoplasmin OS=Mus musculus OX=10090 GN=Hsp90b1 PE=1 SV=2	38	35	107	33	802	92.4	4.82	299.8	93.4	92.8	90.8	108.2	107.9	106.8	6.8319e-05	0.857851
Q64727	Vcl	Vinculin OS=Mus musculus OX=10090 GN=Vcl PE=1 SV=4	52	53	72	53	1066	116.6	6	205.31	99.4	98.3	99.6	101.5	100.5	100.8	0.021608	0.981836
Q91Y97	Aldob	Fructose-bisphosphate aldolase B OS=Mus musculus OX=10090 GN=Aldob PE=1 SV=3	66	22	156	21	364	39.5	8.27	473.34	106.5	110.1	105.8	93	93.3	91.3	0.000529372	1.16138
Q03265	Atp5f1a	ATP synthase subunit alpha, mitochondrial OS=Mus musculus OX=10090 GN=Atp5f1a PE=1 SV=1	55	35	153	35	553	59.7	9.19	389.77	99.4	100.3	99.5	100.5	99.2	101	0.456625	0.995012
P50247	Ahcy	Adenosylhomocysteinase OS=Mus musculus OX=10090 GN=Ahcy PE=1 SV=3	47	23	134	22	432	47.7	6.54	382.32	98.7	100.7	98.1	100.1	102.2	100.1	0.195648	0.983796
B5X0G2	Mup17	Major urinary protein 17 OS=Mus musculus OX=10090 GN=Mup17 PE=2 SV=2	79	17	148	6	180	20.6	5.02	392.24	93.4	94.6	94.3	106	106.1	105.7	6.3408e-06	0.888295
P08003	Pdia4	Protein disulfide-isomerase A4 OS=Mus musculus OX=10090 GN=Pdia4 PE=1 SV=3	49	35	77	35	638	71.9	5.31	224.28	99.2	97.2	98	102.5	101.9	101.3	0.00509971	0.963036
Q60597	Ogdh	2-oxoglutarate dehydrogenase, mitochondrial OS=Mus musculus OX=10090 GN=Ogdh PE=1 SV=3	34	38	64	38	1023	116.4	6.83	192.25	101.5	100.1	100	100	98.5	99.9	0.194293	1.01072
P63038	Hspd1	60 kDa heat shock protein, mitochondrial OS=Mus musculus OX=10090 GN=Hspd1 PE=1 SV=1	56	32	94	32	573	60.9	6.18	272.28	97.6	98.5	96.8	103.3	101.1	102.6	0.00446271	0.954072
P27773	Pdia3	Protein disulfide-isomerase A3 OS=Mus musculus OX=10090 GN=Pdia3 PE=1 SV=2	64	33	92	33	505	56.6	6.21	252.42	93	91.9	92.7	109	107.3	106.1	7.83279e-05	0.861042
Q61316	Hspa4	Heat shock 70 kDa protein 4 OS=Mus musculus OX=10090 GN=Hspa4 PE=1 SV=1	54	41	80	38	841	94.1	5.24	224.14	99.6	99.3	99.1	101.3	99.9	100.8	0.0373708	0.986755
P47738	Aldh2	Aldehyde dehydrogenase, mitochondrial OS=Mus musculus OX=10090 GN=Aldh2 PE=1 SV=1	50	29	159	27	519	56.5	7.62	415.11	92.6	93.6	93	107.6	106.3	106.9	8.19184e-06	0.870324
Q9DBM2	Ehhadh	Peroxisomal bifunctional enzyme OS=Mus musculus OX=10090 GN=Ehhadh PE=1 SV=4	45	28	82	28	718	78.3	9.13	258.47	125.9	126.6	124.9	73.9	74.7	74	7.95339e-08	1.69542
E9Q414	Apob	Apolipoprotein B-100 OS=Mus musculus OX=10090 GN=Apob PE=1 SV=1	13	56	71	56	4505	509.1	6.81	196.69	88.9	88.5	87.4	111.7	112.5	110.9	3.40068e-06	0.790212
P16015	Ca3	Carbonic anhydrase 3 OS=Mus musculus OX=10090 GN=Ca3 PE=1 SV=3	73	20	239	20	260	29.3	7.37	575.29	102.1	105.2	103.6	94.7	98.8	95.6	0.00902807	1.07541
P49429	Hpd	4-hydroxyphenylpyruvate dioxygenase OS=Mus musculus OX=10090 GN=Hpd PE=1 SV=3	59	27	98	27	393	45	7.06	277.26	102.9	103.2	102.2	97.5	97	97.3	7.59131e-05	1.05655
Q9CPY7	Lap3	Cytosol aminopeptidase OS=Mus musculus OX=10090 GN=Lap3 PE=1 SV=3	51	26	76	26	519	56.1	7.72	225.7	95.2	98	95.1	103.8	105.2	102.8	0.00265585	0.924631
Q61838	Pzp	Pregnancy zone protein OS=Mus musculus OX=10090 GN=Pzp PE=1 SV=3	23	30	56	30	1495	165.7	6.68	203.37	100.1	99.1	99.3	101.5	99.8	100.1	0.186164	0.990378
Q8CAQ8	Immt	MICOS complex subunit Mic60 OS=Mus musculus OX=10090 GN=Immt PE=1 SV=1	50	40	80	40	757	83.8	6.61	241.71	107.8	108.1	106.8	91.6	92.8	92.8	1.11104e-05	1.16414
Q91XD4	Ftcd	Formimidoyltransferase-cyclodeaminase OS=Mus musculus OX=10090 GN=Ftcd PE=1 SV=1	56	28	76	28	541	58.9	6.11	238.54	101	100.3	100	100.2	98.6	100	0.226793	1.00837
O88844	Idh1	Isocitrate dehydrogenase [NADP] cytoplasmic OS=Mus musculus OX=10090 GN=Idh1 PE=1 SV=2	51	28	108	28	414	46.6	7.17	295.89	101.3	101.1	100.9	99.8	98	98.9	0.0144576	1.02224
Q91YI0	Asl	Argininosuccinate lyase OS=Mus musculus OX=10090 GN=Asl PE=1 SV=1	44	25	114	25	464	51.7	6.96	314.81	88.7	88.9	89.2	111.4	111.4	110.4	4.36307e-07	0.80072
P13541	Myh3	Myosin-3 OS=Mus musculus OX=10090 GN=Myh3 PE=2 SV=2	18	45	91	2	1940	223.7	5.81	221.01	174.4	181.5	183.8	20.4	19.3	20.7	6.15541e-07	8.93543
P56593	Cyp2a12	Cytochrome P450 2A12 OS=Mus musculus OX=10090 GN=Cyp2a12 PE=1 SV=2	49	24	63	24	492	56.1	9.19	192.89	97.4	96.6	97.8	103.3	102.6	102.2	0.000339542	0.947095
Q8VCW8	Acsf2	Medium-chain acyl-CoA ligase ACSF2, mitochondrial OS=Mus musculus OX=10090 GN=Acsf2 PE=1 SV=1	37	27	76	27	615	67.9	8.18	248.22	102.4	101.9	101.1	99.2	96.8	98.5	0.0107998	1.03701
P25688	Uox	Uricase OS=Mus musculus OX=10090 GN=Uox PE=1 SV=2	74	25	103	25	303	35	8.35	330.05	98.3	99.5	98.3	101.7	101.4	100.8	0.00561189	0.974334
P32020	Scp2	Non-specific lipid-transfer protein OS=Mus musculus OX=10090 GN=Scp2 PE=1 SV=3	49	28	126	28	547	59.1	7.44	364.8	112.5	113.8	112.4	88.1	85.9	87.3	5.11795e-06	1.29621
Q91WU0	Ces1f	Carboxylesterase 1F OS=Mus musculus OX=10090 GN=Ces1f PE=1 SV=1	47	21	67	19	561	61.6	6.48	231	95.8	95.8	94.9	104.8	104.4	104.3	1.16374e-05	0.913876
Q8K010	Oplah	5-oxoprolinase OS=Mus musculus OX=10090 GN=Oplah PE=1 SV=1	34	35	56	35	1288	137.5	6.28	188.04	101.2	101.6	102.3	98.8	96.8	99.3	0.0148161	1.03459
P11588	Mup1	Major urinary protein 1 OS=Mus musculus OX=10090 GN=Mup1 PE=1 SV=1	79	17	134	2	180	20.6	5.1	315.37	92.7	92.1	92.7	107.7	106.8	108.1	4.11924e-06	0.860198
P11589	Mup2	Major urinary protein 2 OS=Mus musculus OX=10090 GN=Mup2 PE=1 SV=1	74	16	131	1	180	20.7	5.11	322.34	89	91.3	91.6	107.6	112	108.4	0.000293851	0.828963
Q9QXD6	Fbp1	Fructose-1,6-bisphosphatase 1 OS=Mus musculus OX=10090 GN=Fbp1 PE=1 SV=3	55	21	109	21	338	36.9	6.57	339.04	99.6	101.2	99.5	100.5	100.3	98.9	0.801909	1.002
P48678	Lmna	Prelamin-A/C OS=Mus musculus OX=10090 GN=Lmna PE=1 SV=2	60	38	65	37	665	74.2	6.98	193.1	93.2	92.6	94	106.9	107.3	106.1	1.49177e-05	0.873556
Q8BFR5	Tufm	Elongation factor Tu, mitochondrial OS=Mus musculus OX=10090 GN=Tufm PE=1 SV=1	65	25	57	25	452	49.5	7.56	206.65	97.5	97.3	96.1	103.1	102.3	103.8	0.000582016	0.940815
P51660	Hsd17b4	Peroxisomal multifunctional enzyme type 2 OS=Mus musculus OX=10090 GN=Hsd17b4 PE=1 SV=3	41	24	68	24	735	79.4	8.57	214.73	124.2	125.1	125	75.4	75.4	75	9.77032e-09	1.65766
Q5SWU9	Acaca	Acetyl-CoA carboxylase 1 OS=Mus musculus OX=10090 GN=Acaca PE=1 SV=1	23	55	75	47	2345	265.1	6.39	178.18	88.1	88.9	87.7	110.9	112.8	111.5	3.76957e-06	0.789678
P40142	Tkt	Transketolase OS=Mus musculus OX=10090 GN=Tkt PE=1 SV=1	46	27	64	27	623	67.6	7.5	220.3	92.1	90.6	91.4	108.7	109.9	107.2	4.25305e-05	0.841314
P06801	Me1	NADP-dependent malic enzyme OS=Mus musculus OX=10090 GN=Me1 PE=1 SV=2	42	24	70	24	572	63.9	7.44	215.71	99.9	100.5	100.1	100.7	98.4	100.3	0.642327	1.00367
Q02053	Uba1	Ubiquitin-like modifier-activating enzyme 1 OS=Mus musculus OX=10090 GN=Uba1 PE=1 SV=1	33	30	57	30	1058	117.7	5.66	180.17	95.8	95.7	96.6	103.4	104	104.5	4.93395e-05	0.923693
O35945	Aldh1a7	Aldehyde dehydrogenase, cytosolic 1 OS=Mus musculus OX=10090 GN=Aldh1a7 PE=1 SV=1	48	27	121	11	501	54.6	7.71	321.28	103.8	100.6	102.3	98.4	95.8	99.1	0.0306976	1.04569
Q9QXX4	Slc25a13	Calcium-binding mitochondrial carrier protein Aralar2 OS=Mus musculus OX=10090 GN=Slc25a13 PE=1 SV=1	42	27	69	22	676	74.4	8.6	212.08	99.9	98.9	99.5	100.1	100.9	100.8	0.0385952	0.988403
P23116	Eif3a	Eukaryotic translation initiation factor 3 subunit A OS=Mus musculus OX=10090 GN=Eif3a PE=1 SV=5	32	52	88	52	1344	161.8	6.77	213.86	94	95.5	94.6	104.8	105.7	105.4	3.16377e-05	0.899335
P11714	Cyp2d9	Cytochrome P450 2D9 OS=Mus musculus OX=10090 GN=Cyp2d9 PE=1 SV=2	39	16	60	12	504	56.9	6.21	238.39	94.3	93.3	92.1	107.8	104.2	108.3	0.000713406	0.873244
P17182	Eno1	Alpha-enolase OS=Mus musculus OX=10090 GN=Eno1 PE=1 SV=3	56	26	102	21	434	47.1	6.8	283.12	100.1	100.3	99.2	100.2	102	98.3	0.802143	0.997005
P16858	Gapdh	Glyceraldehyde-3-phosphate dehydrogenase OS=Mus musculus OX=10090 GN=Gapdh PE=1 SV=2	45	16	102	16	333	35.8	8.25	378.94	108.1	110.1	107.9	90.9	92.6	90.5	5.32819e-05	1.19015
P28271	Aco1	Cytoplasmic aconitate hydratase OS=Mus musculus OX=10090 GN=Aco1 PE=1 SV=3	38	33	70	33	889	98.1	7.5	207.69	99	99.5	99.6	101.5	99.8	100.7	0.0684674	0.987086
Q91VD9	Ndufs1	NADH-ubiquinone oxidoreductase 75 kDa subunit, mitochondrial OS=Mus musculus OX=10090 GN=Ndufs1 PE=1 SV=2	51	33	63	33	727	79.7	5.72	195.35	101	101.1	101.4	98.9	98.3	99.3	0.00176076	1.02361
Q05793	Hspg2	Basement membrane-specific heparan sulfate proteoglycan core protein OS=Mus musculus OX=10090 GN=Hspg2 PE=1 SV=1	15	43	63	43	3707	398	6.32	182.31	101.7	100.2	103.7	97.5	97.9	99.1	0.0299987	1.03769
P16460	Ass1	Argininosuccinate synthase OS=Mus musculus OX=10090 GN=Ass1 PE=1 SV=1	53	26	187	26	412	46.6	8.22	432.82	88.6	89.9	88.5	111.1	111.2	110.7	1.31184e-06	0.801802
Q01853	Vcp	Transitional endoplasmic reticulum ATPase OS=Mus musculus OX=10090 GN=Vcp PE=1 SV=4	42	31	84	31	806	89.3	5.26	226.93	100.8	100.7	99.8	99.4	99.6	99.7	0.0584063	1.0087
Q6NZJ6	Eif4g1	Eukaryotic translation initiation factor 4 gamma 1 OS=Mus musculus OX=10090 GN=Eif4g1 PE=1 SV=1	26	40	66	38	1600	176	5.4	157.63	96.4	95.1	96.5	104.4	104.1	103.5	0.000106393	0.923077
P24456	Cyp2d10	Cytochrome P450 2D10 OS=Mus musculus OX=10090 GN=Cyp2d10 PE=1 SV=2	34	18	75	8	504	57.2	6.61	220.6	92.1	93	92	108.1	107.1	107.6	3.77055e-06	0.858426
P10649	Gstm1	Glutathione S-transferase Mu 1 OS=Mus musculus OX=10090 GN=Gstm1 PE=1 SV=2	66	18	216	12	218	26	7.94	599.71	68.9	71	69.2	128.1	134.3	128.5	8.71332e-06	0.534919
P11276	Fn1	Fibronectin OS=Mus musculus OX=10090 GN=Fn1 PE=1 SV=4	20	39	62	39	2477	272.4	5.59	170.42	100.2	96.7	100.5	100	101.3	101.2	0.257741	0.98314
P37040	Por	NADPH--cytochrome P450 reductase OS=Mus musculus OX=10090 GN=Por PE=1 SV=2	38	27	57	27	678	77	5.53	176	94.8	94.4	95	105.6	104.7	105.6	7.00863e-06	0.899652
P14824	Anxa6	Annexin A6 OS=Mus musculus OX=10090 GN=Anxa6 PE=1 SV=3	49	38	76	37	673	75.8	5.5	185.39	93.3	93.5	92.6	106.8	106.2	107.6	9.54511e-06	0.871491
Q9JI91	Actn2	Alpha-actinin-2 OS=Mus musculus OX=10090 GN=Actn2 PE=1 SV=2	39	32	54	23	894	103.8	5.45	153.1	175.1	173.5	174	25.9	24.6	26.9	5.49725e-09	6.75194
Q8K2B3	Sdha	Succinate dehydrogenase [ubiquinone] flavoprotein subunit, mitochondrial OS=Mus musculus OX=10090 GN=Sdha PE=1 SV=1	39	24	93	24	664	72.5	7.37	304.32	93.4	93.3	91.7	107.8	107.3	106.5	2.74446e-05	0.865672
P05784	Krt18	Keratin, type I cytoskeletal 18 OS=Mus musculus OX=10090 GN=Krt18 PE=1 SV=5	63	30	82	27	423	47.5	5.33	239.04	84.6	84.9	85.5	115.2	114.3	115.4	2.52775e-07	0.739345
Q921G7	Etfdh	Electron transfer flavoprotein-ubiquinone oxidoreductase, mitochondrial OS=Mus musculus OX=10090 GN=Etfdh PE=1 SV=1	44	28	62	28	616	68	7.58	208.96	115.9	114.3	116.8	85.3	83.7	84	3.72449e-06	1.37154
Q9JKR6	Hyou1	Hypoxia up-regulated protein 1 OS=Mus musculus OX=10090 GN=Hyou1 PE=1 SV=1	30	30	59	30	999	111.1	5.19	158.05	88.8	87	87.3	111.9	113.3	111.7	5.16715e-06	0.780944
Q9D0F9	Pgm1	Phosphoglucomutase-1 OS=Mus musculus OX=10090 GN=Pgm1 PE=1 SV=4	52	31	76	31	562	61.4	6.57	213.47	106.9	105.9	106.6	94.6	92.2	93.8	7.18419e-05	1.13828
Q8VDN2	Atp1a1	Sodium/potassium-transporting ATPase subunit alpha-1 OS=Mus musculus OX=10090 GN=Atp1a1 PE=1 SV=1	33	33	64	24	1023	112.9	5.45	185.99	85.1	86	86.4	113.9	115.3	113.3	2.30766e-06	0.751825
Q8VC30	Tkfc	Triokinase/FMN cyclase OS=Mus musculus OX=10090 GN=Tkfc PE=1 SV=1	45	22	67	22	578	59.7	6.92	233.29	104.1	105.2	104.4	96.4	94	95.9	0.000338093	1.0957
Q8R429	Atp2a1	Sarcoplasmic/endoplasmic reticulum calcium ATPase 1 OS=Mus musculus OX=10090 GN=Atp2a1 PE=1 SV=1	31	34	65	19	994	109.4	5.22	190.68	164	161.9	165.3	35.3	36.3	37.3	3.92888e-08	4.51056
Q9QXE0	Hacl1	2-hydroxyacyl-CoA lyase 1 OS=Mus musculus OX=10090 GN=Hacl1 PE=1 SV=2	39	20	55	20	581	63.6	6.27	192.78	99.8	98	98.2	101.5	102.4	100.2	0.0343383	0.973364
P28665	Mug1	Murinoglobulin-1 OS=Mus musculus OX=10090 GN=Mug1 PE=1 SV=3	24	31	62	20	1476	165.2	6.42	186.91	92.5	91	93.2	107.3	108.6	107.6	3.30378e-05	0.855332
Q99K67	Aass	Alpha-aminoadipic semialdehyde synthase, mitochondrial OS=Mus musculus OX=10090 GN=Aass PE=1 SV=1	25	25	59	25	926	102.9	6.87	170.89	94.1	94.2	94	105.7	105.6	106.4	1.37106e-06	0.888574
P70694	Akr1c6	Estradiol 17 beta-dehydrogenase 5 OS=Mus musculus OX=10090 GN=Akr1c6 PE=1 SV=1	57	21	81	16	323	37	8.28	264.54	99.2	102.2	99.5	99.7	100	99.4	0.569516	1.00602
P20918	Plg	Plasminogen OS=Mus musculus OX=10090 GN=Plg PE=1 SV=3	49	34	45	34	812	90.7	6.6	150.62	96.8	95.3	97.2	104.2	103.9	102.7	0.000629079	0.930824
Q91X77	Cyp2c50	Cytochrome P450 2C50 OS=Mus musculus OX=10090 GN=Cyp2c50 PE=1 SV=2	34	20	64	1	490	55.7	7.88	222.47	93.6	91.5	93.1	105.2	107.6	109.1	0.00036168	0.864244
O35488	Slc27a2	Very long-chain acyl-CoA synthetase OS=Mus musculus OX=10090 GN=Slc27a2 PE=1 SV=2	46	27	65	27	620	70.4	8.9	170.58	110.3	108.7	109.5	90.7	89.9	90.9	4.30541e-06	1.20994
Q64374	Rgn	Regucalcin OS=Mus musculus OX=10090 GN=Rgn PE=1 SV=1	61	21	113	21	299	33.4	5.34	303.51	106.4	105.6	104.5	94.5	94.8	94.2	4.47099e-05	1.1164
Q9Z0X1	Aifm1	Apoptosis-inducing factor 1, mitochondrial OS=Mus musculus OX=10090 GN=Aifm1 PE=1 SV=1	37	23	59	23	612	66.7	9.17	177.16	101.5	101	100.3	99.9	98.9	98.3	0.0309693	1.01919
Q8CHR6	Dpyd	Dihydropyrimidine dehydrogenase [NADP(+)] OS=Mus musculus OX=10090 GN=Dpyd PE=1 SV=1	38	32	60	32	1025	111.2	7.27	163.76	95.2	94.7	95.9	105.3	103.2	105.7	0.000369594	0.909612
Q8BI84	Mia3	Transport and Golgi organization protein 1 homolog OS=Mus musculus OX=10090 GN=Mia3 PE=1 SV=2	26	51	63	51	1930	213.5	4.75	153.27	89.8	89.1	90.2	109.5	110.1	111.3	4.86659e-06	0.813237
P05202	Got2	Aspartate aminotransferase, mitochondrial OS=Mus musculus OX=10090 GN=Got2 PE=1 SV=1	46	21	78	21	430	47.4	9	229.02	107.1	110	105.7	91.6	93.6	92	0.000415212	1.1645
Q99MN9	Pccb	Propionyl-CoA carboxylase beta chain, mitochondrial OS=Mus musculus OX=10090 GN=Pccb PE=1 SV=2	48	21	57	21	541	58.4	7.66	165.57	101.9	100.8	101.3	97.8	100.1	98.2	0.0276039	1.02668
Q7TPR4	Actn1	Alpha-actinin-1 OS=Mus musculus OX=10090 GN=Actn1 PE=1 SV=1	35	30	55	16	892	103	5.38	164.74	90.3	88.9	91.2	110.2	110.2	109.2	1.22421e-05	0.820388
Q9D0R2	Tars1	Threonine--tRNA ligase 1, cytoplasmic OS=Mus musculus OX=10090 GN=Tars1 PE=1 SV=2	44	30	59	29	722	83.3	7.36	177.86	99.1	97.9	100	100.8	100.7	101.5	0.0384693	0.980198
Q8K0E8	Fgb	Fibrinogen beta chain OS=Mus musculus OX=10090 GN=Fgb PE=1 SV=1	51	22	46	22	481	54.7	7.08	152.41	116.3	113.6	114	85.1	86.9	84	1.62867e-05	1.34336
P35700	Prdx1	Peroxiredoxin-1 OS=Mus musculus OX=10090 GN=Prdx1 PE=1 SV=1	68	18	134	16	199	22.2	8.12	327.94	90.2	95.1	90	107.9	109.1	107.8	0.000658716	0.847599
Q8CIE6	Copa	Coatomer subunit alpha OS=Mus musculus OX=10090 GN=Copa PE=1 SV=2	32	36	50	36	1224	138.3	7.65	143.43	98.7	97.9	98.6	101.5	101.4	101.9	0.000406574	0.968504
Q91VI7	Rnh1	Ribonuclease inhibitor OS=Mus musculus OX=10090 GN=Rnh1 PE=1 SV=1	57	20	41	20	456	49.8	4.78	155.48	99.8	99.4	96.9	102.3	100.7	100.9	0.0663598	0.974334
Q8QZT1	Acat1	Acetyl-CoA acetyltransferase, mitochondrial OS=Mus musculus OX=10090 GN=Acat1 PE=1 SV=1	43	19	94	19	424	44.8	8.51	272.78	124.7	124.8	124.3	76.2	74.7	75.4	4.57338e-08	1.65179
Q8BGQ7	Aars	Alanine--tRNA ligase, cytoplasmic OS=Mus musculus OX=10090 GN=Aars PE=1 SV=1	34	34	61	34	968	106.8	5.67	153.2	97.6	96.2	95.8	103.9	103	103.4	0.000336319	0.93329
E9PVA8	Gcn1	eIF-2-alpha kinase activator GCN1 OS=Mus musculus OX=10090 GN=Gcn1 PE=1 SV=1	20	45	52	45	2671	292.8	7.36	125.96	94.2	94.5	96.1	104.2	105.2	105.9	0.000188971	0.903267
P29758	Oat	Ornithine aminotransferase, mitochondrial OS=Mus musculus OX=10090 GN=Oat PE=1 SV=1	46	17	53	17	439	48.3	6.62	177.44	108.1	107.9	108.7	91.1	91.4	92.9	1.10277e-05	1.17901
Q99LC5	Etfa	Electron transfer flavoprotein subunit alpha, mitochondrial OS=Mus musculus OX=10090 GN=Etfa PE=1 SV=2	58	19	94	19	333	35	8.38	275.56	103	104.1	103.4	96.9	95.4	97.2	0.000403946	1.07254
Q9Z1Q9	Vars	Valine--tRNA ligase OS=Mus musculus OX=10090 GN=Vars PE=1 SV=1	27	30	45	30	1263	140.1	7.77	149.86	93.1	95.3	94.8	105.7	105	106	0.000105827	0.894222
Q3UEG6	Agxt2	Alanine--glyoxylate aminotransferase 2, mitochondrial OS=Mus musculus OX=10090 GN=Agxt2 PE=1 SV=1	49	20	52	20	513	57.1	7.93	159.84	110.9	108.8	110	89	90.1	91.2	2.30427e-05	1.21976
P97807	Fh	Fumarate hydratase, mitochondrial OS=Mus musculus OX=10090 GN=Fh PE=1 SV=3	48	19	62	19	507	54.3	9.04	175.58	102.5	101.4	101.7	101	96.4	96.9	0.0652372	1.0384
Q8CGK3	Lonp1	Lon protease homolog, mitochondrial OS=Mus musculus OX=10090 GN=Lonp1 PE=1 SV=2	31	26	49	26	949	105.8	6.57	160.58	94	96.1	94.8	105.5	106	103.6	0.000455091	0.904157
P35564	Canx	Calnexin OS=Mus musculus OX=10090 GN=Canx PE=1 SV=1	37	26	57	26	591	67.2	4.64	151.35	95.2	92.8	94.6	106.7	105.6	105.1	0.000176547	0.890359
Q91ZA3	Pcca	Propionyl-CoA carboxylase alpha chain, mitochondrial OS=Mus musculus OX=10090 GN=Pcca PE=1 SV=2	35	26	48	26	724	79.9	7.25	163.5	103.3	103.5	102.9	96.4	96.5	97.5	8.15124e-05	1.06646
P02088	Hbb-b1	Hemoglobin subunit beta-1 OS=Mus musculus OX=10090 GN=Hbb-b1 PE=1 SV=2	63	9	281	9	147	15.8	7.65	799.29	101	102.1	101.3	94.8	106.3	94.5	0.493615	1.02977
E9Q557	Dsp	Desmoplakin OS=Mus musculus OX=10090 GN=Dsp PE=1 SV=1	18	58	63	58	2883	332.7	6.8	146.37	89.9	89.3	90.6	109.8	111.3	109.1	1.14367e-05	0.817081
Q99MR8	Mccc1	Methylcrotonoyl-CoA carboxylase subunit alpha, mitochondrial OS=Mus musculus OX=10090 GN=Mccc1 PE=1 SV=2	38	25	43	24	717	79.3	7.83	157.32	102.3	101.3	102.4	96.8	98	99.1	0.00581312	1.04117
Q9DBF1	Aldh7a1	Alpha-aminoadipic semialdehyde dehydrogenase OS=Mus musculus OX=10090 GN=Aldh7a1 PE=1 SV=4	50	20	57	20	539	58.8	7.47	182.22	98.9	99.6	99.6	100.4	100.4	101.1	0.018482	0.987413
Q64514	Tpp2	Tripeptidyl-peptidase 2 OS=Mus musculus OX=10090 GN=Tpp2 PE=1 SV=3	27	33	49	33	1262	139.8	6.58	143.83	96.1	95.3	94.6	105.2	102.4	106.4	0.00178181	0.910828
P58774	Tpm2	Tropomyosin beta chain OS=Mus musculus OX=10090 GN=Tpm2 PE=1 SV=1	60	30	60	15	284	32.8	4.7	137.41	171.1	172	173	28.5	26.8	28.7	6.15352e-09	6.14405
P52825	Cpt2	Carnitine O-palmitoyltransferase 2, mitochondrial OS=Mus musculus OX=10090 GN=Cpt2 PE=1 SV=2	50	33	71	33	658	73.9	8.37	175.26	116.6	116.1	117.9	83.2	82.9	83.3	4.22472e-07	1.40577
Q61941	Nnt	NAD(P) transhydrogenase, mitochondrial OS=Mus musculus OX=10090 GN=Nnt PE=1 SV=2	30	28	49	28	1086	113.8	7.64	161.82	111.8	110.8	109.5	90.1	88.4	89.3	1.31876e-05	1.2401
P47740	Aldh3a2	Aldehyde dehydrogenase family 3 member A2 OS=Mus musculus OX=10090 GN=Aldh3a2 PE=1 SV=2	40	21	83	21	484	53.9	8.35	220.51	144.6	144.8	143.4	55.7	54.9	56.6	1.82381e-08	2.58852
P26043	Rdx	Radixin OS=Mus musculus OX=10090 GN=Rdx PE=1 SV=3	41	38	77	29	583	68.5	6.2	194.99	98.7	97.8	97.7	102.5	100.7	102.5	0.00484904	0.962381
Q99JY0	Hadhb	Trifunctional enzyme subunit beta, mitochondrial OS=Mus musculus OX=10090 GN=Hadhb PE=1 SV=1	36	18	61	18	475	51.4	9.38	173.26	114.1	114.1	113.8	85.7	85.9	86.3	1.64142e-08	1.3261
Q9WU79	Prodh	Proline dehydrogenase 1, mitochondrial OS=Mus musculus OX=10090 GN=Prodh PE=1 SV=2	42	25	40	25	599	68	8.24	138.5	89.4	89.7	89.7	111.3	109.1	110.7	6.23483e-06	0.811839
O08638	Myh11	Myosin-11 OS=Mus musculus OX=10090 GN=Myh11 PE=1 SV=1	17	36	58	19	1972	226.9	5.45	146.78	107.5	109.6	110.2	90	90.1	92.5	9.46005e-05	1.20066
Q8BL66	Eea1	Early endosome antigen 1 OS=Mus musculus OX=10090 GN=Eea1 PE=1 SV=2	30	41	47	40	1411	160.8	5.77	133.88	92.2	90.4	91.8	108	109.1	108.5	1.11508e-05	0.842752
P14211	Calr	Calreticulin OS=Mus musculus OX=10090 GN=Calr PE=1 SV=1	52	20	62	20	416	48	4.49	168.55	92.4	92.1	91	109.7	107	107.8	5.58418e-05	0.848998
P80318	Cct3	T-complex protein 1 subunit gamma OS=Mus musculus OX=10090 GN=Cct3 PE=1 SV=1	49	26	46	26	545	60.6	6.7	127.09	95.9	95.9	96.2	103.1	104.4	104.5	6.52107e-05	0.923077
P08032	Spta1	Spectrin alpha chain, erythrocytic 1 OS=Mus musculus OX=10090 GN=Spta1 PE=1 SV=3	20	41	47	40	2415	279.7	5.03	118.83	101.3	104.2	103.9	91.6	98.3	100.7	0.0947277	1.06469
Q8VCT4	Ces1d	Carboxylesterase 1D OS=Mus musculus OX=10090 GN=Ces1d PE=1 SV=1	40	17	79	15	565	61.7	6.61	223.03	98.5	99.4	97.3	101.7	102.1	100.9	0.0107942	0.968822
Q8BH00	Aldh8a1	2-aminomuconic semialdehyde dehydrogenase OS=Mus musculus OX=10090 GN=Aldh8a1 PE=1 SV=1	44	20	52	20	487	53.6	7.55	174.61	97.9	96.9	96.8	103.7	102.5	102.2	0.0006324	0.945525
P61922	Abat	4-aminobutyrate aminotransferase, mitochondrial OS=Mus musculus OX=10090 GN=Abat PE=1 SV=1	43	18	38	18	500	56.4	8.09	148.14	102.9	101.8	102.8	99.3	95.9	97.4	0.00893942	1.05092
P42932	Cct8	T-complex protein 1 subunit theta OS=Mus musculus OX=10090 GN=Cct8 PE=1 SV=3	48	27	47	27	548	59.5	5.62	157.15	95.2	96.8	94.9	104.6	103.7	104.8	0.000211732	0.916321
Q64458	Cyp2c29	Cytochrome P450 2C29 OS=Mus musculus OX=10090 GN=Cyp2c29 PE=1 SV=2	32	20	64	13	490	55.7	8.29	217.67	86.1	85.5	85.6	114.7	113.4	114.8	5.08408e-07	0.750073
P21981	Tgm2	Protein-glutamine gamma-glutamyltransferase 2 OS=Mus musculus OX=10090 GN=Tgm2 PE=1 SV=4	42	26	55	26	686	77	5.1	174.78	91	90.6	92.1	108.1	109.6	108.6	9.849e-06	0.838799
Q3UMF0	Cobll1	Cordon-bleu protein-like 1 OS=Mus musculus OX=10090 GN=Cobll1 PE=1 SV=2	31	32	38	32	1273	137.3	8.16	110.3	95	95.1	95.2	106.7	103.3	104.6	0.000597369	0.906866
P68372	Tubb4b	Tubulin beta-4B chain OS=Mus musculus OX=10090 GN=Tubb4b PE=1 SV=1	42	17	84	3	445	49.8	4.89	208.76	97.5	96.5	96.9	101.9	102.9	104.4	0.00146034	0.940815
Q9JIF7	Copb1	Coatomer subunit beta OS=Mus musculus OX=10090 GN=Copb1 PE=1 SV=1	32	27	39	27	953	107	6	117.48	98.1	99.4	97.1	100.6	102.1	102.7	0.0169085	0.964637
P55264	Adk	Adenosine kinase OS=Mus musculus OX=10090 GN=Adk PE=1 SV=2	40	19	62	19	361	40.1	6.21	194.99	104.6	102.5	103.3	97.3	97.3	95.1	0.00194725	1.07145
P08249	Mdh2	Malate dehydrogenase, mitochondrial OS=Mus musculus OX=10090 GN=Mdh2 PE=1 SV=3	53	15	87	15	338	35.6	8.68	259.24	103.4	104.9	101.9	97.2	96.6	96	0.00188171	1.07039
Q60864	Stip1	Stress-induced-phosphoprotein 1 OS=Mus musculus OX=10090 GN=Stip1 PE=1 SV=1	54	35	55	35	543	62.5	6.8	133.99	95.5	95.2	95.9	104.7	104	104.6	7.4997e-06	0.914778
P68373	Tuba1c	Tubulin alpha-1C chain OS=Mus musculus OX=10090 GN=Tuba1c PE=1 SV=1	50	19	49	6	449	49.9	5.1	170.22	100.1	99.4	100.2	101.8	99.1	99.3	0.862743	0.998334
Q5SW19	Cluh	Clustered mitochondria protein homolog OS=Mus musculus OX=10090 GN=Cluh PE=1 SV=2	31	35	51	35	1315	148	6.02	151	98.3	97.9	98.8	100.5	102.1	102.4	0.00664796	0.967213
Q8R0W0	Eppk1	Epiplakin OS=Mus musculus OX=10090 GN=Eppk1 PE=1 SV=2	24	41	48	39	6548	724.2	6.07	128.24	84.4	86.1	85.2	115.3	115	114	1.23028e-06	0.742666
Q8VDM4	Psmd2	26S proteasome non-ATPase regulatory subunit 2 OS=Mus musculus OX=10090 GN=Psmd2 PE=1 SV=1	26	25	50	25	908	100.1	5.17	137.61	99.4	97.9	99.3	101.3	101.3	100.9	0.0101858	0.977265
P54071	Idh2	Isocitrate dehydrogenase [NADP], mitochondrial OS=Mus musculus OX=10090 GN=Idh2 PE=1 SV=3	44	21	48	21	452	50.9	8.69	161.78	105.2	103.4	104.3	96.6	94.4	96	0.000499178	1.09024
A2AN08	Ubr4	E3 ubiquitin-protein ligase UBR4 OS=Mus musculus OX=10090 GN=Ubr4 PE=1 SV=1	8	36	43	36	5180	571.9	6.06	106.36	94.6	99.2	96.3	103.5	105.1	101.3	0.0191041	0.936108
P26231	Ctnna1	Catenin alpha-1 OS=Mus musculus OX=10090 GN=Ctnna1 PE=1 SV=1	35	31	47	31	906	100	6.23	129.56	90.3	91.9	92.5	110.1	107.3	107.9	9.63709e-05	0.844451
Q01279	Egfr	Epidermal growth factor receptor OS=Mus musculus OX=10090 GN=Egfr PE=1 SV=1	32	36	46	36	1210	134.8	6.86	134.2	74.6	74.3	75.1	125.7	125.6	124.7	2.2022e-08	0.595745
Q64442	Sord	Sorbitol dehydrogenase OS=Mus musculus OX=10090 GN=Sord PE=1 SV=3	52	18	86	18	357	38.2	7.02	253.04	103.2	107.4	102.9	94.5	97.2	94.9	0.00591862	1.09386
P00186	Cyp1a2	Cytochrome P450 1A2 OS=Mus musculus OX=10090 GN=Cyp1a2 PE=1 SV=1	39	20	41	20	513	58.1	8.76	138.96	67.2	68.8	69.1	130.8	133.4	130.7	4.76363e-07	0.519372
Q9Z2V4	Pck1	Phosphoenolpyruvate carboxykinase, cytosolic [GTP] OS=Mus musculus OX=10090 GN=Pck1 PE=1 SV=1	34	19	42	19	622	69.3	6.6	131.15	97.5	96.7	98.8	104	101.3	101.6	0.0116113	0.954708
P50544	Acadvl	Very long-chain specific acyl-CoA dehydrogenase, mitochondrial OS=Mus musculus OX=10090 GN=Acadvl PE=1 SV=3	50	26	50	26	656	70.8	8.75	155.94	109.7	109.4	109.8	91	89.7	90.3	1.04348e-06	1.21365
P70398	Usp9x	Probable ubiquitin carboxyl-terminal hydrolase FAF-X OS=Mus musculus OX=10090 GN=Usp9x PE=1 SV=2	17	37	46	37	2559	290.5	5.87	121.38	95.3	95.9	99.9	103.8	100.5	104.7	0.036366	0.942071
Q64521	Gpd2	Glycerol-3-phosphate dehydrogenase, mitochondrial OS=Mus musculus OX=10090 GN=Gpd2 PE=1 SV=2	40	28	47	27	727	80.9	6.61	131.13	116.7	118.8	120	81.1	82.1	81.3	3.33593e-06	1.45399
Q3UPL0	Sec31a	Protein transport protein Sec31A OS=Mus musculus OX=10090 GN=Sec31a PE=1 SV=2	23	30	45	30	1230	133.5	6.76	128.38	99.7	97.7	98.9	101.9	100	101.9	0.0437493	0.975313
P06728	Apoa4	Apolipoprotein A-IV OS=Mus musculus OX=10090 GN=Apoa4 PE=1 SV=3	56	22	41	22	395	45	5.47	137.18	135.6	135.6	138.4	63.8	61.8	64.8	5.71167e-07	2.15126
O55143	Atp2a2	Sarcoplasmic/endoplasmic reticulum calcium ATPase 2 OS=Mus musculus OX=10090 GN=Atp2a2 PE=1 SV=2	27	28	52	12	1044	114.8	5.34	154.07	105.3	103.2	102.7	96.3	95.3	97.2	0.00151599	1.07756
P17751	Tpi1	Triosephosphate isomerase OS=Mus musculus OX=10090 GN=Tpi1 PE=1 SV=4	60	15	56	15	299	32.2	5.74	173.42	94.3	95.3	94.5	105.3	106.3	104.3	8.43704e-05	0.899335
P97872	Fmo5	Dimethylaniline monooxygenase [N-oxide-forming] 5 OS=Mus musculus OX=10090 GN=Fmo5 PE=1 SV=4	34	20	56	20	533	60	8.73	189.8	100.4	99.5	100.8	100.2	99.7	99.3	0.342127	1.00501
O09173	Hgd	Homogentisate 1,2-dioxygenase OS=Mus musculus OX=10090 GN=Hgd PE=1 SV=2	44	18	53	18	445	49.9	7.24	148.76	101.1	100.4	102.5	100	96.9	99.2	0.0776141	1.02668
Q9D379	Ephx1	Epoxide hydrolase 1 OS=Mus musculus OX=10090 GN=Ephx1 PE=1 SV=2	37	21	60	21	455	52.5	8.35	180.85	90.2	89.1	89.9	109.6	111.2	109.9	4.11254e-06	0.814031
P58710	Gulo	L-gulonolactone oxidase OS=Mus musculus OX=10090 GN=Gulo PE=1 SV=3	48	20	56	20	440	50.4	8.24	176.19	107.9	107.7	108.5	92.7	91.9	91.3	4.42114e-06	1.1747
P20152	Vim	Vimentin OS=Mus musculus OX=10090 GN=Vim PE=1 SV=3	49	29	53	23	466	53.7	5.12	146.12	109	108.4	109.9	91.2	90.5	90.9	2.88615e-06	1.20066
O70475	Ugdh	UDP-glucose 6-dehydrogenase OS=Mus musculus OX=10090 GN=Ugdh PE=1 SV=1	56	22	41	22	493	54.8	7.56	131.4	82.2	81.9	83.3	119.2	115.3	118.2	9.40442e-06	0.701446
Q00623	Apoa1	Apolipoprotein A-I OS=Mus musculus OX=10090 GN=Apoa1 PE=1 SV=2	59	21	75	20	264	30.6	5.73	197.65	114.6	113.2	115.3	85.1	86	85.7	1.77657e-06	1.33606
P26041	Msn	Moesin OS=Mus musculus OX=10090 GN=Msn PE=1 SV=3	42	35	61	27	577	67.7	6.6	149.73	97.3	97.8	97.3	103.5	101	103.1	0.00308044	0.950585
Q9CZS1	Aldh1b1	Aldehyde dehydrogenase X, mitochondrial OS=Mus musculus OX=10090 GN=Aldh1b1 PE=1 SV=1	46	28	54	26	519	57.5	7.02	152.82	91.5	89.1	91.5	109.4	108.8	109.7	2.49286e-05	0.829826
P58771	Tpm1	Tropomyosin alpha-1 chain OS=Mus musculus OX=10090 GN=Tpm1 PE=1 SV=1	57	26	57	8	284	32.7	4.74	134.08	159.1	157.6	158.2	41.5	42	41.7	1.44821e-09	3.79313
Q61656	Ddx5	Probable ATP-dependent RNA helicase DDX5 OS=Mus musculus OX=10090 GN=Ddx5 PE=1 SV=2	49	35	54	27	614	69.2	8.92	136.67	87.8	88.4	88.1	110.5	111.9	113.3	8.66211e-06	0.78731
P55096	Abcd3	ATP-binding cassette sub-family D member 3 OS=Mus musculus OX=10090 GN=Abcd3 PE=1 SV=2	31	24	60	24	659	75.4	9.26	156.55	120.1	120.6	118.9	80.8	80.2	79.3	4.73038e-07	1.49646
P60843	Eif4a1	Eukaryotic initiation factor 4A-I OS=Mus musculus OX=10090 GN=Eif4a1 PE=1 SV=1	48	22	47	11	406	46.1	5.48	131.61	92.8	93.5	92.5	107.8	106	107.3	2.11433e-05	0.868265
Q9D819	Ppa1	Inorganic pyrophosphatase OS=Mus musculus OX=10090 GN=Ppa1 PE=1 SV=1	65	18	45	18	289	32.6	5.6	145.27	102.2	100.9	103.7	97.7	96.9	98.6	0.00870904	1.04638
Q8CIM7	Cyp2d26	Cytochrome P450 2D26 OS=Mus musculus OX=10090 GN=Cyp2d26 PE=1 SV=1	39	18	64	14	500	56.9	6.64	169.66	104.4	106	105.1	93.5	96	95	0.000276946	1.10896
P68368	Tuba4a	Tubulin alpha-4A chain OS=Mus musculus OX=10090 GN=Tuba4a PE=1 SV=1	42	17	47	4	448	49.9	5.06	163.94	93.5	92.8	94.5	105.9	106.7	106.6	2.07608e-05	0.879699
Q9DCW4	Etfb	Electron transfer flavoprotein subunit beta OS=Mus musculus OX=10090 GN=Etfb PE=1 SV=3	61	17	75	17	255	27.6	8.1	202.01	102.4	104	103.4	97.4	95.7	97.1	0.000740054	1.06754
P06151	Ldha	L-lactate dehydrogenase A chain OS=Mus musculus OX=10090 GN=Ldha PE=1 SV=3	39	18	59	16	332	36.5	7.74	190.69	118.3	118.6	117.5	81.4	82.6	81.6	2.08872e-07	1.443
P00329	Adh1	Alcohol dehydrogenase 1 OS=Mus musculus OX=10090 GN=Adh1 PE=1 SV=2	45	18	185	18	375	39.7	8.1	444.89	88.9	89.8	88.5	110.6	112	110.1	5.82186e-06	0.803126
Q61176	Arg1	Arginase-1 OS=Mus musculus OX=10090 GN=Arg1 PE=1 SV=1	54	16	75	16	323	34.8	7.01	196.94	88.8	92.7	87.6	109.3	112.1	109.5	0.000321391	0.813237
Q80XL6	Acad11	Acyl-CoA dehydrogenase family member 11 OS=Mus musculus OX=10090 GN=Acad11 PE=1 SV=2	36	25	48	25	779	87.3	8.43	149.85	115.9	114.4	116.6	83	83.8	86.3	1.23429e-05	1.3706
Q5XJY5	Arcn1	Coatomer subunit delta OS=Mus musculus OX=10090 GN=Arcn1 PE=1 SV=2	44	22	37	22	511	57.2	6.21	118.3	99.1	98.3	97.6	103.5	100.1	101.3	0.0384275	0.96753
Q91ZJ5	Ugp2	UTP--glucose-1-phosphate uridylyltransferase OS=Mus musculus OX=10090 GN=Ugp2 PE=1 SV=3	41	23	49	23	508	56.9	7.61	169.67	104	103.5	103.9	96.7	96.3	95.5	3.79494e-05	1.07938
P17427	Ap2a2	AP-2 complex subunit alpha-2 OS=Mus musculus OX=10090 GN=Ap2a2 PE=1 SV=2	29	28	46	20	938	104	6.93	141	97.2	95.9	96.3	104.4	102.9	103.2	0.00029928	0.932045
Q9EQF5	Dpys	Dihydropyrimidinase OS=Mus musculus OX=10090 GN=Dpys PE=1 SV=2	34	19	40	19	519	56.7	7.2	125.95	105.5	104.5	102.9	96.8	94.9	95.5	0.000811475	1.08948
Q01405	Sec23a	Protein transport protein Sec23A OS=Mus musculus OX=10090 GN=Sec23a PE=1 SV=2	29	20	38	17	765	86.1	7.08	121.05	103.2	102.8	101.8	96	96.9	99.3	0.00826051	1.05339
Q9D0E1	Hnrnpm	Heterogeneous nuclear ribonucleoprotein M OS=Mus musculus OX=10090 GN=Hnrnpm PE=1 SV=3	46	32	50	31	729	77.6	8.63	119.76	93.5	92.9	93.2	107.6	105.8	107.1	1.73403e-05	0.872387
P13707	Gpd1	Glycerol-3-phosphate dehydrogenase [NAD(+)], cytoplasmic OS=Mus musculus OX=10090 GN=Gpd1 PE=1 SV=3	46	19	60	17	349	37.5	7.17	180.46	120.1	118.1	120.4	80.7	80.8	80	8.80614e-07	1.48489
P68040	Rack1	Receptor of activated protein C kinase 1 OS=Mus musculus OX=10090 GN=Rack1 PE=1 SV=3	60	16	44	16	317	35.1	7.69	147.96	93.5	92.6	94.5	107	107	105.4	7.18419e-05	0.878522
Q922B2	Dars	Aspartate--tRNA ligase, cytoplasmic OS=Mus musculus OX=10090 GN=Dars PE=1 SV=2	54	25	45	25	501	57.1	6.49	130.07	100.9	98.3	100.1	101.2	99.2	100.3	0.652994	0.995344
Q9EQK5	Mvp	Major vault protein OS=Mus musculus OX=10090 GN=Mvp PE=1 SV=4	30	22	38	22	861	95.9	5.59	122.2	86.9	89.9	90.2	109.8	113.9	109.3	0.00025625	0.801802
Q9CQN1	Trap1	Heat shock protein 75 kDa, mitochondrial OS=Mus musculus OX=10090 GN=Trap1 PE=1 SV=1	40	25	44	24	706	80.2	6.68	121.46	93.7	92.1	92.7	106.9	107.6	107	9.93894e-06	0.866252
P15105	Glul	Glutamine synthetase OS=Mus musculus OX=10090 GN=Glul PE=1 SV=6	49	22	87	22	373	42.1	7.08	227.8	102.7	103	101.7	98	97.3	97.4	0.00040274	1.05022
Q3ULD5	Mccc2	Methylcrotonoyl-CoA carboxylase beta chain, mitochondrial OS=Mus musculus OX=10090 GN=Mccc2 PE=1 SV=1	36	17	33	17	563	61.3	8	129.93	104.7	104.6	103.6	95.5	96.1	95.5	2.88363e-05	1.08986
Q8BJ64	Chdh	Choline dehydrogenase, mitochondrial OS=Mus musculus OX=10090 GN=Chdh PE=1 SV=1	44	25	52	25	596	66.4	8.51	155.03	95.8	93.9	92.3	106.2	105.4	106.4	0.000342885	0.886792
Q8R0F9	Sec14l4	SEC14-like protein 4 OS=Mus musculus OX=10090 GN=Sec14l4 PE=1 SV=1	38	19	38	19	403	46	7.12	119.88	93.7	94.2	95.3	105.6	105.5	105.7	1.93571e-05	0.893939
Q9WTP7	Ak3	GTP:AMP phosphotransferase AK3, mitochondrial OS=Mus musculus OX=10090 GN=Ak3 PE=1 SV=3	63	15	47	15	227	25.4	8.84	149.96	92.7	94.3	92.6	107.4	106.5	106.4	2.85523e-05	0.872932
P51174	Acadl	Long-chain specific acyl-CoA dehydrogenase, mitochondrial OS=Mus musculus OX=10090 GN=Acadl PE=1 SV=2	35	14	44	14	430	47.9	8.31	144.32	113.7	111.4	112.9	87.9	88.1	86	1.17476e-05	1.29008
Q6XVG2	Cyp2c54	Cytochrome P450 2C54 OS=Mus musculus OX=10090 GN=Cyp2c54 PE=1 SV=1	31	17	46	5	490	55.8	7.47	138.9	88.9	91.1	89.6	111.9	108.2	110.3	8.53547e-05	0.815981
Q9JII6	Akr1a1	Aldo-keto reductase family 1 member A1 OS=Mus musculus OX=10090 GN=Akr1a1 PE=1 SV=3	67	19	54	19	325	36.6	7.39	170.52	97.3	95.5	98.8	102.2	104.2	102	0.00912266	0.945525
Q9QZW0	Atp11c	Phospholipid-transporting ATPase 11C OS=Mus musculus OX=10090 GN=Atp11c PE=1 SV=2	25	28	48	28	1129	129.2	7.3	134.69	95.5	94.8	94.2	106	104.6	104.9	5.35567e-05	0.901743
Q64459	Cyp3a11	Cytochrome P450 3A11 OS=Mus musculus OX=10090 GN=Cyp3a11 PE=1 SV=1	37	21	54	21	504	57.8	8.82	139.06	38.3	36.6	37.2	164.2	162.8	160.8	3.63544e-08	0.229807
P21614	Gc	Vitamin D-binding protein OS=Mus musculus OX=10090 GN=Gc PE=1 SV=2	43	22	39	22	476	53.6	5.5	110.46	90.9	87.5	90.2	111.1	109	111.3	7.9587e-05	0.810501
P11725	Otc	Ornithine carbamoyltransferase, mitochondrial OS=Mus musculus OX=10090 GN=Otc PE=1 SV=1	39	15	85	15	354	39.7	8.73	217.02	92.4	94.8	91.2	107.7	107.7	106.3	0.000237184	0.865403
Q9Z2I8	Suclg2	Succinate--CoA ligase [GDP-forming] subunit beta, mitochondrial OS=Mus musculus OX=10090 GN=Suclg2 PE=1 SV=3	41	20	53	20	433	46.8	7.02	135.88	107.3	107.2	109	91.8	93	91.6	2.75748e-05	1.17041
P33267	Cyp2f2	Cytochrome P450 2F2 OS=Mus musculus OX=10090 GN=Cyp2f2 PE=1 SV=1	35	15	60	14	491	55.9	7.9	198.34	75.8	75.9	75.2	124.8	125.1	123.2	1.66257e-07	0.608148
E9Q4Z2	Acacb	Acetyl-CoA carboxylase 2 OS=Mus musculus OX=10090 GN=Acacb PE=1 SV=1	15	31	38	24	2448	275.6	6.32	96.54	88.4	88	87.1	113.6	109.3	113.6	8.09794e-05	0.783061
Q00519	Xdh	Xanthine dehydrogenase/oxidase OS=Mus musculus OX=10090 GN=Xdh PE=1 SV=5	25	27	46	26	1335	146.5	7.56	127.04	96.5	97.1	97.2	103.3	102.7	103.1	2.65919e-05	0.940796
P80314	Cct2	T-complex protein 1 subunit beta OS=Mus musculus OX=10090 GN=Cct2 PE=1 SV=4	38	20	39	20	535	57.4	6.4	118.21	96.4	99.2	95.4	102.9	102.4	103.6	0.00740132	0.942052
P58281	Opa1	Dynamin-like 120 kDa protein, mitochondrial OS=Mus musculus OX=10090 GN=Opa1 PE=1 SV=1	30	27	32	27	960	111.3	7.55	97.62	103.5	102.5	101.3	95.4	97.9	99.4	0.0215307	1.04988
Q9DCN2	Cyb5r3	NADH-cytochrome b5 reductase 3 OS=Mus musculus OX=10090 GN=Cyb5r3 PE=1 SV=3	57	17	44	17	301	34.1	8.38	129.78	96.7	95.8	97.6	103.8	103.4	102.7	0.000416633	0.936108
Q9WU78	Pdcd6ip	Programmed cell death 6-interacting protein OS=Mus musculus OX=10090 GN=Pdcd6ip PE=1 SV=3	35	31	43	31	869	96	6.52	123.04	94.8	94.4	98.9	106.8	100.6	104.6	0.0262764	0.923397
P45952	Acadm	Medium-chain specific acyl-CoA dehydrogenase, mitochondrial OS=Mus musculus OX=10090 GN=Acadm PE=1 SV=1	45	18	47	18	421	46.5	8.37	146.09	122.1	124.8	122.1	76.9	76	78.2	1.9854e-06	1.59671
P06745	Gpi	Glucose-6-phosphate isomerase OS=Mus musculus OX=10090 GN=Gpi PE=1 SV=4	34	24	50	24	558	62.7	8.13	132.85	95.9	94.4	96.5	106.5	102.9	103.8	0.00213937	0.915709
P05064	Aldoa	Fructose-bisphosphate aldolase A OS=Mus musculus OX=10090 GN=Aldoa PE=1 SV=2	47	19	44	16	364	39.3	8.09	136.12	139.5	137.5	140.3	61.1	59.9	61.8	1.609e-07	2.28282
Q8BGA8	Acsm5	Acyl-coenzyme A synthetase ACSM5, mitochondrial OS=Mus musculus OX=10090 GN=Acsm5 PE=1 SV=1	34	17	36	16	578	64.3	7.72	125.21	89.1	87.5	87.4	111	111.7	113.3	1.0536e-05	0.785714
P99024	Tubb5	Tubulin beta-5 chain OS=Mus musculus OX=10090 GN=Tubb5 PE=1 SV=1	38	15	70	2	444	49.6	4.89	167.42	95	95	90.7	105.5	106.1	107.6	0.00120049	0.879386
Q99K51	Pls3	Plastin-3 OS=Mus musculus OX=10090 GN=Pls3 PE=1 SV=3	37	22	36	18	630	70.7	5.62	111.08	93.4	92.1	93.3	107.7	106.3	107.3	1.78108e-05	0.867725
Q9DC50	Crot	Peroxisomal carnitine O-octanoyltransferase OS=Mus musculus OX=10090 GN=Crot PE=1 SV=1	42	27	45	27	612	70.2	6.73	120.87	119	118.3	120.3	81.9	79.5	81.1	1.95159e-06	1.47464
Q9QY30	Abcb11	Bile salt export pump OS=Mus musculus OX=10090 GN=Abcb11 PE=1 SV=2	22	27	42	27	1321	146.7	7.66	114.31	82.6	81.3	82.1	118.2	116.6	119.2	1.828e-06	0.694915
Q91WN4	Kmo	Kynurenine 3-monooxygenase OS=Mus musculus OX=10090 GN=Kmo PE=1 SV=1	45	18	36	18	479	54.5	8.88	104.92	101.5	100.8	100.1	100	98.3	99.2	0.0620904	1.01647
Q05421	Cyp2e1	Cytochrome P450 2E1 OS=Mus musculus OX=10090 GN=Cyp2e1 PE=1 SV=1	30	19	130	19	493	56.8	8.4	296.01	108	108.6	106.6	92	92.3	92.4	1.37511e-05	1.16805
O88428	Papss2	Bifunctional 3'-phosphoadenosine 5'-phosphosulfate synthase 2 OS=Mus musculus OX=10090 GN=Papss2 PE=1 SV=2	36	23	41	22	621	70.3	7.58	116.91	97	94.2	96.4	104.2	102.9	105.2	0.00159319	0.920909
Q5FW57	Gm4952	Glycine N-acyltransferase-like protein OS=Mus musculus OX=10090 GN=Gm4952 PE=1 SV=3	56	16	41	14	296	34.1	7.8	140.22	118.6	116.1	117	84.1	82.3	81.9	4.16253e-06	1.41643
Q8JZR0	Acsl5	Long-chain-fatty-acid--CoA ligase 5 OS=Mus musculus OX=10090 GN=Acsl5 PE=1 SV=1	33	23	48	21	683	76.2	7.09	137.9	105.1	103.9	103.4	96	96	95.6	9.27322e-05	1.08623
P59242	Cgn	Cingulin OS=Mus musculus OX=10090 GN=Cgn PE=1 SV=1	32	39	43	37	1191	136.4	5.91	108.82	95.9	94.9	96.7	102.3	104.1	106.1	0.00236397	0.92
P56654	Cyp2c37	Cytochrome P450 2C37 OS=Mus musculus OX=10090 GN=Cyp2c37 PE=1 SV=2	28	17	40	3	490	55.6	7.11	139.54	84.6	83.7	84.6	114.1	115.8	117.2	4.896e-06	0.728608
Q7TMM9	Tubb2a	Tubulin beta-2A chain OS=Mus musculus OX=10090 GN=Tubb2a PE=1 SV=1	34	14	65	2	445	49.9	4.89	152.34	117.6	110.4	103.7	91.2	84.9	92.1	0.0100839	1.23676
O08709	Prdx6	Peroxiredoxin-6 OS=Mus musculus OX=10090 GN=Prdx6 PE=1 SV=3	70	15	70	15	224	24.9	6.01	208.07	103.7	107.3	102.6	96.8	95.5	94.1	0.00499527	1.09497
Q6ZQ38	Cand1	Cullin-associated NEDD8-dissociated protein 1 OS=Mus musculus OX=10090 GN=Cand1 PE=1 SV=2	19	22	38	22	1230	136.2	5.78	106.4	96.2	94.6	95.4	104.1	105.7	103.9	0.000235616	0.912337
Q8CAY6	Acat2	Acetyl-CoA acetyltransferase, cytosolic OS=Mus musculus OX=10090 GN=Acat2 PE=1 SV=2	47	14	41	14	397	41.3	7.5	150.15	100.3	101.7	98.6	99.2	101.4	98.8	0.756963	1.00401
Q61879	Myh10	Myosin-10 OS=Mus musculus OX=10090 GN=Myh10 PE=1 SV=2	14	30	41	12	1976	228.9	5.54	109.2	88.7	87.1	90.8	106.7	113.3	113.3	0.000813547	0.79988
O88569	Hnrnpa2b1	Heterogeneous nuclear ribonucleoproteins A2/B1 OS=Mus musculus OX=10090 GN=Hnrnpa2b1 PE=1 SV=2	55	21	53	19	353	37.4	8.95	139.46	89.6	88.6	89.8	109.8	110.7	111.5	4.13555e-06	0.807229
Q71LX4	Tln2	Talin-2 OS=Mus musculus OX=10090 GN=Tln2 PE=1 SV=3	15	32	38	26	2375	253.5	5.8	93.23	99.6	100.2	100.2	97.3	102.6	100.1	1	1
Q07417	Acads	Short-chain specific acyl-CoA dehydrogenase, mitochondrial OS=Mus musculus OX=10090 GN=Acads PE=1 SV=2	41	15	48	15	412	44.9	8.47	137.18	110.8	108.5	110.3	91.6	89.1	89.8	4.25081e-05	1.21848
Q9QXD1	Acox2	Peroxisomal acyl-coenzyme A oxidase 2 OS=Mus musculus OX=10090 GN=Acox2 PE=1 SV=2	32	25	44	25	681	76.8	7.46	129.33	104.7	103	105.5	94.9	95.1	96.8	0.000762002	1.09205
P62259	Ywhae	14-3-3 protein epsilon OS=Mus musculus OX=10090 GN=Ywhae PE=1 SV=1	60	20	48	18	255	29.2	4.74	129.57	97.1	93.6	96.4	104.6	104.4	103.9	0.0013923	0.917546
Q61598	Gdi2	Rab GDP dissociation inhibitor beta OS=Mus musculus OX=10090 GN=Gdi2 PE=1 SV=1	51	20	36	16	445	50.5	6.25	105.9	98.3	97.4	97.8	102.8	101.4	102.3	0.000870113	0.957586
Q91X83	Mat1a	S-adenosylmethionine synthase isoform type-1 OS=Mus musculus OX=10090 GN=Mat1a PE=1 SV=1	37	14	51	11	396	43.5	5.82	153.95	114.5	114.8	113.8	85.5	86.7	84.6	1.82937e-06	1.33606
P42125	Eci1	Enoyl-CoA delta isomerase 1, mitochondrial OS=Mus musculus OX=10090 GN=Eci1 PE=1 SV=2	42	12	48	12	289	32.2	8.98	159.06	115.5	118.7	115.7	83.9	84.5	81.7	1.56253e-05	1.39904
Q9JLJ2	Aldh9a1	4-trimethylaminobutyraldehyde dehydrogenase OS=Mus musculus OX=10090 GN=Aldh9a1 PE=1 SV=1	36	18	47	18	494	53.5	6.98	162.36	103.3	104.3	104.5	96.8	94.4	96.7	0.000743562	1.08406
Q9D6Y9	Gbe1	1,4-alpha-glucan-branching enzyme OS=Mus musculus OX=10090 GN=Gbe1 PE=1 SV=1	38	24	38	24	702	80.3	6.43	128.26	110.2	106.5	108.8	93.1	89.6	91.8	0.00033269	1.18579
Q8VCN5	Cth	Cystathionine gamma-lyase OS=Mus musculus OX=10090 GN=Cth PE=1 SV=1	36	14	40	14	398	43.5	7.65	139.68	90.1	90.4	89.8	109.9	110	109.8	4.33513e-08	0.819836
Q9D826	Pipox	Peroxisomal sarcosine oxidase OS=Mus musculus OX=10090 GN=Pipox PE=1 SV=1	43	17	40	17	390	43.8	7.55	139.93	97.8	96.5	98.1	99.2	110.4	98	0.271857	0.950585
P16331	Pah	Phenylalanine-4-hydroxylase OS=Mus musculus OX=10090 GN=Pah PE=1 SV=4	48	17	43	17	453	51.9	6.3	142.86	92.6	93.2	93.2	105.7	108.9	106.4	0.000146101	0.869159
Q8CHT0	Aldh4a1	Delta-1-pyrroline-5-carboxylate dehydrogenase, mitochondrial OS=Mus musculus OX=10090 GN=Aldh4a1 PE=1 SV=3	40	22	67	22	562	61.8	8.24	162.57	106.1	106.5	105.4	93.9	93.9	94.1	3.30761e-06	1.12806
Q61699	Hsph1	Heat shock protein 105 kDa OS=Mus musculus OX=10090 GN=Hsph1 PE=1 SV=2	32	23	29	21	858	96.3	5.53	95.27	97.2	95.1	96	102.8	103.7	105.1	0.00100976	0.925225
Q61233	Lcp1	Plastin-2 OS=Mus musculus OX=10090 GN=Lcp1 PE=1 SV=4	42	20	41	18	627	70.1	5.33	100.93	90	88.4	88.6	111.5	110.7	110.8	2.55725e-06	0.801802
Q3TXS7	Psmd1	26S proteasome non-ATPase regulatory subunit 1 OS=Mus musculus OX=10090 GN=Psmd1 PE=1 SV=1	28	24	34	24	953	105.7	5.39	96.76	99.5	99.9	100.1	102.4	98	100.1	0.807806	0.996672
Q8QZR5	Gpt	Alanine aminotransferase 1 OS=Mus musculus OX=10090 GN=Gpt PE=1 SV=3	39	20	45	19	496	55.1	6.64	127.68	103.6	103.2	100.9	97.6	97.4	97.3	0.00372428	1.05269
E9PV24	Fga	Fibrinogen alpha chain OS=Mus musculus OX=10090 GN=Fga PE=1 SV=1	29	21	42	21	789	87.4	6.11	118.75	113.4	111.6	113.4	87.9	86.5	87.2	3.80575e-06	1.29358
Q8C5H8	Nadk2	NAD kinase 2, mitochondrial OS=Mus musculus OX=10090 GN=Nadk2 PE=1 SV=2	46	17	34	17	452	50.8	8.07	112.25	98.2	99.8	102.7	100.5	99.3	99.4	0.733974	1.00501
Q9D0I9	Rars	Arginine--tRNA ligase, cytoplasmic OS=Mus musculus OX=10090 GN=Rars PE=1 SV=2	38	27	44	27	660	75.6	7.55	118.16	97.7	95.8	97.3	104.5	102.6	102.1	0.00276192	0.940492
Q9Z1Z0	Uso1	General vesicular transport factor p115 OS=Mus musculus OX=10090 GN=Uso1 PE=1 SV=2	31	25	40	25	959	106.9	4.93	115.81	102.7	101.6	101.5	97.6	98.7	97.9	0.00156978	1.03943
Q62167	Ddx3x	ATP-dependent RNA helicase DDX3X OS=Mus musculus OX=10090 GN=Ddx3x PE=1 SV=3	35	24	36	6	662	73.1	7.18	98.89	90.1	90.9	92.5	109.5	107.7	109.4	4.22624e-05	0.837416
Q8BGT5	Gpt2	Alanine aminotransferase 2 OS=Mus musculus OX=10090 GN=Gpt2 PE=1 SV=1	37	18	39	17	522	57.9	8	116.75	99.1	99.1	98.7	101.2	100.4	101.5	0.00430612	0.979545
Q9Z2I9	Sucla2	Succinate--CoA ligase [ADP-forming] subunit beta, mitochondrial OS=Mus musculus OX=10090 GN=Sucla2 PE=1 SV=2	39	18	45	18	463	50.1	7.01	141.61	104.5	103.7	104.4	96.8	95.6	95	0.000137565	1.08768
Q99PG0	Aadac	Arylacetamide deacetylase OS=Mus musculus OX=10090 GN=Aadac PE=1 SV=3	42	15	35	15	398	45.2	7.49	118.75	93.9	93.4	94.5	106.8	105	106.5	4.54344e-05	0.885328
Q02357	Ank1	Ankyrin-1 OS=Mus musculus OX=10090 GN=Ank1 PE=1 SV=2	18	27	32	26	1862	204.1	6.55	84.85	100.3	102.4	103	98.2	97.9	98.1	0.0096167	1.03909
P15508	Sptb	Spectrin beta chain, erythrocytic OS=Mus musculus OX=10090 GN=Sptb PE=1 SV=4	16	34	41	31	2128	245.1	5.33	98.92	104.9	105.8	106.7	91.4	97.9	93.3	0.00438132	1.12314
Q8VC28	Akr1c13	Aldo-keto reductase family 1 member C13 OS=Mus musculus OX=10090 GN=Akr1c13 PE=1 SV=2	51	13	32	13	323	37	7.08	112.78	87.5	85.2	83.5	115.5	114.5	113.7	2.13391e-05	0.745418
Q9CZN7	Shmt2	Serine hydroxymethyltransferase, mitochondrial OS=Mus musculus OX=10090 GN=Shmt2 PE=1 SV=1	39	21	51	20	504	55.7	8.47	145.91	96.4	94	95.9	105.2	104	104.5	0.000351913	0.912655
Q78JT3	Haao	3-hydroxyanthranilate 3,4-dioxygenase OS=Mus musculus OX=10090 GN=Haao PE=1 SV=1	67	18	69	18	286	32.8	6.54	184.46	94.5	96	96	103.4	105.2	104.9	0.000274032	0.913876
Q62095	Ddx3y	ATP-dependent RNA helicase DDX3Y OS=Mus musculus OX=10090 GN=Ddx3y PE=1 SV=2	36	24	38	6	658	73.4	7.53	100.2	99.1	97.6	99.6	103.4	100.9	99.4	0.133343	0.975634
P35492	Hal	Histidine ammonia-lyase OS=Mus musculus OX=10090 GN=Hal PE=1 SV=1	36	20	39	20	657	72.2	6.34	126.4	80.2	79.4	78.6	120.5	121.7	119.5	7.95387e-07	0.658557
Q8BIJ6	Iars2	Isoleucine--tRNA ligase, mitochondrial OS=Mus musculus OX=10090 GN=Iars2 PE=1 SV=1	27	25	34	25	1012	112.7	6.81	102.38	104.9	105.7	105.4	95.1	93.8	95.2	3.0718e-05	1.11228
Q8R164	Bphl	Valacyclovir hydrolase OS=Mus musculus OX=10090 GN=Bphl PE=1 SV=1	49	13	45	13	291	32.8	8.94	176.52	107.2	107.4	108.1	91.9	92.7	92.8	2.77998e-06	1.1633
Q02819	Nucb1	Nucleobindin-1 OS=Mus musculus OX=10090 GN=Nucb1 PE=1 SV=2	47	22	36	22	459	53.4	5.07	98.71	97.1	97.6	99.1	101.9	101.5	102.9	0.0046832	0.95919
Q91W43	Gldc	Glycine dehydrogenase (decarboxylating), mitochondrial OS=Mus musculus OX=10090 GN=Gldc PE=1 SV=1	26	22	36	22	1025	113.2	7.56	106.39	91.5	90.7	92.4	108.5	107.6	109.3	1.67812e-05	0.843884
P50580	Pa2g4	Proliferation-associated protein 2G4 OS=Mus musculus OX=10090 GN=Pa2g4 PE=1 SV=3	46	18	42	18	394	43.7	6.86	136.4	95.6	93.7	93.6	106.4	103.9	106.8	0.00051851	0.892148
Q9JHR7	Ide	Insulin-degrading enzyme OS=Mus musculus OX=10090 GN=Ide PE=1 SV=1	26	25	38	25	1019	117.7	6.54	102.56	98.3	97.1	100	100.7	101.9	102	0.0309358	0.969796
P46735	Myo1b	Unconventional myosin-Ib OS=Mus musculus OX=10090 GN=Myo1b PE=1 SV=3	22	27	38	27	1107	128.5	9.26	101.64	83.7	83	85.1	116.2	115.5	116.5	1.23354e-06	0.723148
Q91YT0	Ndufv1	NADH dehydrogenase [ubiquinone] flavoprotein 1, mitochondrial OS=Mus musculus OX=10090 GN=Ndufv1 PE=1 SV=1	50	20	39	20	464	50.8	8.21	100.07	103.3	103	101.5	98.7	97.2	96.4	0.00410512	1.05303
P43274	H1-4	Histone H1.4 OS=Mus musculus OX=10090 GN=H1-4 PE=1 SV=2	48	15	40	7	219	22	11.11	99.34	81.1	81	78.2	121.4	119	119.3	5.15861e-06	0.668057
Q9JHW2	Nit2	Omega-amidase NIT2 OS=Mus musculus OX=10090 GN=Nit2 PE=1 SV=1	56	14	33	14	276	30.5	6.9	126.34	101.4	100.4	100.1	100.4	99.1	98.6	0.129525	1.01275
Q9ERG0	Lima1	LIM domain and actin-binding protein 1 OS=Mus musculus OX=10090 GN=Lima1 PE=1 SV=3	38	28	40	27	753	84	6.6	103.98	92.6	91.2	91.8	108.4	107.9	108.1	2.93682e-06	0.849568
Q61147	Cp	Ceruloplasmin OS=Mus musculus OX=10090 GN=Cp PE=1 SV=2	27	24	31	24	1061	121.1	5.85	92.15	100.8	105.6	105.5	96.7	95.9	95.4	0.0080854	1.08299
P53657	Pklr	Pyruvate kinase PKLR OS=Mus musculus OX=10090 GN=Pklr PE=1 SV=1	33	19	41	18	574	62.3	7.09	120.61	94.9	94.8	95.4	103.7	105.2	106	0.000142554	0.905367
P97457	Mylpf	Myosin regulatory light chain 2, skeletal muscle isoform OS=Mus musculus OX=10090 GN=Mylpf PE=1 SV=3	93	17	48	17	169	18.9	4.92	108.19	188.4	187.4	189.5	11	10.7	12.9	4.34526e-09	16.3382
P97371	Psme1	Proteasome activator complex subunit 1 OS=Mus musculus OX=10090 GN=Psme1 PE=1 SV=2	65	17	36	17	249	28.7	5.97	110.89	91.3	88.2	91.4	110.8	109	109.4	8.05826e-05	0.822904
Q9CY58	Serbp1	Plasminogen activator inhibitor 1 RNA-binding protein OS=Mus musculus OX=10090 GN=Serbp1 PE=1 SV=2	38	18	34	18	407	44.7	8.54	90.09	90.3	85.7	88.2	113.1	112.1	110.7	9.08765e-05	0.786544
Q9QZE5	Copg1	Coatomer subunit gamma-1 OS=Mus musculus OX=10090 GN=Copg1 PE=1 SV=1	36	24	34	22	874	97.5	5.35	90.16	97.6	97.4	98.8	100.9	103	102.4	0.0054491	0.95919
Q64737	Gart	Trifunctional purine biosynthetic protein adenosine-3 OS=Mus musculus OX=10090 GN=Gart PE=1 SV=3	30	24	32	24	1010	107.4	6.68	103.23	96.3	95.9	94.8	103.1	105	104.9	0.000342613	0.916933
Q9ERU9	Ranbp2	E3 SUMO-protein ligase RanBP2 OS=Mus musculus OX=10090 GN=Ranbp2 PE=1 SV=2	11	33	41	32	3053	340.9	6.18	80.82	93.3	93.4	92.6	105.9	105.7	109.1	0.000258004	0.870907
P18760	Cfl1	Cofilin-1 OS=Mus musculus OX=10090 GN=Cfl1 PE=1 SV=3	73	18	38	16	166	18.5	8.09	118.37	92.6	91.5	92.3	109.6	108.2	105.9	0.000151669	0.853877
Q93092	Taldo1	Transaldolase OS=Mus musculus OX=10090 GN=Taldo1 PE=1 SV=2	44	19	48	19	337	37.4	7.03	131.83	102.3	101.5	101.1	99.1	97.8	98.3	0.00334467	1.03286
P24527	Lta4h	Leukotriene A-4 hydrolase OS=Mus musculus OX=10090 GN=Lta4h PE=1 SV=4	36	19	29	19	611	69	6.42	102.29	96.2	94.2	97	104.2	104.1	104.2	0.000553383	0.91968
Q9WVL0	Gstz1	Maleylacetoacetate isomerase OS=Mus musculus OX=10090 GN=Gstz1 PE=1 SV=1	62	13	52	13	216	24.3	7.85	179.88	106.7	106.9	106.7	93.5	92.8	93.4	4.86875e-07	1.14516
P35505	Fah	Fumarylacetoacetase OS=Mus musculus OX=10090 GN=Fah PE=1 SV=2	42	12	52	12	419	46.1	7.18	151.82	102.4	102.6	104.3	96.9	99.1	94.8	0.0110871	1.06362
Q8VEK3	Hnrnpu	Heterogeneous nuclear ribonucleoprotein U OS=Mus musculus OX=10090 GN=Hnrnpu PE=1 SV=1	25	25	41	25	800	87.9	6.24	95.49	97.3	94.2	95.9	105.3	103.4	103.9	0.0013796	0.919386
P19157	Gstp1	Glutathione S-transferase P 1 OS=Mus musculus OX=10090 GN=Gstp1 PE=1 SV=2	55	8	92	8	210	23.6	7.87	244.96	63.4	64.7	64	136.7	136.4	134.8	5.35275e-08	0.470949
P10630	Eif4a2	Eukaryotic initiation factor 4A-II OS=Mus musculus OX=10090 GN=Eif4a2 PE=1 SV=2	45	21	35	10	407	46.4	5.48	99.95	108.1	108.1	105.6	93.6	93	91.7	0.000133844	1.15631
P14148	Rpl7	60S ribosomal protein L7 OS=Mus musculus OX=10090 GN=Rpl7 PE=1 SV=2	48	18	46	18	270	31.4	10.89	137.53	89.7	91.1	88.9	109.4	110.7	110.2	1.10662e-05	0.81653
Q8R1G2	Cmbl	Carboxymethylenebutenolidase homolog OS=Mus musculus OX=10090 GN=Cmbl PE=1 SV=1	31	10	27	10	245	27.9	7.18	97.28	115.7	115.8	115.4	84.1	85.4	83.6	5.72247e-07	1.3706
Q9CPV4	Glod4	Glyoxalase domain-containing protein 4 OS=Mus musculus OX=10090 GN=Glod4 PE=1 SV=1	52	15	27	15	298	33.3	5.47	85.39	96.2	98.8	96.7	102.4	102.2	103.7	0.00392498	0.946156
Q8BW75	Maob	Amine oxidase [flavin-containing] B OS=Mus musculus OX=10090 GN=Maob PE=1 SV=4	35	17	35	16	520	58.5	8.29	116.54	101.9	100	100.1	98.9	99.3	99.8	0.117441	1.01342
Q9D8N0	Eef1g	Elongation factor 1-gamma OS=Mus musculus OX=10090 GN=Eef1g PE=1 SV=3	33	20	42	20	437	50	6.74	103.05	94.8	93.4	93.9	106.3	105.2	106.4	2.90313e-05	0.887386
Q99J08	Sec14l2	SEC14-like protein 2 OS=Mus musculus OX=10090 GN=Sec14l2 PE=1 SV=1	49	15	41	15	403	46.3	7.11	110.71	104.2	102.8	103.3	95.5	98.7	95.5	0.00385976	1.07111
Q8BHN3	Ganab	Neutral alpha-glucosidase AB OS=Mus musculus OX=10090 GN=Ganab PE=1 SV=1	20	23	38	23	944	106.8	6.06	107.33	91.9	92.5	92.3	108.5	106	108.9	7.28779e-05	0.855597
Q8BP47	NARS1	Asparagine--tRNA ligase, cytoplasmic OS=Mus musculus OX=10090 GN=NARS1 PE=1 SV=2	33	19	33	19	559	64.2	5.86	98.07	93.1	91.3	91.8	108	107.7	108.1	8.57815e-06	0.852996
P07310	Ckm	Creatine kinase M-type OS=Mus musculus OX=10090 GN=Ckm PE=1 SV=1	53	19	43	17	381	43	7.06	121.24	188.2	184.8	187.1	13.2	12.1	14.6	1.54631e-08	14.0376
O08749	Dld	Dihydrolipoyl dehydrogenase, mitochondrial OS=Mus musculus OX=10090 GN=Dld PE=1 SV=2	31	16	37	16	509	54.2	7.9	115.01	102.7	102.2	101.2	100	95.5	98.5	0.0444533	1.04116
O88685	Psmc3	26S proteasome regulatory subunit 6A OS=Mus musculus OX=10090 GN=Psmc3 PE=1 SV=2	50	21	41	21	442	49.5	5.19	122.61	101.3	101.4	100.5	99.4	98.5	99	0.00553434	1.02122
P08228	Sod1	Superoxide dismutase [Cu-Zn] OS=Mus musculus OX=10090 GN=Sod1 PE=1 SV=2	68	12	108	12	154	15.9	6.51	293.18	99	102.1	99.9	98.4	102.1	98.4	0.672839	1.00703
Q9D6Y7	Msra	Mitochondrial peptide methionine sulfoxide reductase OS=Mus musculus OX=10090 GN=Msra PE=1 SV=1	63	14	26	14	233	26	8.41	85.61	102.2	114.1	103.9	90.1	102.6	87	0.0892887	1.1448
Q91YQ5	Rpn1	Dolichyl-diphosphooligosaccharide--protein glycosyltransferase subunit 1 OS=Mus musculus OX=10090 GN=Rpn1 PE=1 SV=1	34	21	44	21	608	68.5	6.46	124	94.6	92.8	94.4	106.5	107.8	103.9	0.000691459	0.885607
Q91VA0	Acsm1	Acyl-coenzyme A synthetase ACSM1, mitochondrial OS=Mus musculus OX=10090 GN=Acsm1 PE=1 SV=1	33	14	41	14	573	64.7	7.17	123.12	87.5	88.6	86.9	111.9	113.5	111.8	4.84055e-06	0.779953
P08226	Apoe	Apolipoprotein E OS=Mus musculus OX=10090 GN=Apoe PE=1 SV=2	54	21	48	20	311	35.8	5.68	120	112.2	110.7	109.8	90.4	89.3	87.7	3.21035e-05	1.2442
P11983	Tcp1	T-complex protein 1 subunit alpha OS=Mus musculus OX=10090 GN=Tcp1 PE=1 SV=3	40	20	35	20	556	60.4	6.16	109.09	96.7	96.3	98	105.2	102.1	101.8	0.00738516	0.941443
P20852	Cyp2a5	Cytochrome P450 2A5 OS=Mus musculus OX=10090 GN=Cyp2a5 PE=2 SV=1	38	21	35	21	494	56.7	9.2	102.44	65.5	65	66.5	135.7	133.8	133.6	1.10994e-07	0.488712
F6ZDS4	Tpr	Nucleoprotein TPR OS=Mus musculus OX=10090 GN=Tpr PE=1 SV=1	15	40	45	39	2431	273.8	5.03	91.62	93.9	94.9	95.3	104.1	105.7	106.1	0.000137536	0.899335
Q6P8J7	Ckmt2	Creatine kinase S-type, mitochondrial OS=Mus musculus OX=10090 GN=Ckmt2 PE=1 SV=1	39	14	24	13	419	47.4	8.4	91.18	169.7	170.1	173.1	28.7	27.2	31.2	9.32328e-08	5.88863
Q8BGD9	Eif4b	Eukaryotic translation initiation factor 4B OS=Mus musculus OX=10090 GN=Eif4b PE=1 SV=1	37	25	45	25	611	68.8	5.67	100.81	95.2	95.4	94.1	102.6	108.5	104.2	0.00485414	0.90295
Q6A0A9	FAM120A	Constitutive coactivator of PPAR-gamma-like protein 1 OS=Mus musculus OX=10090 GN=FAM120A PE=1 SV=2	20	18	27	18	1112	121.6	8.92	89.56	96.2	97.1	97.2	103.5	103.6	102.4	0.000221757	0.938611
Q9DBJ1	Pgam1	Phosphoglycerate mutase 1 OS=Mus musculus OX=10090 GN=Pgam1 PE=1 SV=3	50	12	38	9	254	28.8	7.18	127.93	98.1	96.8	99	102.1	101.6	102.3	0.0038704	0.960458
Q8JZQ9	Eif3b	Eukaryotic translation initiation factor 3 subunit B OS=Mus musculus OX=10090 GN=Eif3b PE=1 SV=1	30	22	25	22	803	91.3	5.02	81.98	96.6	96.6	93.8	105.5	103.1	104.4	0.00173154	0.916933
Q99L13	Hibadh	3-hydroxyisobutyrate dehydrogenase, mitochondrial OS=Mus musculus OX=10090 GN=Hibadh PE=1 SV=1	27	8	32	8	335	35.4	8.13	128.17	106	103.1	102.4	94.4	96.1	97.9	0.00674497	1.0801
P19639	Gstm3	Glutathione S-transferase Mu 3 OS=Mus musculus OX=10090 GN=Gstm3 PE=1 SV=2	67	17	59	10	218	25.7	7.77	147.41	67.4	64.5	67	132.3	135.1	133.7	6.3261e-07	0.495886
Q9QXZ0	Macf1	Microtubule-actin cross-linking factor 1 OS=Mus musculus OX=10090 GN=Macf1 PE=1 SV=2	6	41	41	37	7354	831.4	5.43	78.07	93.6	95.2	98.1	103.4	106.3	103.4	0.00590215	0.916321
P28474	Adh5	Alcohol dehydrogenase class-3 OS=Mus musculus OX=10090 GN=Adh5 PE=1 SV=3	34	13	47	13	374	39.5	7.25	139.6	93.8	94	92.9	106.7	106.7	105.9	7.48164e-06	0.879111
O35459	Ech1	Delta(3,5)-Delta(2,4)-dienoyl-CoA isomerase, mitochondrial OS=Mus musculus OX=10090 GN=Ech1 PE=1 SV=1	46	13	28	13	327	36.1	7.71	98.43	125.1	126.4	123.9	74.1	76.1	74.3	8.00988e-07	1.67216
Q3U0V1	Khsrp	Far upstream element-binding protein 2 OS=Mus musculus OX=10090 GN=Khsrp PE=1 SV=2	34	23	28	22	748	76.7	7.33	83.43	93	93.3	90.3	107.3	107.5	108.6	0.00011336	0.855288
Q6URW6	Myh14	Myosin-14 OS=Mus musculus OX=10090 GN=Myh14 PE=1 SV=1	13	26	35	17	2000	228.4	5.55	83.27	102.9	110.1	101.2	96.4	96.7	92.6	0.0350131	1.09975
Q9EPU0	Upf1	Regulator of nonsense transcripts 1 OS=Mus musculus OX=10090 GN=Upf1 PE=1 SV=2	23	21	26	21	1124	123.9	6.61	85.22	94	94	95.5	104.7	105.4	106.4	9.70841e-05	0.895735
Q8K370	Acad10	Acyl-CoA dehydrogenase family member 10 OS=Mus musculus OX=10090 GN=Acad10 PE=1 SV=1	25	26	34	26	1069	118.9	8.24	87.68	109.5	107.8	111.9	90.2	89.1	91.4	0.000138345	1.21611
Q9WTP6	Ak2	Adenylate kinase 2, mitochondrial OS=Mus musculus OX=10090 GN=Ak2 PE=1 SV=5	53	15	47	15	239	26.5	7.39	141.59	98.2	97.7	99.5	101.8	100.5	102.2	0.015024	0.970115
P09405	Ncl	Nucleolin OS=Mus musculus OX=10090 GN=Ncl PE=1 SV=2	34	29	44	29	707	76.7	4.75	101.58	87.8	85.6	85.7	114.6	112.9	113.4	6.37326e-06	0.760047
Q91V76		Ester hydrolase C11orf54 homolog OS=Mus musculus OX=10090 PE=1 SV=1	48	14	34	14	315	35	6.29	117.06	109.2	111.1	109.9	90.8	89.9	89.1	1.0903e-05	1.22387
P30416	Fkbp4	Peptidyl-prolyl cis-trans isomerase FKBP4 OS=Mus musculus OX=10090 GN=Fkbp4 PE=1 SV=5	45	21	35	21	458	51.5	5.72	108.97	92.6	92.3	94.2	108.3	107	105.6	0.00014071	0.869741
P56657	Cyp2c40	Cytochrome P450 2C40 OS=Mus musculus OX=10090 GN=Cyp2c40 PE=1 SV=2	31	16	32	15	491	55.7	7.52	93.2	68.8	69.2	67.1	130.9	130.8	133.1	3.58212e-07	0.519504
Q9CZW5	Tomm70	Mitochondrial import receptor subunit TOM70 OS=Mus musculus OX=10090 GN=Tomm70 PE=1 SV=2	40	25	39	25	611	67.5	7.53	97.09	101.6	99.9	100	99.5	99.3	99.7	0.1502	1.01005
Q99LF4	Rtcb	RNA-splicing ligase RtcB homolog OS=Mus musculus OX=10090 GN=Rtcb PE=1 SV=1	37	18	30	18	505	55.2	7.23	95.68	96.5	97	96.1	103.1	102.7	104.6	0.000397621	0.93299
Q9QUR6	Prep	Prolyl endopeptidase OS=Mus musculus OX=10090 GN=Prep PE=1 SV=1	29	19	30	19	710	80.7	5.73	87.21	91.7	92.5	91.6	105.5	111	107.7	0.000575754	0.850709
P12970	Rpl7a	60S ribosomal protein L7a OS=Mus musculus OX=10090 GN=Rpl7a PE=1 SV=2	47	16	35	16	266	30	10.56	108.74	90.9	88.5	90.9	111	107.6	111	0.000140897	0.820085
P28666	Mug2	Murinoglobulin-2 OS=Mus musculus OX=10090 GN=Mug2 PE=1 SV=2	18	20	36	9	1451	162.3	6.74	106.9	94.6	90.7	96.7	105.4	107	105.7	0.00274127	0.886514
Q3U1J4	Ddb1	DNA damage-binding protein 1 OS=Mus musculus OX=10090 GN=Ddb1 PE=1 SV=2	25	24	38	24	1140	126.8	5.26	104.85	101.6	101.2	100.5	97.9	98.8	100	0.0329727	1.02224
Q8BG32	Psmd11	26S proteasome non-ATPase regulatory subunit 11 OS=Mus musculus OX=10090 GN=Psmd11 PE=1 SV=3	42	16	31	16	422	47.4	6.48	102	99.7	97.8	101.4	99.7	100.3	101.2	0.533819	0.992364
Q61830	Mrc1	Macrophage mannose receptor 1 OS=Mus musculus OX=10090 GN=Mrc1 PE=1 SV=2	17	26	31	26	1456	164.9	6.83	91.47	91	91.8	91.8	107.7	109.3	108.4	5.91132e-06	0.843884
Q91XE0	Glyat	Glycine N-acyltransferase OS=Mus musculus OX=10090 GN=Glyat PE=1 SV=1	41	14	34	12	296	34.1	8.28	101.66	91	89.1	91.7	111.9	108.1	108.2	0.000216551	0.828154
P47199	Cryz	Quinone oxidoreductase OS=Mus musculus OX=10090 GN=Cryz PE=1 SV=1	56	14	30	14	331	35.2	8.07	103.77	113.5	112.6	112	87.3	86.9	87.6	7.64093e-07	1.29144
Q8BVI4	Qdpr	Dihydropteridine reductase OS=Mus musculus OX=10090 GN=Qdpr PE=1 SV=2	41	8	44	8	241	25.6	7.81	144.39	93.2	93.1	93.3	108.2	104.4	107.7	0.000341561	0.872932
P56399	Usp5	Ubiquitin carboxyl-terminal hydrolase 5 OS=Mus musculus OX=10090 GN=Usp5 PE=1 SV=1	31	20	31	20	858	95.8	5.01	87.8	96.8	96.3	98.9	102.5	102.2	103.3	0.0034611	0.948052
Q64105	Spr	Sepiapterin reductase OS=Mus musculus OX=10090 GN=Spr PE=1 SV=1	39	9	31	9	261	27.9	5.74	97.41	98.4	98.3	98.3	102.7	103.5	98.8	0.0833631	0.967213
P16332	Mmut	Methylmalonyl-CoA mutase, mitochondrial OS=Mus musculus OX=10090 GN=Mmut PE=1 SV=2	31	21	38	21	748	82.8	6.89	105.52	92.8	93.3	95.1	107.4	104.2	107.1	0.000538829	0.882334
Q9R112	Sqor	Sulfide:quinone oxidoreductase, mitochondrial OS=Mus musculus OX=10090 GN=Sqor PE=1 SV=3	37	17	28	17	450	50.3	9.09	97.37	93.5	92.7	94.9	107.1	105.8	106	7.72813e-05	0.881468
P21107	Tpm3	Tropomyosin alpha-3 chain OS=Mus musculus OX=10090 GN=Tpm3 PE=1 SV=3	42	19	41	6	285	33	4.72	108.22	110.2	111.8	109.2	90	87.8	90.9	6.29436e-05	1.2326
P09055	Itgb1	Integrin beta-1 OS=Mus musculus OX=10090 GN=Itgb1 PE=1 SV=1	26	22	32	22	798	88.2	5.94	90.35	96	94.8	94.1	105.6	103.9	105.5	0.00021244	0.904444
P80316	Cct5	T-complex protein 1 subunit epsilon OS=Mus musculus OX=10090 GN=Cct5 PE=1 SV=1	36	22	33	22	541	59.6	6.02	93.33	97.6	96.4	96.5	104.1	102.7	102.8	0.000425324	0.938307
P01029	C4b	Complement C4-B OS=Mus musculus OX=10090 GN=C4b PE=1 SV=3	15	28	32	28	1738	192.8	7.53	85.6	96	95.1	95.1	104.5	104.7	104.5	7.52335e-06	0.912337
P15864	H1-2	Histone H1.2 OS=Mus musculus OX=10090 GN=H1-2 PE=1 SV=2	47	14	33	8	212	21.3	11	96.32	86.6	84.3	84.2	116	114.7	114.2	6.04294e-06	0.739635
P63037	Dnaja1	DnaJ homolog subfamily A member 1 OS=Mus musculus OX=10090 GN=Dnaja1 PE=1 SV=1	37	14	29	14	397	44.8	7.08	91.63	103.9	102.4	103.6	97.5	95.4	97.2	0.00117747	1.06825
P21619	Lmnb2	Lamin-B2 OS=Mus musculus OX=10090 GN=Lmnb2 PE=1 SV=2	38	23	34	21	596	67.3	5.5	93.49	88.8	88.1	89.9	110.3	112	110.9	6.77009e-06	0.80072
Q9DBG1	Cyp27a1	Sterol 26-hydroxylase, mitochondrial OS=Mus musculus OX=10090 GN=Cyp27a1 PE=1 SV=1	32	16	37	16	533	60.7	9.14	107.05	90.5	92.2	91.3	106.7	112.3	107	0.000775103	0.840491
Q61768	Kif5b	Kinesin-1 heavy chain OS=Mus musculus OX=10090 GN=Kif5b PE=1 SV=3	32	27	32	27	963	109.5	6.44	72.82	97.4	99.8	96.1	102.6	103.4	100.7	0.0295171	0.956309
P29341	Pabpc1	Polyadenylate-binding protein 1 OS=Mus musculus OX=10090 GN=Pabpc1 PE=1 SV=2	34	20	31	20	636	70.6	9.5	92.12	96.2	93.6	96	106.1	104.5	103.6	0.0010374	0.909612
Q920E5	Fdps	Farnesyl pyrophosphate synthase OS=Mus musculus OX=10090 GN=Fdps PE=1 SV=1	38	14	41	14	353	40.6	5.66	125.67	66.7	64	65.1	134.4	135.7	134.1	1.88377e-07	0.484414
Q8QZS1	Hibch	3-hydroxyisobutyryl-CoA hydrolase, mitochondrial OS=Mus musculus OX=10090 GN=Hibch PE=1 SV=1	36	13	29	13	385	43	8.06	95.24	104.9	102.2	104.4	96.4	97.1	94.9	0.00186065	1.0801
P15626	Gstm2	Glutathione S-transferase Mu 2 OS=Mus musculus OX=10090 GN=Gstm2 PE=1 SV=2	72	16	76	9	218	25.7	7.39	210.43	93.9	93	94.6	107	104.5	106.9	0.000196331	0.884108
P61979	Hnrnpk	Heterogeneous nuclear ribonucleoprotein K OS=Mus musculus OX=10090 GN=Hnrnpk PE=1 SV=1	38	15	36	15	463	50.9	5.54	120.37	94.3	93.4	93.5	107.1	104.5	107.2	0.00017434	0.882058
Q61694	Hsd3b5	NADPH-dependent 3-keto-steroid reductase Hsd3b5 OS=Mus musculus OX=10090 GN=Hsd3b5 PE=1 SV=4	30	11	34	10	373	41.9	9.01	103.69	80.4	80.8	79.5	120.2	119.2	119.9	1.3616e-07	0.669914
P17426	Ap2a1	AP-2 complex subunit alpha-1 OS=Mus musculus OX=10090 GN=Ap2a1 PE=1 SV=1	23	22	30	14	977	107.6	7.03	81.1	96.6	98.8	96.7	103.6	102.6	101.7	0.00430769	0.948685
Q8VCX1	Akr1d1	Aldo-keto reductase family 1 member D1 OS=Mus musculus OX=10090 GN=Akr1d1 PE=1 SV=1	42	11	24	11	325	37.3	6.9	116.89	97.9	94.9	95.9	104.1	103.3	103.9	0.00118218	0.927401
O55029	Copb2	Coatomer subunit beta' OS=Mus musculus OX=10090 GN=Copb2 PE=1 SV=2	29	22	32	22	905	102.4	5.3	93.25	98.7	99.6	97.9	101.4	100.4	101.9	0.0193009	0.975305
Q8BMJ2	Lars	Leucine--tRNA ligase, cytoplasmic OS=Mus musculus OX=10090 GN=Lars PE=1 SV=2	21	24	30	24	1178	134.1	7.05	79.35	96.7	94	97.2	106.2	103.2	102.8	0.00519565	0.922165
Q91ZV0	Mia2	Melanoma inhibitory activity protein 2 OS=Mus musculus OX=10090 GN=Mia2 PE=1 SV=3	19	26	29	26	1396	156.4	4.55	83.71	92.1	87.9	92.7	109.9	108	109.5	0.000352382	0.832926
Q9ER72	Cars	Cysteine--tRNA ligase, cytoplasmic OS=Mus musculus OX=10090 GN=Cars PE=1 SV=2	27	22	31	22	831	94.8	6.76	79.78	99.7	98.4	98.2	102	101	100.8	0.0139959	0.975313
Q9Z2I0	Letm1	Mitochondrial proton/calcium exchanger protein OS=Mus musculus OX=10090 GN=Letm1 PE=1 SV=1	26	19	36	19	738	82.9	6.52	108.45	102.3	101.3	102.5	99.8	96.8	97.2	0.0154096	1.04187
Q8BMF4	Dlat	Dihydrolipoyllysine-residue acetyltransferase component of pyruvate dehydrogenase complex, mitochondrial OS=Mus musculus OX=10090 GN=Dlat PE=1 SV=2	26	13	30	13	642	67.9	8.57	104.1	102.9	105	103.5	96.1	94.9	97.6	0.00160828	1.079
Q68FL6	Mars	Methionine--tRNA ligase, cytoplasmic OS=Mus musculus OX=10090 GN=Mars PE=1 SV=1	26	20	27	20	902	101.4	7.14	88.56	97.8	95	96	103.2	103.2	104.9	0.00166611	0.927722
P23953	Ces1c	Carboxylesterase 1C OS=Mus musculus OX=10090 GN=Ces1c PE=1 SV=4	29	15	33	13	554	61	5.06	97.37	89.4	88.9	89.5	111	111.4	109.8	1.98489e-06	0.806141
Q8BK48	Ces2e	Pyrethroid hydrolase Ces2e OS=Mus musculus OX=10090 GN=Ces2e PE=1 SV=1	24	12	39	10	559	62.3	6.16	130.53	102.8	102.8	105.7	97.2	95.4	96.1	0.00237513	1.07828
Q5YD48	A1cf	APOBEC1 complementation factor OS=Mus musculus OX=10090 GN=A1cf PE=1 SV=2	29	18	26	17	595	65.6	8.59	92.62	97.9	98.4	97.2	103.3	101.3	101.9	0.00323325	0.957586
Q501J6	Ddx17	Probable ATP-dependent RNA helicase DDX17 OS=Mus musculus OX=10090 GN=Ddx17 PE=1 SV=1	32	22	32	14	650	72.4	8.59	89.04	100.6	99	95.4	100	101.1	104	0.158711	0.966896
Q8R146	Apeh	Acylamino-acid-releasing enzyme OS=Mus musculus OX=10090 GN=Apeh PE=1 SV=3	26	16	25	16	732	81.5	5.59	84.66	94	92.2	93.7	107.8	105.4	106.9	0.000115644	0.874414
Q61335	Bcap31	B-cell receptor-associated protein 31 OS=Mus musculus OX=10090 GN=Bcap31 PE=1 SV=4	36	15	31	15	245	27.9	8.7	86.37	95.6	94.5	95.2	105.9	102.8	105.9	0.000834884	0.906866
Q99LX0	Park7	Protein/nucleic acid deglycase DJ-1 OS=Mus musculus OX=10090 GN=Park7 PE=1 SV=1	57	11	48	11	189	20	6.77	139.21	101.3	99.3	98.5	101.1	101	98.9	0.595295	0.993688
P97742	Cpt1a	Carnitine O-palmitoyltransferase 1, liver isoform OS=Mus musculus OX=10090 GN=Cpt1a PE=1 SV=4	26	20	37	19	773	88.2	8.62	96.31	120.9	118.9	121.8	80.3	78.6	79.5	1.99997e-06	1.51678
O88451	Rdh7	Retinol dehydrogenase 7 OS=Mus musculus OX=10090 GN=Rdh7 PE=1 SV=1	45	18	49	9	316	35.6	8.09	151.65	95.2	92.3	94.7	106.6	106	105.2	0.000269646	0.88798
Q91WG0	Ces2c	Acylcarnitine hydrolase OS=Mus musculus OX=10090 GN=Ces2c PE=1 SV=1	21	10	27	9	561	62.4	5.69	100.15	78.9	79.7	79.5	120.2	120.8	120.9	2.30429e-08	0.657917
Q91WT9	Cbs	Cystathionine beta-synthase OS=Mus musculus OX=10090 GN=Cbs PE=1 SV=3	46	20	31	20	561	61.5	6.48	95.11	101.3	98.6	100.7	101.7	99.2	98.6	0.784429	1.00367
A2AS89	Agmat	Agmatinase, mitochondrial OS=Mus musculus OX=10090 GN=Agmat PE=1 SV=1	32	11	28	11	358	38.2	7.87	116.25	105.5	106.9	106.5	96.6	92	92.6	0.00111772	1.13407
Q9JIL4	Pdzk1	Na(+)/H(+) exchange regulatory cofactor NHE-RF3 OS=Mus musculus OX=10090 GN=Pdzk1 PE=1 SV=1	44	18	27	18	519	56.5	5.43	84.71	95.4	93.4	94.1	105.9	105.3	105.9	5.11909e-05	0.892148
P80313	Cct7	T-complex protein 1 subunit eta OS=Mus musculus OX=10090 GN=Cct7 PE=1 SV=1	33	20	34	20	544	59.6	7.84	95.44	97.8	99.3	96.9	102.9	99.4	103.8	0.0561174	0.96047
Q9WUA2	Farsb	Phenylalanine--tRNA ligase beta subunit OS=Mus musculus OX=10090 GN=Farsb PE=1 SV=2	40	23	31	23	589	65.7	7.12	78.44	102.2	99.9	101.6	100.2	99.1	96.9	0.103508	1.02532
Q9DBG3	Ap2b1	AP-2 complex subunit beta OS=Mus musculus OX=10090 GN=Ap2b1 PE=1 SV=1	23	21	30	10	937	104.5	5.38	82.58	99.4	97.4	99.1	101	101.9	101.2	0.0158594	0.973035
Q99L04	Dhrs1	Dehydrogenase/reductase SDR family member 1 OS=Mus musculus OX=10090 GN=Dhrs1 PE=1 SV=1	42	14	35	14	313	34	8.35	116.49	109.9	112.6	111.3	89.2	88.9	88	1.24724e-05	1.25442
Q9DCX2	Atp5pd	ATP synthase subunit d, mitochondrial OS=Mus musculus OX=10090 GN=Atp5pd PE=1 SV=3	73	13	32	13	161	18.7	5.69	104.33	99.8	98	97.5	102	102.3	100.4	0.0265885	0.96915
Q9JLV1	Bag3	BAG family molecular chaperone regulator 3 OS=Mus musculus OX=10090 GN=Bag3 PE=1 SV=2	43	20	36	20	577	61.8	7.27	80.27	101.4	102.8	100.4	99.7	97.7	98	0.0303971	1.03114
Q6P542	Abcf1	ATP-binding cassette sub-family F member 1 OS=Mus musculus OX=10090 GN=Abcf1 PE=1 SV=1	27	22	26	21	837	94.9	6.51	79.12	94	99	93.7	99.7	103.4	110.2	0.0655617	0.915097
Q9R1P4	Psma1	Proteasome subunit alpha type-1 OS=Mus musculus OX=10090 GN=Psma1 PE=1 SV=1	37	11	24	11	263	29.5	6.46	89.63	99.8	96.5	100.8	102.3	99.3	101.3	0.285668	0.980852
P97494	Gclc	Glutamate--cysteine ligase catalytic subunit OS=Mus musculus OX=10090 GN=Gclc PE=1 SV=4	24	13	25	13	637	72.5	5.9	90.18	96.2	99.4	97	101.1	102.9	103.4	0.0142447	0.951854
Q9DB77	Uqcrc2	Cytochrome b-c1 complex subunit 2, mitochondrial OS=Mus musculus OX=10090 GN=Uqcrc2 PE=1 SV=1	36	13	39	13	453	48.2	9.25	131.4	99.1	98.8	97.6	102.5	100.6	101.3	0.0145786	0.970762
P17156	Hspa2	Heat shock-related 70 kDa protein 2 OS=Mus musculus OX=10090 GN=Hspa2 PE=1 SV=2	32	19	40	5	633	69.6	5.67	104.67	86.1	84.4	88.1	113.5	112.1	115.8	5.39222e-05	0.757469
P05977	Myl1	Myosin light chain 1/3, skeletal muscle isoform OS=Mus musculus OX=10090 GN=Myl1 PE=1 SV=2	54	12	35	10	188	20.6	5.03	94.47	192.3	191.5	194.1	7.2	6	8.8	7.93582e-09	26.2682
P50431	Shmt1	Serine hydroxymethyltransferase, cytosolic OS=Mus musculus OX=10090 GN=Shmt1 PE=1 SV=3	34	17	33	16	478	52.6	6.95	97.9	101.7	101.2	101.1	98.4	97.9	99.7	0.00932387	1.02703
Q9D8E6	Rpl4	60S ribosomal protein L4 OS=Mus musculus OX=10090 GN=Rpl4 PE=1 SV=3	30	17	40	17	419	47.1	11	91.13	89	87.5	89.8	112.4	111	110.3	1.62618e-05	0.798022
P28843	Dpp4	Dipeptidyl peptidase 4 OS=Mus musculus OX=10090 GN=Dpp4 PE=1 SV=3	21	17	27	17	760	87.4	6.42	92.91	88.8	87.3	90.4	112	111.3	110.2	2.75033e-05	0.7991
Q9WUR2	Eci2	Enoyl-CoA delta isomerase 2, mitochondrial OS=Mus musculus OX=10090 GN=Eci2 PE=1 SV=2	32	10	20	10	391	43.2	8.92	75.73	116.9	117	115.5	85	82	83.5	4.89345e-06	1.39481
P28798	Grn	Progranulin OS=Mus musculus OX=10090 GN=Grn PE=1 SV=2	24	10	23	10	589	63.4	6.8	81.36	80.5	76.4	80.3	123.8	120.2	118.9	2.96062e-05	0.653624
Q9CZ13	Uqcrc1	Cytochrome b-c1 complex subunit 1, mitochondrial OS=Mus musculus OX=10090 GN=Uqcrc1 PE=1 SV=2	29	13	44	12	480	52.8	6.21	131.04	98.7	96.1	99.3	103.9	100.2	101.8	0.0537374	0.961425
Q6P5E4	Uggt1	UDP-glucose:glycoprotein glucosyltransferase 1 OS=Mus musculus OX=10090 GN=Uggt1 PE=1 SV=4	15	22	30	22	1551	176.3	5.62	87.03	93	90	92.3	107.4	107.1	110.2	0.000251879	0.84786
O88990	Actn3	Alpha-actinin-3 OS=Mus musculus OX=10090 GN=Actn3 PE=2 SV=1	29	23	29	15	900	103	5.45	84	163.9	164.9	164	35.3	34.1	37.8	3.65e-08	4.59701
P32261	Serpinc1	Antithrombin-III OS=Mus musculus OX=10090 GN=Serpinc1 PE=1 SV=1	36	20	35	20	465	52	6.46	95.35	90.8	89.4	92.3	107.6	107.8	112	0.000385773	0.832315
Q99MN1	Kars1	Lysine--tRNA ligase OS=Mus musculus OX=10090 GN=Kars1 PE=1 SV=1	30	19	27	19	595	67.8	5.94	83.44	95.8	94.7	95	105.4	102.8	106.4	0.000984603	0.907502
Q9D172	Gatd3a	Glutamine amidotransferase-like class 1 domain-containing protein 3A, mitochondrial OS=Mus musculus OX=10090 GN=Gatd3a PE=1 SV=1	55	11	23	11	266	28.1	8.78	89.18	101.2	98.6	101.9	100.9	98.2	99	0.402944	1.01208
P80315	Cct4	T-complex protein 1 subunit delta OS=Mus musculus OX=10090 GN=Cct4 PE=1 SV=3	45	23	34	23	539	58	8.02	85.02	96.4	94.7	97.5	104.6	101.1	105.7	0.00913471	0.926782
Q571F8	Gls2	Glutaminase liver isoform, mitochondrial OS=Mus musculus OX=10090 GN=Gls2 PE=1 SV=2	30	15	28	15	602	66.3	7.66	95.55	81.2	79.5	78.7	120.6	119.6	120.4	9.10587e-07	0.663894
Q9DBL1	Acadsb	Short/branched chain specific acyl-CoA dehydrogenase, mitochondrial OS=Mus musculus OX=10090 GN=Acadsb PE=1 SV=1	41	18	24	18	432	47.8	7.87	74.29	77.7	76.6	78.1	123.7	121.4	122.5	5.98667e-07	0.632209
P48193	Epb41	Protein 4.1 OS=Mus musculus OX=10090 GN=Epb41 PE=1 SV=2	19	15	22	14	858	95.9	5.6	76.65	99.9	94.9	99.8	101.7	100.3	103.5	0.127275	0.964321
P17742	Ppia	Peptidyl-prolyl cis-trans isomerase A OS=Mus musculus OX=10090 GN=Ppia PE=1 SV=2	71	15	74	14	164	18	7.9	143.54	88.1	87.6	88.1	111.9	113.4	110.9	5.42476e-06	0.784652
Q8R1B4	Eif3c	Eukaryotic translation initiation factor 3 subunit C OS=Mus musculus OX=10090 GN=Eif3c PE=1 SV=1	25	26	37	26	911	105.5	5.78	79.63	95.8	96	97	103.7	103.9	103.6	4.01958e-05	0.928021
P62754	Rps6	40S ribosomal protein S6 OS=Mus musculus OX=10090 GN=Rps6 PE=1 SV=1	34	14	31	14	249	28.7	10.84	91.13	90	88.8	88.7	112.6	109.3	110.7	3.15947e-05	0.804269
P24369	Ppib	Peptidyl-prolyl cis-trans isomerase B OS=Mus musculus OX=10090 GN=Ppib PE=1 SV=2	59	16	39	15	216	23.7	9.55	99.49	84.7	86.6	84.3	115.7	113.5	115.2	6.95435e-06	0.74216
Q8VHX6	Flnc	Filamin-C OS=Mus musculus OX=10090 GN=Flnc PE=1 SV=3	10	24	32	14	2726	290.9	5.95	75.67	154.5	145.3	148.2	50.4	48	53.5	6.16585e-06	2.94931
Q99JY9	Actr3	Actin-related protein 3 OS=Mus musculus OX=10090 GN=Actr3 PE=1 SV=3	45	17	30	17	418	47.3	5.88	98.45	91.1	92.6	93.2	112.3	103.6	107.2	0.00407036	0.85701
P14152	Mdh1	Malate dehydrogenase, cytoplasmic OS=Mus musculus OX=10090 GN=Mdh1 PE=1 SV=3	57	16	44	16	334	36.5	6.58	121.93	99.8	100	98.3	100.4	101.5	100	0.144282	0.987413
P04247	Mb	Myoglobin OS=Mus musculus OX=10090 GN=Mb PE=1 SV=3	62	12	34	12	154	17.1	7.62	89.57	189.5	187.6	187.4	12.3	10.3	12.8	6.59174e-09	15.9463
Q60932	Vdac1	Voltage-dependent anion-selective channel protein 1 OS=Mus musculus OX=10090 GN=Vdac1 PE=1 SV=3	42	12	34	11	296	32.3	8.43	97.7	96.9	97.8	98.2	103.5	101.7	101.9	0.00232857	0.953761
P62264	Rps14	40S ribosomal protein S14 OS=Mus musculus OX=10090 GN=Rps14 PE=1 SV=3	42	9	26	9	151	16.3	10.05	99.77	93.4	91.2	93.5	108.7	107.4	105.8	0.000203729	0.863933
P39447	Tjp1	Tight junction protein ZO-1 OS=Mus musculus OX=10090 GN=Tjp1 PE=1 SV=2	13	21	25	21	1745	194.6	6.64	73.56	93.5	90.3	91.5	107.1	107.9	109.8	0.000178457	0.847599
P68254	Ywhaq	14-3-3 protein theta OS=Mus musculus OX=10090 GN=Ywhaq PE=1 SV=1	43	14	39	9	245	27.8	4.78	107.11	94.3	90.7	90.8	107.2	108.7	108.4	0.000218917	0.850447
Q9DCD0	Pgd	6-phosphogluconate dehydrogenase, decarboxylating OS=Mus musculus OX=10090 GN=Pgd PE=1 SV=3	34	16	29	16	483	53.2	7.23	85.51	97.1	97.5	97.7	102.9	102.1	102.9	8.36299e-05	0.949334
P97449	Anpep	Aminopeptidase N OS=Mus musculus OX=10090 GN=Anpep PE=1 SV=4	17	17	28	17	966	109.6	5.9	70.35	93.9	95.8	96.7	103	105.5	105.1	0.00131954	0.913265
Q76MZ3	Ppp2r1a	Serine/threonine-protein phosphatase 2A 65 kDa regulatory subunit A alpha isoform OS=Mus musculus OX=10090 GN=Ppp2r1a PE=1 SV=3	33	19	28	15	589	65.3	5.11	83.17	100	100.2	101.9	101.3	98	98.6	0.301242	1.0141
Q80WJ7	Mtdh	Protein LYRIC OS=Mus musculus OX=10090 GN=Mtdh PE=1 SV=1	35	18	31	18	579	63.8	9.33	84.06	93.5	95.2	94.5	104.9	106	105.9	5.02812e-05	0.893939
P07759	Serpina3k	Serine protease inhibitor A3K OS=Mus musculus OX=10090 GN=Serpina3k PE=1 SV=2	23	9	28	5	418	46.9	5.16	88.63	86.2	85.5	87.5	112.8	115.1	113	8.46534e-06	0.76034
P23492	Pnp	Purine nucleoside phosphorylase OS=Mus musculus OX=10090 GN=Pnp PE=1 SV=2	49	13	29	13	289	32.3	6.16	86.71	82	78.7	84.2	116.5	119.6	119.1	3.90414e-05	0.689471
Q61792	Lasp1	LIM and SH3 domain protein 1 OS=Mus musculus OX=10090 GN=Lasp1 PE=1 SV=1	50	16	30	16	263	30	7.05	82.91	85.5	85	85.9	113.6	116.7	113.4	1.21124e-05	0.745999
P62631	Eef1a2	Elongation factor 1-alpha 2 OS=Mus musculus OX=10090 GN=Eef1a2 PE=1 SV=1	43	18	53	9	463	50.4	9.03	121.97	187.2	186.4	194.8	9.8	10.4	11.4	3.18488e-07	17.9873
Q3UTJ2	Sorbs2	Sorbin and SH3 domain-containing protein 2 OS=Mus musculus OX=10090 GN=Sorbs2 PE=1 SV=2	17	19	27	18	1180	132.3	8.53	81.66	92.8	91.7	92	106.4	107.6	109.5	8.26257e-05	0.854714
P18242	Ctsd	Cathepsin D OS=Mus musculus OX=10090 GN=Ctsd PE=1 SV=1	31	12	30	12	410	44.9	7.15	95.89	94.1	91.8	92.4	106.8	105.6	109.4	0.000385835	0.864823
P97351	Rps3a	40S ribosomal protein S3a OS=Mus musculus OX=10090 GN=Rps3a PE=1 SV=3	58	19	46	19	264	29.9	9.73	103.5	92	93.6	91.9	107.5	108.7	106.3	7.10667e-05	0.860465
Q8K0D5	Gfm1	Elongation factor G, mitochondrial OS=Mus musculus OX=10090 GN=Gfm1 PE=1 SV=1	27	23	29	23	751	83.5	6.92	71	101.4	98.9	101.3	100.4	98.1	99.9	0.377229	1.01072
Q9DCM2	Gstk1	Glutathione S-transferase kappa 1 OS=Mus musculus OX=10090 GN=Gstk1 PE=1 SV=3	52	11	36	11	226	25.7	8.88	105.95	126.2	125.3	128.8	71.8	74.8	73.2	2.50179e-06	1.73021
Q64176	Ces1e	Carboxylesterase 1E OS=Mus musculus OX=10090 GN=Ces1e PE=1 SV=1	36	16	26	15	562	61.5	6.15	79.99	99.5	98.7	100	100	101.3	100.5	0.088498	0.988072
O35643	Ap1b1	AP-1 complex subunit beta-1 OS=Mus musculus OX=10090 GN=Ap1b1 PE=1 SV=2	22	19	26	8	943	103.9	5.17	72.84	99.5	98.7	98.5	100	101.4	101.8	0.0257118	0.978562
O54754	Aox1	Aldehyde oxidase 1 OS=Mus musculus OX=10090 GN=Aox1 PE=1 SV=2	17	24	32	23	1333	146.6	7.02	79.23	102.6	104.2	102.9	98.1	95.1	97.1	0.00304956	1.06683
Q60936	Coq8a	Atypical kinase COQ8A, mitochondrial OS=Mus musculus OX=10090 GN=Coq8a PE=1 SV=2	26	16	25	16	645	71.7	6.54	69.01	92.1	90.6	92.4	108.7	110.2	106	0.000250598	0.846722
Q9QYG0	Ndrg2	Protein NDRG2 OS=Mus musculus OX=10090 GN=Ndrg2 PE=1 SV=1	37	11	25	11	371	40.8	5.4	85.35	97	96.9	95.8	103.1	103.2	104	0.000136928	0.933613
Q80XN0	Bdh1	D-beta-hydroxybutyrate dehydrogenase, mitochondrial OS=Mus musculus OX=10090 GN=Bdh1 PE=1 SV=2	39	12	44	12	343	38.3	9.01	103.4	123.2	122.9	122.5	76.9	77.3	77.2	4.23251e-09	1.59291
Q9DBE0	Csad	Cysteine sulfinic acid decarboxylase OS=Mus musculus OX=10090 GN=Csad PE=1 SV=1	38	21	51	20	493	55.1	6.61	123.5	43.3	44.3	42.3	156.1	158.1	155.8	2.65085e-08	0.276383
Q8R086	Suox	Sulfite oxidase, mitochondrial OS=Mus musculus OX=10090 GN=Suox PE=1 SV=2	35	16	31	16	546	60.7	6.54	98.72	111.2	108.5	111.7	90.1	89	89.5	3.64422e-05	1.2338
P99027	Rplp2	60S acidic ribosomal protein P2 OS=Mus musculus OX=10090 GN=Rplp2 PE=1 SV=3	64	8	25	8	115	11.6	4.54	93.65	95	95	93.6	105.4	107	104	0.000373748	0.896334
P43883	Plin2	Perilipin-2 OS=Mus musculus OX=10090 GN=Plin2 PE=1 SV=2	39	15	35	15	425	46.6	6.87	100.07	169.3	169.6	170.2	30.3	30	30.6	1.58886e-10	5.60066
Q8R4N0	Clybl	Citramalyl-CoA lyase, mitochondrial OS=Mus musculus OX=10090 GN=Clybl PE=1 SV=2	42	14	29	14	338	37.5	8.54	96.72	101.4	100.8	100.4	97.2	100.1	100.1	0.161079	1.01748
Q4LDG0	Slc27a5	Bile acyl-CoA synthetase OS=Mus musculus OX=10090 GN=Slc27a5 PE=1 SV=2	21	16	33	16	689	76.2	8.38	111.47	88.2	88.1	88.7	111	109.9	114.1	5.18018e-05	0.791045
Q9DBA8	Amdhd1	Probable imidazolonepropionase OS=Mus musculus OX=10090 GN=Amdhd1 PE=1 SV=1	41	14	22	14	426	46.5	6.95	83.74	88.1	87.2	87.4	114.8	110.8	111.6	3.8129e-05	0.779063
Q9DBB8	Dhdh	Trans-1,2-dihydrobenzene-1,2-diol dehydrogenase OS=Mus musculus OX=10090 GN=Dhdh PE=1 SV=1	38	14	30	14	333	36.3	6.44	90.62	100.9	101.8	102.2	100.2	97.1	97.8	0.0322658	1.03321
Q9D7B6	Acad8	Isobutyryl-CoA dehydrogenase, mitochondrial OS=Mus musculus OX=10090 GN=Acad8 PE=1 SV=2	35	13	27	13	413	45	8.13	79.07	96.6	95.7	96.4	103.9	103.6	103.8	1.24738e-05	0.927401
P61982	Ywhag	14-3-3 protein gamma OS=Mus musculus OX=10090 GN=Ywhag PE=1 SV=2	51	15	37	10	247	28.3	4.89	103.24	98.2	96.9	99.7	102.3	101.9	101	0.0179862	0.965924
O08677	Kng1	Kininogen-1 OS=Mus musculus OX=10090 GN=Kng1 PE=1 SV=1	24	14	26	14	661	73.1	6.54	83.59	91.9	92.1	91.7	108.6	108.4	107.2	3.65223e-06	0.850401
P67778	Phb	Prohibitin OS=Mus musculus OX=10090 GN=Phb PE=1 SV=1	51	13	34	13	272	29.8	5.76	114.58	99.9	97.6	99.1	102.7	98.8	102	0.170131	0.977265
Q9CWK8	Snx2	Sorting nexin-2 OS=Mus musculus OX=10090 GN=Snx2 PE=1 SV=2	33	16	25	14	519	58.4	5.12	77.16	97.9	96.5	98.2	102.4	103.4	101.6	0.00261217	0.951854
P47962	Rpl5	60S ribosomal protein L5 OS=Mus musculus OX=10090 GN=Rpl5 PE=1 SV=3	37	16	38	16	297	34.4	9.77	94.02	93.2	92	93.9	107	107.2	106.7	1.70271e-05	0.869741
Q8JZQ2	Afg3l2	AFG3-like protein 2 OS=Mus musculus OX=10090 GN=Afg3l2 PE=1 SV=1	25	19	33	18	802	89.5	8.6	84.65	100.4	100.5	102.7	99.7	97.9	98.8	0.058243	1.02429
Q9DBK0	Acot12	Acetyl-coenzyme A thioesterase OS=Mus musculus OX=10090 GN=Acot12 PE=1 SV=1	28	15	25	15	556	61.7	7.18	69.99	108.9	106.1	109.6	86.8	98.6	89.8	0.0112303	1.17951
Q61646	Hp	Haptoglobin OS=Mus musculus OX=10090 GN=Hp PE=1 SV=1	40	14	27	14	347	38.7	6.29	87.87	103.7	101.7	105	98.4	95.8	95.4	0.00669874	1.07182
Q9DCT2	Ndufs3	NADH dehydrogenase [ubiquinone] iron-sulfur protein 3, mitochondrial OS=Mus musculus OX=10090 GN=Ndufs3 PE=1 SV=2	43	13	29	13	263	30.1	7.17	99.76	100.8	100.9	100.9	99.1	98.6	99.7	0.00561189	1.01748
Q9CQA3	Sdhb	Succinate dehydrogenase [ubiquinone] iron-sulfur subunit, mitochondrial OS=Mus musculus OX=10090 GN=Sdhb PE=1 SV=1	44	16	36	16	282	31.8	8.68	99.5	95.8	93.9	94.2	105.9	105.4	104.8	8.87754e-05	0.898134
Q9D0F3	Lman1	Protein ERGIC-53 OS=Mus musculus OX=10090 GN=Lman1 PE=1 SV=1	38	19	35	18	517	57.8	6.34	109.94	97.8	97.2	95.6	101.7	102.5	105.3	0.0077814	0.938934
Q05D44	Eif5b	Eukaryotic translation initiation factor 5B OS=Mus musculus OX=10090 GN=Eif5b PE=1 SV=2	23	24	32	24	1216	137.5	5.59	85.08	92.5	92.9	94.9	105.6	106.4	107.7	0.000166755	0.876759
Q9CWS0	Ddah1	N(G),N(G)-dimethylarginine dimethylaminohydrolase 1 OS=Mus musculus OX=10090 GN=Ddah1 PE=1 SV=3	61	16	26	15	285	31.4	5.97	87.95	100.9	102.4	99	101.6	98.8	97.3	0.391792	1.01545
Q9D1A2	Cndp2	Cytosolic non-specific dipeptidase OS=Mus musculus OX=10090 GN=Cndp2 PE=1 SV=1	37	14	25	14	475	52.7	5.66	62.68	98.2	94.8	94.8	106	102.2	104	0.00671914	0.921845
P50285	Fmo1	Dimethylaniline monooxygenase [N-oxide-forming] 1 OS=Mus musculus OX=10090 GN=Fmo1 PE=1 SV=1	29	17	30	17	532	59.9	8.47	90.61	103.7	102.4	104.4	95.7	96.1	97.7	0.00116732	1.07254
Q9JHI5	Ivd	Isovaleryl-CoA dehydrogenase, mitochondrial OS=Mus musculus OX=10090 GN=Ivd PE=1 SV=1	41	19	37	19	424	46.3	8.29	98.7	98.2	98.2	96.9	102.9	101	102.8	0.00407302	0.956309
Q2TPA8	Hsdl2	Hydroxysteroid dehydrogenase-like protein 2 OS=Mus musculus OX=10090 GN=Hsdl2 PE=1 SV=1	39	18	29	18	490	54.2	6.74	73.51	112.4	112.9	113.2	86.9	87.6	87	1.44316e-07	1.29446
Q9Z2U0	Psma7	Proteasome subunit alpha type-7 OS=Mus musculus OX=10090 GN=Psma7 PE=1 SV=1	58	16	33	16	248	27.8	8.46	75.65	99.1	94.9	95.3	100.8	105.1	104.7	0.0207436	0.931423
Q9WUB3	Pygm	Glycogen phosphorylase, muscle form OS=Mus musculus OX=10090 GN=Pygm PE=1 SV=3	28	27	46	18	842	97.2	7.11	114.91	161.4	161.8	164.8	36	37.2	38.8	7.95015e-08	4.35714
Q99KR3	Lactb2	Endoribonuclease LACTB2 OS=Mus musculus OX=10090 GN=Lactb2 PE=1 SV=1	30	8	25	8	288	32.7	6.33	91.07	89.7	89.6	92.2	112.3	109.4	106.9	0.000430556	0.826233
Q99PV0	Prpf8	Pre-mRNA-processing-splicing factor 8 OS=Mus musculus OX=10090 GN=Prpf8 PE=1 SV=2	11	23	29	23	2335	273.4	8.84	78.47	92.3	92.2	89.3	107.9	107.4	110.8	0.000271469	0.83962
P14869	Rplp0	60S acidic ribosomal protein P0 OS=Mus musculus OX=10090 GN=Rplp0 PE=1 SV=3	44	10	28	10	317	34.2	6.25	106.5	94.9	92.8	94.1	106.5	105.6	106.1	5.30719e-05	0.885607
P31786	Dbi	Acyl-CoA-binding protein OS=Mus musculus OX=10090 GN=Dbi PE=1 SV=2	72	8	40	8	87	10	8.82	139.75	104.8	105.5	104.2	96.2	92.8	96.6	0.00158521	1.10119
Q8BH86	Dglucy	D-glutamate cyclase, mitochondrial OS=Mus musculus OX=10090 GN=Dglucy PE=1 SV=1	28	16	25	16	617	66.3	7.09	68.47	107.7	106.1	108.1	91.9	94.2	92	0.000112536	1.1575
Q64516	Gk	Glycerol kinase OS=Mus musculus OX=10090 GN=Gk PE=1 SV=2	33	17	27	17	559	61.2	5.87	82.82	119.1	115.7	119.6	81.3	82.1	82.3	8.77867e-06	1.44241
Q8BWF0	Aldh5a1	Succinate-semialdehyde dehydrogenase, mitochondrial OS=Mus musculus OX=10090 GN=Aldh5a1 PE=1 SV=1	32	17	28	17	523	55.9	8.25	80.89	99.6	98.3	98.8	101	102.2	100.1	0.0372712	0.978239
Q8BWU8	Etnppl	Ethanolamine-phosphate phospho-lyase OS=Mus musculus OX=10090 GN=Etnppl PE=2 SV=1	33	15	25	15	499	55.5	6.93	66.93	77.1	78.2	78	120.3	126.3	120.1	2.73555e-05	0.636215
Q569Z6	Thrap3	Thyroid hormone receptor-associated protein 3 OS=Mus musculus OX=10090 GN=Thrap3 PE=1 SV=1	23	19	25	19	951	108.1	10.17	64.8	91.4	91.2	93.6	108.2	107.9	107.7	3.49155e-05	0.852996
Q11011	Npepps	Puromycin-sensitive aminopeptidase OS=Mus musculus OX=10090 GN=Npepps PE=1 SV=2	21	18	26	18	920	103.3	5.9	74.01	103.4	100.6	102.6	97.8	98.6	97	0.00987424	1.04499
E9Q7G0	Numa1	Nuclear mitotic apparatus protein 1 OS=Mus musculus OX=10090 GN=Numa1 PE=1 SV=1	14	28	30	28	2094	235.5	5.87	65.97	99.8	95.6	97.9	100.7	102.9	103.1	0.0359454	0.956309
Q8JZN5	Acad9	Complex I assembly factor ACAD9, mitochondrial OS=Mus musculus OX=10090 GN=Acad9 PE=1 SV=2	24	15	24	15	625	68.7	7.46	68.71	101.8	100.3	102.6	100.5	95.9	98.9	0.106185	1.03183
P01899	H2-D1	H-2 class I histocompatibility antigen, D-B alpha chain OS=Mus musculus OX=10090 GN=H2-D1 PE=1 SV=2	41	13	27	10	362	40.8	6.73	84.4	94.3	97.1	94.2	102.6	106	105.8	0.00273298	0.908397
Q8QZR3	Ces2a	Pyrethroid hydrolase Ces2a OS=Mus musculus OX=10090 GN=Ces2a PE=1 SV=1	20	9	27	8	558	61.9	6.16	86.59	56.9	56.3	55.2	145.6	143.1	142.9	1.01635e-07	0.390176
Q8VCB3	Gys2	Glycogen [starch] synthase, liver OS=Mus musculus OX=10090 GN=Gys2 PE=1 SV=2	26	20	31	20	704	80.8	6.89	86.5	96.5	92.7	95.3	105.9	105.2	104.5	0.000962726	0.901458
P62962	Pfn1	Profilin-1 OS=Mus musculus OX=10090 GN=Pfn1 PE=1 SV=2	56	7	21	7	140	14.9	8.28	74.08	95	93.2	93.5	105.1	107.5	105.7	0.000179843	0.885014
Q9QXG4	Acss2	Acetyl-coenzyme A synthetase, cytoplasmic OS=Mus musculus OX=10090 GN=Acss2 PE=1 SV=2	24	16	28	16	701	78.8	6.64	88.16	73.5	70.7	73.5	125.7	128	128.6	1.8008e-06	0.569448
P30999	Ctnnd1	Catenin delta-1 OS=Mus musculus OX=10090 GN=Ctnnd1 PE=1 SV=2	25	21	26	21	938	104.9	6.87	75.81	91.2	94.2	92.8	107.3	107.3	107.3	7.34411e-05	0.864244
O54909	Rdh16	Retinol dehydrogenase 16 OS=Mus musculus OX=10090 GN=Rdh16 PE=1 SV=1	43	13	33	5	317	35.7	9.11	105.4	115.7	107.2	112.4	87.3	88.7	88.8	0.000737191	1.26624
Q8VI47	Abcc2	Canalicular multispecific organic anion transporter 1 OS=Mus musculus OX=10090 GN=Abcc2 PE=1 SV=2	14	24	31	24	1543	173.6	8.65	77.26	95	93.3	94.2	106.4	106.3	104.8	8.18205e-05	0.889764
Q8JZK9	Hmgcs1	Hydroxymethylglutaryl-CoA synthase, cytoplasmic OS=Mus musculus OX=10090 GN=Hmgcs1 PE=1 SV=1	26	13	27	12	520	57.5	5.99	87.93	84.5	82.5	84.2	115.3	117.7	115.7	4.71278e-06	0.72039
O70250	Pgam2	Phosphoglycerate mutase 2 OS=Mus musculus OX=10090 GN=Pgam2 PE=1 SV=3	40	13	27	10	253	28.8	8.5	84.66	132.6	133.5	133.9	66	66.9	67.2	2.34746e-08	1.999
P62751	Rpl23a	60S ribosomal protein L23a OS=Mus musculus OX=10090 GN=Rpl23a PE=1 SV=1	61	14	35	14	156	17.7	10.45	96.05	91.8	93.5	90.4	107.6	108.1	108.5	6.5197e-05	0.850401
Q6PDI5	Ecpas	Proteasome adapter and scaffold protein ECM29 OS=Mus musculus OX=10090 GN=Ecpas PE=1 SV=3	15	24	29	24	1840	203.6	7.06	61.1	98.1	97.5	100.5	100.1	102.3	101.5	0.0809219	0.974334
Q9DCG6	Pbld1	Phenazine biosynthesis-like domain-containing protein 1 OS=Mus musculus OX=10090 GN=Pbld1 PE=1 SV=2	46	14	35	9	288	32	7.03	102.05	104.5	102.5	103.6	96.9	96	96.5	0.000369196	1.07326
P38060	Hmgcl	Hydroxymethylglutaryl-CoA lyase, mitochondrial OS=Mus musculus OX=10090 GN=Hmgcl PE=1 SV=2	36	13	37	13	325	34.2	8.41	104.76	115.4	115.1	115.8	84.2	85.5	84	4.53665e-07	1.365
Q99NB9	Sf3b1	Splicing factor 3B subunit 1 OS=Mus musculus OX=10090 GN=Sf3b1 PE=1 SV=1	18	21	24	21	1304	145.7	7.09	53.28	91	92.9	92.4	107.6	107.9	108.3	1.25582e-05	0.853305
P50136	Bckdha	2-oxoisovalerate dehydrogenase subunit alpha, mitochondrial OS=Mus musculus OX=10090 GN=Bckdha PE=1 SV=1	35	16	30	16	442	50.3	8.06	90.33	104.5	104.3	106.3	92.9	98	94	0.00385885	1.106
Q91WU5	As3mt	Arsenite methyltransferase OS=Mus musculus OX=10090 GN=As3mt PE=1 SV=2	41	13	22	13	376	41.8	5.86	64.83	92.3	93.3	95.4	105.6	108.8	104.5	0.00132795	0.881154
Q922R8	Pdia6	Protein disulfide-isomerase A6 OS=Mus musculus OX=10090 GN=Pdia6 PE=1 SV=3	35	13	26	13	440	48.1	5.14	84.08	94.3	91.5	93.9	109.8	105.4	105.2	0.00145075	0.872971
P48036	Anxa5	Annexin A5 OS=Mus musculus OX=10090 GN=Anxa5 PE=1 SV=1	55	19	38	18	319	35.7	4.96	92.91	107.4	107.7	106.5	89.7	92.2	96.5	0.00204063	1.15517
P27612	Plaa	Phospholipase A-2-activating protein OS=Mus musculus OX=10090 GN=Plaa PE=1 SV=4	28	18	23	18	794	87.2	6.14	68.11	94.9	96	98.3	104.3	103.2	103.3	0.00246586	0.930502
P52480	Pkm	Pyruvate kinase PKM OS=Mus musculus OX=10090 GN=Pkm PE=1 SV=4	29	18	26	17	531	57.8	7.47	74.93	137.5	138.2	139.3	60.4	61	63.5	2.39264e-07	2.24446
Q61696	Hspa1a	Heat shock 70 kDa protein 1A OS=Mus musculus OX=10090 GN=Hspa1a PE=1 SV=2	32	19	36	14	641	70	5.72	90.83	84.1	81.2	82.4	117.1	116.5	118.7	5.23317e-06	0.703094
Q91X91	Qprt	Nicotinate-nucleotide pyrophosphorylase [carboxylating] OS=Mus musculus OX=10090 GN=Qprt PE=1 SV=1	36	9	26	9	299	31.5	6.71	90.94	97.3	97	97.5	101.8	103.5	102.9	0.000457925	0.946788
Q6GQT9	Nomo1	Nodal modulator 1 OS=Mus musculus OX=10090 GN=Nomo1 PE=1 SV=1	14	16	25	16	1214	133.3	6.09	74.37	93.6	93	96.3	107.1	103.3	106.7	0.00193735	0.892148
P63101	Ywhaz	14-3-3 protein zeta/delta OS=Mus musculus OX=10090 GN=Ywhaz PE=1 SV=1	41	14	40	10	245	27.8	4.79	100.57	98.6	95.4	96.6	102.7	104.6	102	0.00682235	0.939541
P46471	Psmc2	26S proteasome regulatory subunit 7 OS=Mus musculus OX=10090 GN=Psmc2 PE=1 SV=5	50	20	32	20	433	48.6	5.95	81.05	98.9	98.1	99.4	101.4	98.9	103.3	0.14528	0.976285
P53026	Rpl10a	60S ribosomal protein L10a OS=Mus musculus OX=10090 GN=Rpl10a PE=1 SV=3	32	10	22	10	217	24.9	9.98	81.13	95.8	92.3	93.9	103.7	109.5	104.8	0.00422034	0.886792
P51855	Gss	Glutathione synthetase OS=Mus musculus OX=10090 GN=Gss PE=1 SV=1	36	17	28	17	474	52.2	5.8	74.49	97	98	97.3	101.3	104.4	101.9	0.00684528	0.95026
A3KMP2	Ttc38	Tetratricopeptide repeat protein 38 OS=Mus musculus OX=10090 GN=Ttc38 PE=1 SV=2	33	13	26	13	465	52.2	6.3	79.69	100.9	99.9	101.8	98.6	99.3	99.5	0.0474207	1.01748
P19221	F2	Prothrombin OS=Mus musculus OX=10090 GN=F2 PE=1 SV=1	35	17	25	17	618	70.2	6.43	67.77	98.7	95.6	101.6	99.4	102.1	102.5	0.245809	0.973355
Q91X72	Hpx	Hemopexin OS=Mus musculus OX=10090 GN=Hpx PE=1 SV=2	28	16	27	16	460	51.3	7.8	89.07	94.2	93.4	94.2	105.8	106.8	105.6	1.19664e-05	0.885607
P62196	Psmc5	26S proteasome regulatory subunit 8 OS=Mus musculus OX=10090 GN=Psmc5 PE=1 SV=1	46	18	30	18	406	45.6	7.55	87.1	100.6	98.8	96.7	103.5	99.8	100.5	0.183793	0.974654
P63158	Hmgb1	High mobility group protein B1 OS=Mus musculus OX=10090 GN=Hmgb1 PE=1 SV=2	40	14	34	13	215	24.9	5.74	85.56	94.9	93.6	92.9	106.1	105.4	107.2	9.33217e-05	0.882962
Q8C7E7	Stbd1	Starch-binding domain-containing protein 1 OS=Mus musculus OX=10090 GN=Stbd1 PE=1 SV=1	53	16	27	16	338	36.1	5.99	85.54	89.2	88.7	91.7	109.8	109.4	111.1	4.44474e-05	0.816228
Q91VR5	Ddx1	ATP-dependent RNA helicase DDX1 OS=Mus musculus OX=10090 GN=Ddx1 PE=1 SV=1	30	18	26	18	740	82.4	7.21	72.62	98.3	98.7	100.2	101.1	100.8	100.8	0.0353968	0.98183
O88342	Wdr1	WD repeat-containing protein 1 OS=Mus musculus OX=10090 GN=Wdr1 PE=1 SV=3	23	14	24	14	606	66.4	6.6	69.65	97.2	91.9	95.6	104.9	104.3	106.1	0.00352838	0.90295
Q8BUV3	Gphn	Gephyrin OS=Mus musculus OX=10090 GN=Gphn PE=1 SV=2	27	16	26	16	769	83.2	5.6	81.86	95.6	95.7	94.4	104.9	104.2	105.3	5.4171e-05	0.908715
Q3UNX5	Acsm3	Acyl-coenzyme A synthetase ACSM3, mitochondrial OS=Mus musculus OX=10090 GN=Acsm3 PE=1 SV=2	25	16	29	15	580	65.6	7.46	70.9	107.6	106.6	106	94	91.8	94	0.000101316	1.14439
Q64471	Gstt1	Glutathione S-transferase theta-1 OS=Mus musculus OX=10090 GN=Gstt1 PE=1 SV=4	33	10	29	10	240	27.4	7.27	91.69	105.7	105.2	106.1	93.5	94.6	94.8	1.89714e-05	1.12054
P53395	Dbt	Lipoamide acyltransferase component of branched-chain alpha-keto acid dehydrogenase complex, mitochondrial OS=Mus musculus OX=10090 GN=Dbt PE=1 SV=2	37	17	32	17	482	53.2	8.6	81.49	100.6	98.9	99.5	100.7	98.4	101.9	0.590442	0.993355
Q8R081	Hnrnpl	Heterogeneous nuclear ribonucleoprotein L OS=Mus musculus OX=10090 GN=Hnrnpl PE=1 SV=2	34	14	30	14	586	63.9	8.1	85.69	90.6	88.6	92.6	110.5	109.8	107.8	0.00018415	0.828406
Q9QZQ1	Afdn	Afadin OS=Mus musculus OX=10090 GN=Afdn PE=1 SV=3	15	26	30	26	1820	206.4	6.32	67.25	95.1	93.7	94.8	103.9	108.5	104.1	0.00215877	0.896051
Q9CXF0	Kynu	Kynureninase OS=Mus musculus OX=10090 GN=Kynu PE=1 SV=3	26	12	25	12	464	52.3	6.57	76.77	105.2	103.2	102.4	97.8	92.8	98.6	0.0226367	1.07469
Q8CC86	Naprt	Nicotinate phosphoribosyltransferase OS=Mus musculus OX=10090 GN=Naprt PE=1 SV=1	28	15	25	15	538	58.2	6.46	79.36	94	93.4	93.2	107	104.4	107.9	0.000277957	0.878797
Q91VM9	Ppa2	Inorganic pyrophosphatase 2, mitochondrial OS=Mus musculus OX=10090 GN=Ppa2 PE=1 SV=1	43	13	24	13	330	38.1	6.98	80.19	100.2	99	100.5	100.5	98	101.7	0.894707	0.998334
P47857	Pfkm	ATP-dependent 6-phosphofructokinase, muscle type OS=Mus musculus OX=10090 GN=Pfkm PE=1 SV=3	22	14	17	13	780	85.2	8	61.36	131.8	131.9	132.7	67.4	67.8	68.4	9.63784e-09	1.94695
Q99LC3	Ndufa10	NADH dehydrogenase [ubiquinone] 1 alpha subcomplex subunit 10, mitochondrial OS=Mus musculus OX=10090 GN=Ndufa10 PE=1 SV=1	30	16	27	16	355	40.6	7.78	67.57	98.6	99.7	100.6	99.4	101	100.7	0.38847	0.992693
Q71RI9	Kyat3	Kynurenine--oxoglutarate transaminase 3 OS=Mus musculus OX=10090 GN=Kyat3 PE=1 SV=1	30	14	25	14	455	51.1	8.37	62.94	88.4	86.6	85.8	112.5	116	110.6	0.000119978	0.769095
Q9WTI7	Myo1c	Unconventional myosin-Ic OS=Mus musculus OX=10090 GN=Myo1c PE=1 SV=2	21	20	27	20	1063	121.9	9.35	70.86	93.7	94.6	104	102.7	100.9	104	0.20952	0.95026
P70441	Slc9a3r1	Na(+)/H(+) exchange regulatory cofactor NHE-RF1 OS=Mus musculus OX=10090 GN=Slc9a3r1 PE=1 SV=3	46	18	28	18	355	38.6	5.9	67.18	89.8	86.8	88.5	110.2	113.3	111.4	4.94372e-05	0.79158
P48962	Slc25a4	ADP/ATP translocase 1 OS=Mus musculus OX=10090 GN=Slc25a4 PE=1 SV=4	45	16	26	10	298	32.9	9.72	77.77	157.5	157.9	155	44.1	42.4	43.2	4.08465e-08	3.62683
Q8BRF7	Scfd1	Sec1 family domain-containing protein 1 OS=Mus musculus OX=10090 GN=Scfd1 PE=1 SV=1	27	13	19	13	639	72.3	6.38	66.07	98.1	94.8	100	103	101.5	102.5	0.0410946	0.954072
P62242	Rps8	40S ribosomal protein S8 OS=Mus musculus OX=10090 GN=Rps8 PE=1 SV=2	52	11	27	11	208	24.2	10.32	74.11	91.5	90	90.4	109.9	106.9	111.3	0.000167175	0.828711
Q91VR2	Atp5f1c	ATP synthase subunit gamma, mitochondrial OS=Mus musculus OX=10090 GN=Atp5f1c PE=1 SV=1	31	10	38	10	298	32.9	9.01	88.75	99.6	96.2	98	103.8	100.5	101.9	0.0393394	0.959504
Q8VCR7	Abhd14b	Protein ABHD14B OS=Mus musculus OX=10090 GN=Abhd14b PE=1 SV=1	53	9	27	9	210	22.4	6.27	104.52	93.4	91.3	90.3	109.3	107.1	108.5	0.000118457	0.846414
Q91Z53	Grhpr	Glyoxylate reductase/hydroxypyruvate reductase OS=Mus musculus OX=10090 GN=Grhpr PE=1 SV=1	32	11	25	11	328	35.3	7.65	79.31	107.4	106.4	108.2	91.3	92.7	94.1	0.000108678	1.15786
Q99MZ7	Pecr	Peroxisomal trans-2-enoyl-CoA reductase OS=Mus musculus OX=10090 GN=Pecr PE=1 SV=1	39	10	26	10	303	32.4	8.29	92.53	102.9	103.6	103.2	93.8	97.5	99	0.0142682	1.06683
Q8BH95	Echs1	Enoyl-CoA hydratase, mitochondrial OS=Mus musculus OX=10090 GN=Echs1 PE=1 SV=1	37	12	39	12	290	31.5	8.48	116.16	103	99.2	102.2	99.7	98	98	0.087491	1.02942
O09174	Amacr	Alpha-methylacyl-CoA racemase OS=Mus musculus OX=10090 GN=Amacr PE=1 SV=4	41	13	24	13	381	41.7	7.4	84.88	104.3	106.8	104.7	95.5	92.9	95.8	0.000939862	1.11119
Q91W64	Cyp2c70	Cytochrome P450 2C70 OS=Mus musculus OX=10090 GN=Cyp2c70 PE=1 SV=2	26	15	27	14	489	56	8.09	73.44	57.7	58.6	57.7	143	141	142	2.15886e-08	0.408451
P35979	Rpl12	60S ribosomal protein L12 OS=Mus musculus OX=10090 GN=Rpl12 PE=1 SV=2	64	10	29	10	165	17.8	9.42	90.34	94.1	95	96.8	104.1	105.8	104.1	0.000656932	0.91051
Q80W21	Gstm7	Glutathione S-transferase Mu 7 OS=Mus musculus OX=10090 GN=Gstm7 PE=1 SV=1	66	14	74	7	218	25.7	6.8	205.73	95.6	88	91.5	109.5	103.5	112	0.00763186	0.846462
Q99KB8	Hagh	Hydroxyacylglutathione hydrolase, mitochondrial OS=Mus musculus OX=10090 GN=Hagh PE=1 SV=2	39	10	30	10	309	34.1	7.75	89.74	96.5	94.4	96	103.5	103.3	106.3	0.00165094	0.916321
P50396	Gdi1	Rab GDP dissociation inhibitor alpha OS=Mus musculus OX=10090 GN=Gdi1 PE=1 SV=3	35	14	23	10	447	50.5	5.08	60.17	92.6	96.5	95.2	107.2	104.2	104.4	0.00219619	0.900253
P16406	Enpep	Glutamyl aminopeptidase OS=Mus musculus OX=10090 GN=Enpep PE=1 SV=1	23	20	26	20	945	107.9	5.44	74.38	87.8	90.3	86	112.1	112.6	111.3	5.14011e-05	0.786012
Q8VIJ6	Sfpq	Splicing factor, proline- and glutamine-rich OS=Mus musculus OX=10090 GN=Sfpq PE=1 SV=1	26	17	28	16	699	75.4	9.44	79.68	87	90.2	87.4	110.2	112.1	113.1	5.71428e-05	0.788909
Q61035	Hars	Histidine--tRNA ligase, cytoplasmic OS=Mus musculus OX=10090 GN=Hars PE=1 SV=2	35	19	27	16	509	57.4	6	69.36	92.6	93.8	94.1	106.5	107.1	105.8	2.58051e-05	0.878209
Q925I1	Atad3	ATPase family AAA domain-containing protein 3 OS=Mus musculus OX=10090 GN=Atad3 PE=1 SV=1	43	24	32	24	591	66.7	9.29	77.91	95.9	96.3	98.4	102.8	102	104.5	0.00432168	0.939541
Q9QUM9	Psma6	Proteasome subunit alpha type-6 OS=Mus musculus OX=10090 GN=Psma6 PE=1 SV=1	48	13	22	13	246	27.4	6.76	76.57	98.7	96.1	100.1	101.7	102.3	101.2	0.0474656	0.966252
Q8VCC2	Ces1	Liver carboxylesterase 1 OS=Mus musculus OX=10090 GN=Ces1 PE=1 SV=1	27	13	32	11	565	62.6	6	92.48	101.3	99.8	102.1	98.5	99.3	98.9	0.0383807	1.02191
O08756	Hsd17b10	3-hydroxyacyl-CoA dehydrogenase type-2 OS=Mus musculus OX=10090 GN=Hsd17b10 PE=1 SV=4	31	7	28	7	261	27.4	8.41	104.51	123.7	125.4	125.6	73.9	73.3	78.1	6.76796e-06	1.66312
P10605	Ctsb	Cathepsin B OS=Mus musculus OX=10090 GN=Ctsb PE=1 SV=2	23	7	21	7	339	37.3	5.91	67.89	85.3	82.1	85.9	116.8	114.1	115.7	2.54448e-05	0.730814
Q8VC12	Uroc1	Urocanate hydratase OS=Mus musculus OX=10090 GN=Uroc1 PE=1 SV=2	27	18	43	18	676	74.5	7.53	107.35	102	101.7	102.8	97.5	98.9	97.1	0.00243715	1.04429
Q99L47	St13	Hsc70-interacting protein OS=Mus musculus OX=10090 GN=St13 PE=1 SV=1	28	13	35	13	371	41.6	5.26	87.8	98.3	97.8	95	103.4	102.8	102.7	0.00482922	0.942376
P99029	Prdx5	Peroxiredoxin-5, mitochondrial OS=Mus musculus OX=10090 GN=Prdx5 PE=1 SV=2	52	10	29	10	210	21.9	8.85	79.94	93.9	92.9	94.7	107.8	105.5	105.3	0.000206224	0.883553
P70168	Kpnb1	Importin subunit beta-1 OS=Mus musculus OX=10090 GN=Kpnb1 PE=1 SV=2	20	17	23	17	876	97.1	4.78	64.53	98.4	96.9	101.5	101.4	100.7	101.1	0.194293	0.978892
P01942	Hba	Hemoglobin subunit alpha OS=Mus musculus OX=10090 GN=Hba PE=1 SV=2	43	7	152	7	142	15.1	8.22	414.01	102.5	108.8	103.4	94.6	96.1	94.5	0.00843602	1.10344
P35486	Pdha1	Pyruvate dehydrogenase E1 component subunit alpha, somatic form, mitochondrial OS=Mus musculus OX=10090 GN=Pdha1 PE=1 SV=1	30	14	32	14	390	43.2	8.19	83.34	109.9	110.3	103	92.8	92.6	91.4	0.00302734	1.16763
Q99K48	Nono	Non-POU domain-containing octamer-binding protein OS=Mus musculus OX=10090 GN=Nono PE=1 SV=3	38	18	27	16	473	54.5	8.95	78.23	89	90.6	91.1	109.5	111.9	107.9	0.000122756	0.822047
P80317	Cct6a	T-complex protein 1 subunit zeta OS=Mus musculus OX=10090 GN=Cct6a PE=1 SV=3	31	17	31	17	531	58	7.08	81.97	95.1	98.6	94	104.7	102.8	104.8	0.00587425	0.92123
Q04857	Col6a1	Collagen alpha-1(VI) chain OS=Mus musculus OX=10090 GN=Col6a1 PE=1 SV=1	19	17	26	17	1025	108.4	5.36	71.9	94	95.5	97.2	106.5	104.2	102.5	0.00398266	0.91539
Q61425	Hadh	Hydroxyacyl-coenzyme A dehydrogenase, mitochondrial OS=Mus musculus OX=10090 GN=Hadh PE=1 SV=2	32	16	46	16	314	34.4	8.65	91.96	119.6	120.2	119.2	80.8	79.6	80.6	1.23671e-07	1.48963
P62334	Psmc6	26S proteasome regulatory subunit 10B OS=Mus musculus OX=10090 GN=Psmc6 PE=1 SV=1	39	17	23	17	389	44.1	7.49	60.85	100.4	96.5	101.7	100.9	98.6	101.9	0.639147	0.99071
Q8BML9	Qars	Glutamine--tRNA ligase OS=Mus musculus OX=10090 GN=Qars PE=1 SV=1	29	20	29	19	775	87.6	7.31	74.01	99.9	100.2	99.9	98.9	99.7	101.2	0.926779	1.00067
Q8VDK1	Nit1	Deaminated glutathione amidase OS=Mus musculus OX=10090 GN=Nit1 PE=1 SV=2	41	12	22	12	323	35.7	7.94	71.87	95.3	97.1	93.8	103.2	105	105.7	0.00158452	0.911755
Q9D1M0	Sec13	Protein SEC13 homolog OS=Mus musculus OX=10090 GN=Sec13 PE=1 SV=3	56	12	19	12	322	35.5	5.38	68.75	97.3	97.3	97.4	103.8	101.8	102.4	0.000848716	0.948052
P27046	Man2a1	Alpha-mannosidase 2 OS=Mus musculus OX=10090 GN=Man2a1 PE=1 SV=2	19	21	27	21	1150	131.5	8.03	71.26	95.3	95.5	97.3	103.2	103.6	105.1	0.000766016	0.923693
Q7TMK9	Syncrip	Heterogeneous nuclear ribonucleoprotein Q OS=Mus musculus OX=10090 GN=Syncrip PE=1 SV=2	26	14	21	14	623	69.6	8.59	58.61	93.2	93.9	89.9	105.7	110.4	106.9	0.00121318	0.857585
Q8BH59	Slc25a12	Calcium-binding mitochondrial carrier protein Aralar1 OS=Mus musculus OX=10090 GN=Slc25a12 PE=1 SV=1	25	16	27	11	677	74.5	8.25	79.57	109.7	108.3	111	90	90.5	90.5	1.71524e-05	1.21402
Q8BMA6	Srp68	Signal recognition particle subunit SRP68 OS=Mus musculus OX=10090 GN=Srp68 PE=1 SV=2	32	20	29	20	625	70.5	8.57	75.36	96.7	94.1	94.9	103	106.4	104.8	0.00159479	0.909293
Q63880	Ces3a	Carboxylesterase 3A OS=Mus musculus OX=10090 GN=Ces3a PE=1 SV=2	18	9	56	6	571	63.3	6.14	146.39	96.9	98.4	97.7	102.2	105.2	99.7	0.0462963	0.954087
Q99KQ4	Nampt	Nicotinamide phosphoribosyltransferase OS=Mus musculus OX=10090 GN=Nampt PE=1 SV=1	35	19	29	19	491	55.4	7.15	76.25	88.9	88.7	87.1	111.4	110.3	113.6	3.08598e-05	0.789442
P63325	Rps10	40S ribosomal protein S10 OS=Mus musculus OX=10090 GN=Rps10 PE=1 SV=1	53	12	41	11	165	18.9	10.15	108.65	92.9	93.5	93.9	106.6	105.7	107.4	2.11085e-05	0.876759
P05201	Got1	Aspartate aminotransferase, cytoplasmic OS=Mus musculus OX=10090 GN=Got1 PE=1 SV=3	42	15	32	15	413	46.2	7.14	87.01	104.3	103.6	106	96	94.8	95.4	0.000309959	1.09679
Q8R050	Gspt1	Eukaryotic peptide chain release factor GTP-binding subunit ERF3A OS=Mus musculus OX=10090 GN=Gspt1 PE=1 SV=2	28	17	25	7	636	68.6	5.21	62.2	93	91.6	91.6	108.9	106.8	108.1	3.26887e-05	0.852996
P52503	Ndufs6	NADH dehydrogenase [ubiquinone] iron-sulfur protein 6, mitochondrial OS=Mus musculus OX=10090 GN=Ndufs6 PE=1 SV=2	64	7	17	7	116	13	8.65	68.93	104.2	99.9	104.7	98.1	94.8	98.3	0.0366385	1.06044
P51881	Slc25a5	ADP/ATP translocase 2 OS=Mus musculus OX=10090 GN=Slc25a5 PE=1 SV=3	43	14	36	8	298	32.9	9.73	94.28	95.7	93.8	92.6	106.6	105.5	105.9	0.000236266	0.887107
P12787	Cox5a	Cytochrome c oxidase subunit 5A, mitochondrial OS=Mus musculus OX=10090 GN=Cox5a PE=1 SV=2	42	9	30	9	146	16.1	6.54	95.85	104.9	102.7	102.9	96.2	96.1	97.2	0.000875535	1.07254
P48722	Hspa4l	Heat shock 70 kDa protein 4L OS=Mus musculus OX=10090 GN=Hspa4l PE=1 SV=2	29	21	23	19	838	94.3	5.74	52.45	96.8	98.6	98.3	101.1	100.3	104.9	0.0510873	0.958864
Q91W50	Csde1	Cold shock domain-containing protein E1 OS=Mus musculus OX=10090 GN=Csde1 PE=1 SV=1	28	22	27	22	798	88.7	6.37	71.83	95	95.1	96.3	105.1	104.6	104	6.49876e-05	0.912974
Q9CYR6	Pgm3	Phosphoacetylglucosamine mutase OS=Mus musculus OX=10090 GN=Pgm3 PE=1 SV=1	30	14	25	14	542	59.4	6.2	62.59	123.1	120	124.4	78.2	76.7	77.5	5.18506e-06	1.58133
Q9EQH3	Vps35	Vacuolar protein sorting-associated protein 35 OS=Mus musculus OX=10090 GN=Vps35 PE=1 SV=1	23	16	23	16	796	91.7	5.44	73.81	95.6	96.5	98.1	102.6	103.3	104	0.00141498	0.936431
P10518	Alad	Delta-aminolevulinic acid dehydratase OS=Mus musculus OX=10090 GN=Alad PE=1 SV=1	37	11	29	11	330	36	6.79	74.63	101.4	100.1	101.4	97.6	99.6	99.9	0.0832827	1.01952
Q922E4	Pcyt2	Ethanolamine-phosphate cytidylyltransferase OS=Mus musculus OX=10090 GN=Pcyt2 PE=1 SV=1	25	13	24	13	404	45.2	6.58	75.56	106.3	105.2	106.1	94.7	91.9	95.9	0.000687066	1.12425
Q9JHS4	Clpx	ATP-dependent Clp protease ATP-binding subunit clpX-like, mitochondrial OS=Mus musculus OX=10090 GN=Clpx PE=1 SV=2	28	18	25	18	634	69.2	7.71	63.18	99.5	100.4	101.7	99.3	98.3	100.8	0.332003	1.01072
Q3THK7	Gmps	GMP synthase [glutamine-hydrolyzing] OS=Mus musculus OX=10090 GN=Gmps PE=1 SV=2	23	16	25	16	693	76.7	6.73	63.35	94	91.6	93.3	107.4	105.8	107.8	0.000116607	0.868847
P14733	Lmnb1	Lamin-B1 OS=Mus musculus OX=10090 GN=Lmnb1 PE=1 SV=3	29	16	23	14	588	66.7	5.16	59.91	92.6	92.4	89.5	109.8	109.4	106.3	0.000338596	0.843318
P54775	Psmc4	26S proteasome regulatory subunit 6B OS=Mus musculus OX=10090 GN=Psmc4 PE=1 SV=2	27	13	23	13	418	47.4	5.21	65.53	100.8	99.4	100.9	101.8	96.5	100.5	0.669409	1.0077
Q3TLP5	Echdc2	Enoyl-CoA hydratase domain-containing protein 2, mitochondrial OS=Mus musculus OX=10090 GN=Echdc2 PE=1 SV=2	35	9	18	9	296	31.8	8.72	62.88	93.6	92.2	94.3	106	109.7	104.2	0.00156368	0.875586
O55131	Septin7	Septin-7 OS=Mus musculus OX=10090 GN=Septin7 PE=1 SV=1	38	17	27	16	436	50.5	8.57	72.53	94.8	93.7	95.3	106.3	102.5	107.4	0.00227258	0.897533
Q8CI51	Pdlim5	PDZ and LIM domain protein 5 OS=Mus musculus OX=10090 GN=Pdlim5 PE=1 SV=4	33	15	22	15	591	63.3	8.25	65.88	109.6	113	113.6	88.1	89	86.7	6.90856e-05	1.27445
P51125	Cast	Calpastatin OS=Mus musculus OX=10090 GN=Cast PE=1 SV=2	27	19	24	19	788	84.9	5.52	57.86	101.1	96.1	99.6	98.8	104.8	99.5	0.431784	0.979215
Q8K411	Pitrm1	Presequence protease, mitochondrial OS=Mus musculus OX=10090 GN=Pitrm1 PE=1 SV=1	23	24	28	24	1036	117.3	7.2	64.9	101.5	105	104.3	97.5	95.9	95.9	0.00388793	1.07432
P62702	Rps4x	40S ribosomal protein S4, X isoform OS=Mus musculus OX=10090 GN=Rps4x PE=1 SV=2	45	13	27	13	263	29.6	10.15	79.52	92.1	89.4	91.8	109.1	109.7	107.9	5.96953e-05	0.836547
Q9D1Q6	Erp44	Endoplasmic reticulum resident protein 44 OS=Mus musculus OX=10090 GN=Erp44 PE=1 SV=1	41	14	22	14	406	46.8	5.27	69.01	86.9	86.2	85.6	114.7	113.3	113.2	1.4748e-06	0.758206
P01901	H2-K1	H-2 class I histocompatibility antigen, K-B alpha chain OS=Mus musculus OX=10090 GN=H2-K1 PE=1 SV=1	38	12	29	11	369	41.3	6.39	101.67	92.8	96	95.5	103.5	106	106.3	0.00140222	0.900253
Q91WQ3	Yars	Tyrosine--tRNA ligase, cytoplasmic OS=Mus musculus OX=10090 GN=Yars PE=1 SV=3	40	23	29	23	528	59.1	7.01	64.45	93.7	92.4	94.4	105.8	106.3	107.4	6.59761e-05	0.877934
Q6P4T2	Snrnp200	U5 small nuclear ribonucleoprotein 200 kDa helicase OS=Mus musculus OX=10090 GN=Snrnp200 PE=1 SV=1	13	25	28	25	2136	244.4	6.06	69.39	95.2	90	89.3	107.5	111	107	0.00163465	0.843318
P07356	Anxa2	Annexin A2 OS=Mus musculus OX=10090 GN=Anxa2 PE=1 SV=2	51	19	32	19	339	38.7	7.69	69.23	123.4	123.7	122.3	76.7	76.9	77.1	4.96202e-08	1.60121
Q9D1P4	Chordc1	Cysteine and histidine-rich domain-containing protein 1 OS=Mus musculus OX=10090 GN=Chordc1 PE=1 SV=1	46	13	23	13	331	37.3	7.9	64.86	100	98.6	100	100.8	101.2	99.4	0.263493	0.99071
Q80UM7	Mogs	Mannosyl-oligosaccharide glucosidase OS=Mus musculus OX=10090 GN=Mogs PE=1 SV=1	19	14	20	14	834	91.8	9	73.31	92.7	91.2	94.4	106.9	108.7	106	0.000290709	0.865361
Q99K30	Eps8l2	Epidermal growth factor receptor kinase substrate 8-like protein 2 OS=Mus musculus OX=10090 GN=Eps8l2 PE=1 SV=1	26	16	25	16	729	82.2	7.18	66.92	97.2	98.1	98.5	103.3	101.9	101	0.00586207	0.959504
P17717	Ugt2b17	UDP-glucuronosyltransferase 2B17 OS=Mus musculus OX=10090 GN=Ugt2b17 PE=1 SV=1	21	9	42	8	530	60.8	7.87	125.78	79.3	79.4	78.4	121.2	121.6	120.1	1.77039e-07	0.653348
Q9QXF8	Gnmt	Glycine N-methyltransferase OS=Mus musculus OX=10090 GN=Gnmt PE=1 SV=3	28	6	37	6	293	32.7	7.44	134.9	88.4	91.9	89.8	108.8	110.2	110.9	7.43773e-05	0.818733
Q8BU30	Iars	Isoleucine--tRNA ligase, cytoplasmic OS=Mus musculus OX=10090 GN=Iars PE=1 SV=2	17	24	29	24	1262	144.2	6.55	68.56	93.1	94	93.3	106.4	105.3	107.9	8.28037e-05	0.877347
O35215	Ddt	D-dopachrome decarboxylase OS=Mus musculus OX=10090 GN=Ddt PE=1 SV=3	74	7	28	7	118	13.1	6.54	99.23	101.5	101.6	104.7	97.9	97.8	96.5	0.0104251	1.05339
Q5BL07	Pex1	Peroxisome biogenesis factor 1 OS=Mus musculus OX=10090 GN=Pex1 PE=1 SV=2	18	21	28	21	1284	141.3	6.35	64.7	110.8	112.2	112.4	88.1	87	89.5	1.15597e-05	1.26757
Q3THS6	Mat2a	S-adenosylmethionine synthase isoform type-2 OS=Mus musculus OX=10090 GN=Mat2a PE=1 SV=2	30	13	19	10	395	43.7	6.48	60.92	94	91.8	90.5	107.2	109.8	106.8	0.000337313	0.853305
Q8BG05	Hnrnpa3	Heterogeneous nuclear ribonucleoprotein A3 OS=Mus musculus OX=10090 GN=Hnrnpa3 PE=1 SV=1	27	11	23	10	379	39.6	9.01	65.15	92.2	91.5	91.2	109.3	106.5	109.3	6.87872e-05	0.845586
Q91W90	Txndc5	Thioredoxin domain-containing protein 5 OS=Mus musculus OX=10090 GN=Txndc5 PE=1 SV=2	35	12	19	12	417	46.4	5.78	62.79	95.7	93	91.6	109.4	105.5	104.8	0.00216358	0.876759
P14094	Atp1b1	Sodium/potassium-transporting ATPase subunit beta-1 OS=Mus musculus OX=10090 GN=Atp1b1 PE=1 SV=1	40	14	24	14	304	35.2	8.65	60.73	87.4	88.7	87	112.7	113.4	110.9	1.08003e-05	0.780712
Q922Q1	Marc2	Mitochondrial amidoxime reducing component 2 OS=Mus musculus OX=10090 GN=Marc2 PE=1 SV=1	33	13	37	12	338	38.2	8.68	98.31	111.2	110.6	111.7	90	88.6	88	4.93182e-06	1.25094
Q9CRB9	Chchd3	MICOS complex subunit Mic19 OS=Mus musculus OX=10090 GN=Chchd3 PE=1 SV=1	47	15	28	14	227	26.3	8.37	88.71	108.3	106.3	107.6	93.1	91.2	93.4	8.08689e-05	1.16024
O35857	Timm44	Mitochondrial import inner membrane translocase subunit TIM44 OS=Mus musculus OX=10090 GN=Timm44 PE=1 SV=2	39	20	27	20	452	51.1	8.13	68.39	100.8	99.1	98.4	100.8	99.7	101.2	0.249506	0.988731
Q9CQ60	Pgls	6-phosphogluconolactonase OS=Mus musculus OX=10090 GN=Pgls PE=1 SV=1	41	10	22	10	257	27.2	5.85	81.06	99.1	99.4	100	99.2	100.4	101.9	0.291974	0.99005
P70296	Pebp1	Phosphatidylethanolamine-binding protein 1 OS=Mus musculus OX=10090 GN=Pebp1 PE=1 SV=3	64	8	21	8	187	20.8	5.4	76.48	109	105	107.9	93.3	91.6	93.3	0.000384228	1.15708
Q7TT50	Cdc42bpb	Serine/threonine-protein kinase MRCK beta OS=Mus musculus OX=10090 GN=Cdc42bpb PE=1 SV=2	14	21	23	20	1713	194.6	6.46	53.63	96.4	97.9	95.2	103.5	101.6	105.4	0.00652387	0.932367
P06909	Cfh	Complement factor H OS=Mus musculus OX=10090 GN=Cfh PE=1 SV=2	14	17	24	17	1234	139	6.99	63.52	97.3	98.3	96.6	99.4	102.5	106	0.0565326	0.949009
O09131	Gsto1	Glutathione S-transferase omega-1 OS=Mus musculus OX=10090 GN=Gsto1 PE=1 SV=2	42	14	32	14	240	27.5	7.36	87.75	83.6	82.4	81.2	118	116.6	118.2	2.09349e-06	0.70068
Q91WL5	Cyp4a12a	Cytochrome P450 4A12A OS=Mus musculus OX=10090 GN=Cyp4a12a PE=1 SV=2	20	10	27	8	508	58.3	9.13	75.82	80.8	79.7	81.1	120.1	119.4	118.9	2.38199e-07	0.674107
Q99KK7	Dpp3	Dipeptidyl peptidase 3 OS=Mus musculus OX=10090 GN=Dpp3 PE=1 SV=2	26	18	23	18	738	82.8	5.38	71.95	95.1	95.8	96.6	105.3	104.4	102.7	0.000694901	0.920294
P62960	Ybx1	Y-box-binding protein 1 OS=Mus musculus OX=10090 GN=Ybx1 PE=1 SV=3	37	9	22	7	322	35.7	9.88	79.38	87.3	88.6	94	107.3	110.6	112.3	0.00134373	0.817383
Q9D662	Sec23b	Protein transport protein Sec23B OS=Mus musculus OX=10090 GN=Sec23b PE=1 SV=1	22	13	17	10	767	86.4	6.96	55.51	93.3	93.5	93.5	104.1	107.2	108.6	0.000580768	0.876211
Q8BKC5	Ipo5	Importin-5 OS=Mus musculus OX=10090 GN=Ipo5 PE=1 SV=3	18	16	17	16	1097	123.5	4.93	55.92	96.8	99	97.7	100.2	101.7	104.6	0.0396345	0.957586
Q8CG76	Akr7a2	Aflatoxin B1 aldehyde reductase member 2 OS=Mus musculus OX=10090 GN=Akr7a2 PE=1 SV=3	38	15	31	15	367	40.6	8.12	77.32	100.6	98.4	96.6	98.2	97.9	108.4	0.460777	0.970772
Q63886	Ugt1a1	UDP-glucuronosyltransferase 1-1 OS=Mus musculus OX=10090 GN=Ugt1a1 PE=1 SV=2	23	10	32	7	535	60	8.62	93.51	89.5	88.5	89.4	111.3	111.2	110.2	1.34224e-06	0.803727
P31001	Des	Desmin OS=Mus musculus OX=10090 GN=Des PE=1 SV=3	34	19	28	14	469	53.5	5.27	76.75	143.5	148.1	147	52.6	55.1	53.7	4.91795e-07	2.71747
P62192	Psmc1	26S proteasome regulatory subunit 4 OS=Mus musculus OX=10090 GN=Psmc1 PE=1 SV=1	35	20	33	20	440	49.2	6.21	54.53	97.7	96.6	99	102.6	101.8	102.3	0.00364624	0.956309
P21440	Abcb4	Phosphatidylcholine translocator ABCB4 OS=Mus musculus OX=10090 GN=Abcb4 PE=1 SV=2	20	22	26	21	1276	140.3	8.78	58.86	114	109.4	112.7	89.6	86.6	87.7	0.000121153	1.27359
B2RXS4	Plxnb2	Plexin-B2 OS=Mus musculus OX=10090 GN=Plxnb2 PE=1 SV=1	13	20	22	20	1842	206.1	5.87	53.04	92.9	98	94.2	106.4	103.3	105.1	0.00506049	0.905654
D3YXK2	Safb	Scaffold attachment factor B1 OS=Mus musculus OX=10090 GN=Safb PE=1 SV=2	23	21	28	15	937	105	5.35	59.97	97.3	91.9	98.6	101.6	103.9	106.8	0.0325774	0.92155
P27546	Map4	Microtubule-associated protein 4 OS=Mus musculus OX=10090 GN=Map4 PE=1 SV=3	19	18	25	18	1125	117.4	4.98	44.25	96.5	91.8	96.9	106	104.2	104.6	0.00463231	0.905972
Q9QYR9	Acot2	Acyl-coenzyme A thioesterase 2, mitochondrial OS=Mus musculus OX=10090 GN=Acot2 PE=1 SV=2	32	13	25	5	453	49.6	7.36	65.92	158.7	156.5	156.4	46.8	39.4	42.2	9.5078e-07	3.6729
Q91WK2	Eif3h	Eukaryotic translation initiation factor 3 subunit H OS=Mus musculus OX=10090 GN=Eif3h PE=1 SV=1	38	17	26	17	352	39.8	6.67	59.66	96.3	95.6	94	105.3	104.4	104.3	0.000238041	0.91051
P97429	Anxa4	Annexin A4 OS=Mus musculus OX=10090 GN=Anxa4 PE=1 SV=4	39	14	21	14	319	35.9	5.57	55.88	102.8	99.5	101.4	100.6	97.4	98.3	0.141671	1.02497
Q9CXN7	Pbld2	Phenazine biosynthesis-like domain-containing protein 2 OS=Mus musculus OX=10090 GN=Pbld2 PE=1 SV=1	41	11	28	6	288	32	5.34	92.02	96.1	94.5	95.6	104.6	104.9	104.4	4.83973e-05	0.911755
Q64464	Cyp3a13	Cytochrome P450 3A13 OS=Mus musculus OX=10090 GN=Cyp3a13 PE=1 SV=1	28	13	22	13	503	57.5	8.57	62.24	97	97.8	99.9	100.5	101.8	103.1	0.0357026	0.964964
O35386	Phyh	Phytanoyl-CoA dioxygenase, peroxisomal OS=Mus musculus OX=10090 GN=Phyh PE=1 SV=1	37	12	25	12	338	38.6	7.53	70.69	93.6	94.3	93.1	105.4	107.5	106	6.02413e-05	0.881154
Q60930	Vdac2	Voltage-dependent anion-selective channel protein 2 OS=Mus musculus OX=10090 GN=Vdac2 PE=1 SV=2	31	10	19	10	295	31.7	7.49	64.84	95.5	93.5	96.4	105	103.2	106.5	0.0015954	0.906895
Q99L88	Sntb1	Beta-1-syntrophin OS=Mus musculus OX=10090 GN=Sntb1 PE=1 SV=4	39	18	22	17	537	58	8.31	64.24	93.8	97.2	93.9	104.8	105.1	105.2	0.000858324	0.904157
O88587	Comt	Catechol O-methyltransferase OS=Mus musculus OX=10090 GN=Comt PE=1 SV=2	47	10	46	10	265	29.5	5.83	100.86	85.3	85	82.1	115.1	117	115.4	1.13569e-05	0.726331
Q62417	Sorbs1	Sorbin and SH3 domain-containing protein 1 OS=Mus musculus OX=10090 GN=Sorbs1 PE=1 SV=2	16	16	24	15	1290	143	8.25	60.75	100.4	104.5	102.6	94.6	99.6	98.3	0.0589034	1.05128
Q00898	Serpina1e	Alpha-1-antitrypsin 1-5 OS=Mus musculus OX=10090 GN=Serpina1e PE=1 SV=1	24	12	36	4	413	45.9	5.73	91.99	80.6	80.8	78.1	120.1	121.9	118.5	6.65177e-06	0.664355
Q8VCT3	Rnpep	Aminopeptidase B OS=Mus musculus OX=10090 GN=Rnpep PE=1 SV=2	27	17	22	17	650	72.4	5.35	65.54	97.7	97.7	98.3	100.5	102	103.8	0.0125549	0.958864
Q9JMH9	Myo18a	Unconventional myosin-XVIIIa OS=Mus musculus OX=10090 GN=Myo18a PE=1 SV=2	12	23	25	23	2050	232.6	6.28	61.91	91.3	100.5	92.3	101.7	111.4	102.8	0.066365	0.899335
P11352	Gpx1	Glutathione peroxidase 1 OS=Mus musculus OX=10090 GN=Gpx1 PE=1 SV=2	59	9	49	9	201	22.3	7.21	110.74	99.4	97.3	97.6	102.2	101	102.5	0.0089709	0.962709
O55137	Acot1	Acyl-coenzyme A thioesterase 1 OS=Mus musculus OX=10090 GN=Acot1 PE=1 SV=1	29	13	28	2	419	46.1	6.58	64.92	138.5	138.7	137.8	61.9	61.3	61.8	2.05892e-09	2.24324
P22315	Fech	Ferrochelatase, mitochondrial OS=Mus musculus OX=10090 GN=Fech PE=1 SV=2	25	10	16	10	420	47.1	8.91	53.69	84.8	86.5	87.7	113.5	112.1	115.4	2.78831e-05	0.759531
P45376	Akr1b1	Aldo-keto reductase family 1 member B1 OS=Mus musculus OX=10090 GN=Akr1b1 PE=1 SV=3	43	11	23	11	316	35.7	7.18	67.58	114.1	110.2	114.4	86.7	86.3	88.2	6.17718e-05	1.29671
Q60759	Gcdh	Glutaryl-CoA dehydrogenase, mitochondrial OS=Mus musculus OX=10090 GN=Gcdh PE=1 SV=2	34	10	21	10	438	48.6	8.73	65.39	100.6	100.4	100.9	98.2	101.7	98.3	0.347426	1.01241
P62983	Rps27a	Ubiquitin-40S ribosomal protein S27a OS=Mus musculus OX=10090 GN=Rps27a PE=1 SV=2	61	10	71	10	156	17.9	9.64	171.23	93.3	94.9	94.2	106.7	104.2	106.7	0.000250386	0.889169
Q9DBD0	Ica	Inhibitor of carbonic anhydrase OS=Mus musculus OX=10090 GN=Ica PE=1 SV=1	27	16	20	15	700	76.7	7.25	66.83	92.5	97.5	99.6	103.9	102.3	104.2	0.0338417	0.93299
Q9DBN5	Lonp2	Lon protease homolog 2, peroxisomal OS=Mus musculus OX=10090 GN=Lonp2 PE=1 SV=1	17	13	24	13	852	94.5	7.23	58.67	106.3	106.3	109.7	92.7	93.9	91.2	0.000420372	1.16019
Q8R016	Blmh	Bleomycin hydrolase OS=Mus musculus OX=10090 GN=Blmh PE=1 SV=1	32	14	17	14	455	52.5	6.48	58.86	108.4	107.9	108.9	90.4	91.2	93.2	4.46126e-05	1.18341
P19536	Cox5b	Cytochrome c oxidase subunit 5B, mitochondrial OS=Mus musculus OX=10090 GN=Cox5b PE=1 SV=1	59	9	38	9	128	13.8	8.38	91.23	100	102.6	98.5	99.5	99.5	99.9	0.575696	1.00736
O08788	Dctn1	Dynactin subunit 1 OS=Mus musculus OX=10090 GN=Dctn1 PE=1 SV=3	18	20	25	20	1281	141.6	5.9	54.83	101.4	99.8	103.1	99.2	97.1	99.3	0.0718471	1.02943
Q9JLI6	Scly	Selenocysteine lyase OS=Mus musculus OX=10090 GN=Scly PE=1 SV=1	29	11	19	11	432	47.1	6.8	54.18	93.7	94.5	93.8	106.8	107.2	104	0.000319334	0.886792
O35423	Agxt	Serine--pyruvate aminotransferase, mitochondrial OS=Mus musculus OX=10090 GN=Agxt PE=1 SV=3	25	10	30	10	414	45.9	8.18	99.63	99.5	99	100.6	100.8	99.6	100.4	0.391019	0.994348
Q99J99	Mpst	3-mercaptopyruvate sulfurtransferase OS=Mus musculus OX=10090 GN=Mpst PE=1 SV=4	36	11	24	11	297	33.1	6.47	82.24	107.2	107.6	109.1	91.6	91.9	92.6	1.64137e-05	1.17313
P24457	Cyp2d11	Cytochrome P450 2D11 OS=Mus musculus OX=10090 GN=Cyp2d11 PE=2 SV=2	14	9	23	2	504	57	6.25	65.46	101	99.9	93.6	99.9	102.4	103.2	0.217921	0.963993
P19783	Cox4i1	Cytochrome c oxidase subunit 4 isoform 1, mitochondrial OS=Mus musculus OX=10090 GN=Cox4i1 PE=1 SV=2	62	13	37	13	169	19.5	9.23	88.71	102	102.7	102.1	98	98.3	97	0.000560512	1.04603
Q9R092	Hsd17b6	17-beta-hydroxysteroid dehydrogenase type 6 OS=Mus musculus OX=10090 GN=Hsd17b6 PE=1 SV=1	38	12	29	6	317	36.1	8.4	97.76	67.7	63.4	67.6	135	132	134.3	2.29888e-06	0.495141
Q6P1B1	Xpnpep1	Xaa-Pro aminopeptidase 1 OS=Mus musculus OX=10090 GN=Xpnpep1 PE=1 SV=1	20	11	16	11	623	69.5	5.54	49.88	98.3	95.9	100	99.5	103.1	103.2	0.0855076	0.962067
Q9DCL9	Paics	Multifunctional protein ADE2 OS=Mus musculus OX=10090 GN=Paics PE=1 SV=4	43	17	24	17	425	47	7.23	66.58	79.2	78.6	80.6	118.9	119.3	123.4	1.2226e-05	0.659292
P62806	H4c1	Histone H4 OS=Mus musculus OX=10090 GN=H4c1 PE=1 SV=2	52	8	54	8	103	11.4	11.36	130.22	87.9	91.2	87.5	109.2	113.4	110.8	0.000193811	0.79964
O70435	Psma3	Proteasome subunit alpha type-3 OS=Mus musculus OX=10090 GN=Psma3 PE=1 SV=3	39	14	26	14	255	28.4	5.44	72.86	98.7	97.6	97.5	102.2	101.9	102	0.000483569	0.959817
P29391	Ftl1	Ferritin light chain 1 OS=Mus musculus OX=10090 GN=Ftl1 PE=1 SV=2	61	11	18	11	183	20.8	6	64.71	102.6	105.4	109.3	95.5	93.8	93.5	0.00487496	1.12199
Q8VCM7	Fgg	Fibrinogen gamma chain OS=Mus musculus OX=10090 GN=Fgg PE=1 SV=1	28	15	26	15	436	49.4	5.86	76.52	113	109.1	110.9	89.2	88.5	89.2	4.38571e-05	1.24766
Q9R0P3	Esd	S-formylglutathione hydrolase OS=Mus musculus OX=10090 GN=Esd PE=1 SV=1	35	9	27	9	282	31.3	7.12	94.5	105.4	103.2	104.2	96.4	94.4	96.2	0.000668213	1.0899
P36552	Cpox	Oxygen-dependent coproporphyrinogen-III oxidase, mitochondrial OS=Mus musculus OX=10090 GN=Cpox PE=1 SV=2	21	9	15	9	443	49.7	8.53	54.47	112.2	115.5	116.7	82.6	87.6	85.5	0.0001166	1.34689
Q91X44	Gckr	Glucokinase regulatory protein OS=Mus musculus OX=10090 GN=Gckr PE=1 SV=3	32	14	20	14	587	64.6	6.67	66.07	104.1	101.9	104.4	97.8	95.1	96.6	0.00328514	1.07219
Q62448	Eif4g2	Eukaryotic translation initiation factor 4 gamma 2 OS=Mus musculus OX=10090 GN=Eif4g2 PE=1 SV=2	20	18	22	18	906	102	7.14	50.52	96.2	93.9	96.2	105.6	103	105	0.00115703	0.912946
O55234	Psmb5	Proteasome subunit beta type-5 OS=Mus musculus OX=10090 GN=Psmb5 PE=1 SV=3	46	11	20	11	264	28.5	7.02	61.82	97.3	97.4	97.3	102.7	102.3	103.1	2.11732e-05	0.947744
Q9CQV8	Ywhab	14-3-3 protein beta/alpha OS=Mus musculus OX=10090 GN=Ywhab PE=1 SV=3	35	10	33	4	246	28.1	4.83	90.51	96.4	89.6	97.3	106.4	104.7	105.6	0.0109075	0.894537
P62908	Rps3	40S ribosomal protein S3 OS=Mus musculus OX=10090 GN=Rps3 PE=1 SV=1	68	17	41	17	243	26.7	9.66	100.21	93.1	94.4	93.3	105.2	106.1	107.9	0.000136249	0.879699
P47911	Rpl6	60S ribosomal protein L6 OS=Mus musculus OX=10090 GN=Rpl6 PE=1 SV=3	32	15	27	15	296	33.5	10.7	68.21	89.3	88.6	88	112	111.3	110.7	1.79327e-06	0.796108
P14685	Psmd3	26S proteasome non-ATPase regulatory subunit 3 OS=Mus musculus OX=10090 GN=Psmd3 PE=1 SV=3	35	18	25	18	530	60.7	8.44	65.15	98.5	97.8	98.2	101.8	100.7	103	0.00616944	0.963993
Q9CZM2	Rpl15	60S ribosomal protein L15 OS=Mus musculus OX=10090 GN=Rpl15 PE=1 SV=4	46	10	19	10	204	24.1	11.62	65.42	90.4	89	91.9	108.3	108.2	112.1	0.000238411	0.825624
O70133	Dhx9	ATP-dependent RNA helicase A OS=Mus musculus OX=10090 GN=Dhx9 PE=1 SV=2	13	18	22	18	1380	149.4	6.83	62.63	90.7	93.1	92.6	106.5	109.6	107.6	0.000172663	0.853877
Q5FW60	Mup20	Major urinary protein 20 OS=Mus musculus OX=10090 GN=Mup20 PE=1 SV=1	40	10	38	5	181	20.9	4.89	77.27	88	85.7	85	113.5	115.2	112.6	2.02774e-05	0.757984
Q8QZY2	Glyctk	Glycerate kinase OS=Mus musculus OX=10090 GN=Glyctk PE=1 SV=1	21	10	23	10	523	55.3	6.67	67.53	101.8	104.2	101.4	96.7	97.9	98.1	0.00742372	1.05022
Q9D6J6	Ndufv2	NADH dehydrogenase [ubiquinone] flavoprotein 2, mitochondrial OS=Mus musculus OX=10090 GN=Ndufv2 PE=1 SV=2	47	10	22	10	248	27.3	7.4	77.56	101.4	104.3	102.8	98.2	98.3	95	0.014403	1.05832
Q8CDN6	Txnl1	Thioredoxin-like protein 1 OS=Mus musculus OX=10090 GN=Txnl1 PE=1 SV=3	34	7	16	7	289	32.2	4.96	62.6	94.1	93.6	92.2	107	109.1	104	0.00107338	0.874414
P40124	Cap1	Adenylyl cyclase-associated protein 1 OS=Mus musculus OX=10090 GN=Cap1 PE=1 SV=4	26	11	19	11	474	51.5	7.52	62.15	97.3	94	95.3	104.3	102.8	106.4	0.00320139	0.914195
P34927	Asgr1	Asialoglycoprotein receptor 1 OS=Mus musculus OX=10090 GN=Asgr1 PE=1 SV=4	33	9	17	9	284	32.6	6.44	66.75	91	90.5	88.5	108.3	110.5	111.2	6.65068e-05	0.818182
P26262	Klkb1	Plasma kallikrein OS=Mus musculus OX=10090 GN=Klkb1 PE=1 SV=2	27	15	21	15	638	71.3	8.02	48.27	97.1	90.9	96.2	106.9	102.8	106.2	0.010255	0.899652
P51150	Rab7a	Ras-related protein Rab-7a OS=Mus musculus OX=10090 GN=Rab7a PE=1 SV=2	60	11	21	11	207	23.5	6.7	69.46	91.6	90.6	93.3	108.8	107	108.7	7.62134e-05	0.848998
Q9QXY6	Ehd3	EH domain-containing protein 3 OS=Mus musculus OX=10090 GN=Ehd3 PE=1 SV=2	25	13	21	9	535	60.8	6.46	65.52	92.1	91.5	91.5	108.7	107.9	108.5	7.41683e-07	0.846201
Q99MI1	Erc1	ELKS/Rab6-interacting/CAST family member 1 OS=Mus musculus OX=10090 GN=Erc1 PE=1 SV=1	19	23	25	23	1120	128.3	5.87	54.04	97.8	100.5	99.7	99.4	101	101.6	0.267318	0.986755
Q99KC8	Vwa5a	von Willebrand factor A domain-containing protein 5A OS=Mus musculus OX=10090 GN=Vwa5a PE=1 SV=2	20	16	19	16	793	87.1	6.58	51.28	97.9	97.9	95.7	102.5	102.8	103.2	0.00173603	0.944895
P26638	Sars	Serine--tRNA ligase, cytoplasmic OS=Mus musculus OX=10090 GN=Sars PE=1 SV=3	35	17	24	17	512	58.4	6.3	67.13	96.4	94.4	95.5	104.5	103.5	105.7	0.000444194	0.912655
Q8CCJ3	Ufl1	E3 UFM1-protein ligase 1 OS=Mus musculus OX=10090 GN=Ufl1 PE=1 SV=2	21	15	22	15	793	89.5	6.67	58.09	97.2	95	96	102.9	107.4	101.5	0.0141202	0.92431
Q9EQH2	Erap1	Endoplasmic reticulum aminopeptidase 1 OS=Mus musculus OX=10090 GN=Erap1 PE=1 SV=2	16	17	23	17	930	106.5	6.2	65.47	94.2	93.4	95.5	104.7	105.8	106.4	0.000139573	0.893342
P46460	Nsf	Vesicle-fusing ATPase OS=Mus musculus OX=10090 GN=Nsf PE=1 SV=2	21	15	22	15	744	82.6	6.95	62.84	97.6	98.4	101.9	102.2	99.2	100.6	0.435676	0.986424
Q9CZX8	Rps19	40S ribosomal protein S19 OS=Mus musculus OX=10090 GN=Rps19 PE=1 SV=3	57	12	34	12	145	16.1	10.4	88.41	95.9	93.3	94.3	107	104.2	105.2	0.000600377	0.896018
P61222	Abce1	ATP-binding cassette sub-family E member 1 OS=Mus musculus OX=10090 GN=Abce1 PE=1 SV=1	30	16	21	16	599	67.3	8.34	63.86	93.5	92.5	93.6	106	106.5	108	4.0061e-05	0.872387
Q9CZ44	Nsfl1c	NSFL1 cofactor p47 OS=Mus musculus OX=10090 GN=Nsfl1c PE=1 SV=1	46	16	26	16	370	40.7	5.15	70.06	95.7	95.4	96.4	102.9	105.1	104.5	0.00031893	0.92
Q6PIE5	Atp1a2	Sodium/potassium-transporting ATPase subunit alpha-2 OS=Mus musculus OX=10090 GN=Atp1a2 PE=1 SV=1	15	12	19	3	1020	112.1	5.55	64.3	171.1	163.3	175.2	27.5	25.4	37.4	1.04314e-05	5.64341
Q91YW3	Dnajc3	DnaJ homolog subfamily C member 3 OS=Mus musculus OX=10090 GN=Dnajc3 PE=1 SV=1	34	22	27	22	504	57.4	5.85	62.99	85.1	84.8	85.8	114.8	114.3	115.3	2.29579e-07	0.742451
Q9Z0S1	Bpnt1	3'(2'),5'-bisphosphate nucleotidase 1 OS=Mus musculus OX=10090 GN=Bpnt1 PE=1 SV=2	44	10	19	10	308	33.2	5.82	71.14	96.3	96.6	100.1	101	101.8	104.2	0.0397582	0.954397
Q9R1P0	Psma4	Proteasome subunit alpha type-4 OS=Mus musculus OX=10090 GN=Psma4 PE=1 SV=1	48	13	32	13	261	29.5	7.72	86.22	97.7	96.2	97.9	102.2	102.2	103.7	0.00177055	0.947095
Q9R0P5	Dstn	Destrin OS=Mus musculus OX=10090 GN=Dstn PE=1 SV=3	58	11	25	10	165	18.5	7.97	67.72	91.8	89.2	89.4	109.5	109.2	110.9	3.67863e-05	0.820388
Q62087	Pon3	Serum paraoxonase/lactonase 3 OS=Mus musculus OX=10090 GN=Pon3 PE=1 SV=2	33	10	20	9	354	39.3	5.74	57.43	90.5	109.5	94.9	97.5	107.7	99.9	0.629356	0.966568
P14576	Srp54	Signal recognition particle 54 kDa protein OS=Mus musculus OX=10090 GN=Srp54 PE=1 SV=2	34	17	21	17	504	55.7	8.75	60.22	97.4	93.4	99.2	103.9	103.3	102.8	0.0187093	0.935484
P10711	Tcea1	Transcription elongation factor A protein 1 OS=Mus musculus OX=10090 GN=Tcea1 PE=1 SV=2	52	15	21	14	301	33.9	8.38	53.99	93.8	91.8	96.4	106.6	105.2	106.2	0.00100427	0.886792
E9QAT4	Sec16a	Protein transport protein Sec16A OS=Mus musculus OX=10090 GN=Sec16a PE=1 SV=1	11	19	20	19	2357	254	5.81	47.25	99	94.5	100.3	102.8	98.4	105	0.189479	0.959504
Q9EPE9	Atp13a1	Manganese-transporting ATPase 13A1 OS=Mus musculus OX=10090 GN=Atp13a1 PE=1 SV=2	17	16	18	16	1200	132.3	8.03	51.19	92.7	94.1	91.2	106.2	107.7	108	0.000129666	0.863622
Q6PDN3	Mylk	Myosin light chain kinase, smooth muscle OS=Mus musculus OX=10090 GN=Mylk PE=1 SV=3	11	18	19	18	1941	212.8	6.25	51.61	98.5	97.5	103.4	102.9	98.6	99.2	0.857608	0.995677
Q9JMA1	Usp14	Ubiquitin carboxyl-terminal hydrolase 14 OS=Mus musculus OX=10090 GN=Usp14 PE=1 SV=3	23	13	18	13	493	56	5.24	52.12	100.2	99.5	103.9	98.5	96.6	101.4	0.292102	1.02395
Q9DCN1	Nudt12	Peroxisomal NADH pyrophosphatase NUDT12 OS=Mus musculus OX=10090 GN=Nudt12 PE=1 SV=1	29	14	21	14	462	51.5	7.12	58.17	112.1	111.9	113.4	88.3	87.5	86.9	2.31063e-06	1.28435
P46978	Stt3a	Dolichyl-diphosphooligosaccharide--protein glycosyltransferase subunit STT3A OS=Mus musculus OX=10090 GN=Stt3a PE=1 SV=1	19	16	28	15	705	80.5	8.1	73.79	91.4	91	93.4	108.1	105.7	110.4	0.000477206	0.850709
P58871	Tnks1bp1	182 kDa tankyrase-1-binding protein OS=Mus musculus OX=10090 GN=Tnks1bp1 PE=1 SV=2	13	15	17	15	1720	181.7	4.88	43.51	84.9	88.4	105	106.2	109.8	105.8	0.0837504	0.864823
Q6P3A8	Bckdhb	2-oxoisovalerate dehydrogenase subunit beta, mitochondrial OS=Mus musculus OX=10090 GN=Bckdhb PE=1 SV=2	32	11	18	11	390	42.9	6.7	62.22	102.7	103.1	102.6	96.6	98.1	97	0.000300126	1.05725
Q8BWP5	Ttpa	Alpha-tocopherol transfer protein OS=Mus musculus OX=10090 GN=Ttpa PE=1 SV=1	49	10	15	10	278	32	8.37	58.59	113.3	116.3	117.3	83	86.1	84	3.21035e-05	1.3706
Q9QZ85	Iigp1	Interferon-inducible GTPase 1 OS=Mus musculus OX=10090 GN=Iigp1 PE=1 SV=2	32	11	18	11	413	47.5	6.33	58.67	87	87.8	87.2	113.2	111.3	113.5	4.10365e-06	0.775148
O08808	Diaph1	Protein diaphanous homolog 1 OS=Mus musculus OX=10090 GN=Diaph1 PE=1 SV=1	14	17	22	17	1255	139.3	5.57	49.96	101.1	99.5	98.2	102.1	97.7	101.5	0.632619	0.991703
P62918	Rpl8	60S ribosomal protein L8 OS=Mus musculus OX=10090 GN=Rpl8 PE=1 SV=2	42	11	23	11	257	28	11.03	75.23	91.3	88.8	89	110.9	110.3	109.6	2.03831e-05	0.813482
Q9D2G2	Dlst	Dihydrolipoyllysine-residue succinyltransferase component of 2-oxoglutarate dehydrogenase complex, mitochondrial OS=Mus musculus OX=10090 GN=Dlst PE=1 SV=1	24	12	28	12	454	49	8.95	72.04	106.8	105.4	104.9	97.1	92.3	93.5	0.0018215	1.12089
O08914	Faah	Fatty-acid amide hydrolase 1 OS=Mus musculus OX=10090 GN=Faah PE=1 SV=1	27	12	24	12	579	63.2	7.87	65.55	97.7	102.4	97.8	98.5	100.7	103	0.517662	0.985771
P52792	Gck	Hexokinase-4 OS=Mus musculus OX=10090 GN=Gck PE=1 SV=1	24	12	18	12	465	52.1	5.29	55.31	109.4	108.6	110.3	90.9	90.5	90.2	3.72565e-06	1.20876
Q60598	Cttn	Src substrate cortactin OS=Mus musculus OX=10090 GN=Cttn PE=1 SV=2	35	19	24	19	546	61.2	5.4	62.14	88.2	86.8	88.6	112.1	112.9	111.4	4.057e-06	0.783591
Q9Z2U1	Psma5	Proteasome subunit alpha type-5 OS=Mus musculus OX=10090 GN=Psma5 PE=1 SV=1	44	8	16	8	241	26.4	4.79	58.02	98.4	97.7	98.4	100.7	102.9	101.8	0.00580715	0.964309
P48758	Cbr1	Carbonyl reductase [NADPH] 1 OS=Mus musculus OX=10090 GN=Cbr1 PE=1 SV=3	49	11	18	11	277	30.6	8.31	58.79	85.5	86.2	84.3	115.3	114.1	114.5	1.51579e-06	0.744402
Q3UZZ6	Sult1d1	Sulfotransferase 1 family member D1 OS=Mus musculus OX=10090 GN=Sult1d1 PE=1 SV=1	35	13	25	13	295	35.1	5.76	71.29	94.9	94.2	94.4	106.9	103.7	106	0.000347935	0.895452
Q6PDM2	Srsf1	Serine/arginine-rich splicing factor 1 OS=Mus musculus OX=10090 GN=Srsf1 PE=1 SV=3	53	13	25	13	248	27.7	10.36	76.22	92.5	92.3	92.4	105.7	109.2	107.9	0.000119506	0.858736
Q9CQJ8	Ndufb9	NADH dehydrogenase [ubiquinone] 1 beta subcomplex subunit 9 OS=Mus musculus OX=10090 GN=Ndufb9 PE=1 SV=3	46	6	14	6	179	22	7.8	56.33	101.6	100.6	98.5	99	102	98.3	0.764747	1.00468
P68510	Ywhah	14-3-3 protein eta OS=Mus musculus OX=10090 GN=Ywhah PE=1 SV=2	43	12	26	8	246	28.2	4.89	72.14	98.2	99.2	100	102.3	99.7	100.6	0.13365	0.982816
Q9DCY0	Keg1	Glycine N-acyltransferase-like protein Keg1 OS=Mus musculus OX=10090 GN=Keg1 PE=1 SV=1	27	9	19	9	295	33.7	8.43	69.18	88.5	95.3	90.3	106.2	112.2	107.4	0.0032566	0.841314
Q9Z2M7	Pmm2	Phosphomannomutase 2 OS=Mus musculus OX=10090 GN=Pmm2 PE=1 SV=1	49	14	25	14	242	27.6	6.42	60.27	99.7	100.1	99.5	100.3	98.8	101.6	0.603111	0.995344
P00920	Ca2	Carbonic anhydrase 2 OS=Mus musculus OX=10090 GN=Ca2 PE=1 SV=4	35	9	23	9	260	29	7.01	84.33	103.3	102.2	103.9	94.8	97.2	98.6	0.00673001	1.06469
Q9D8W5	Psmd12	26S proteasome non-ATPase regulatory subunit 12 OS=Mus musculus OX=10090 GN=Psmd12 PE=1 SV=4	36	19	33	19	456	52.9	7.06	65.98	100.8	100.3	99	100.4	99.4	100.1	0.918611	1.00067
Q6PA06	Atl2	Atlastin-2 OS=Mus musculus OX=10090 GN=Atl2 PE=1 SV=1	28	13	20	13	583	66.2	5.43	61.99	104.8	99.7	107.2	94.9	95.9	97.5	0.0289145	1.08117
Q9WVE8	Pacsin2	Protein kinase C and casein kinase substrate in neurons protein 2 OS=Mus musculus OX=10090 GN=Pacsin2 PE=1 SV=1	27	14	21	14	486	55.8	5.2	64.13	100.3	98.5	100	99.6	101.2	100.3	0.349449	0.992361
P32848	Pvalb	Parvalbumin alpha OS=Mus musculus OX=10090 GN=Pvalb PE=1 SV=3	81	13	22	13	110	11.9	5.19	53.3	187	187.3	186.2	12.6	12.2	14.7	3.31416e-09	14.1899
Q01768	Nme2	Nucleoside diphosphate kinase B OS=Mus musculus OX=10090 GN=Nme2 PE=1 SV=1	57	8	36	5	152	17.4	7.5	109.04	92.8	91.7	92.3	106.4	110.2	106.7	0.000251248	0.856171
P25444	Rps2	40S ribosomal protein S2 OS=Mus musculus OX=10090 GN=Rps2 PE=1 SV=3	37	10	24	10	293	31.2	10.24	75.33	90.9	92.4	90.3	107.9	109.5	109	2.32157e-05	0.838235
Q9D6Z1	Nop56	Nucleolar protein 56 OS=Mus musculus OX=10090 GN=Nop56 PE=1 SV=2	29	15	20	15	580	64.4	9.14	50.15	84.1	86.1	83.2	116.2	116.9	113.5	2.08156e-05	0.731102
Q924Y0	Bbox1	Gamma-butyrobetaine dioxygenase OS=Mus musculus OX=10090 GN=Bbox1 PE=1 SV=1	32	12	23	12	387	44.7	6.92	60.93	110.8	109.7	109.2	89.5	90.7	90.1	4.575e-06	1.21976
Q9CWJ9	Atic	Bifunctional purine biosynthesis protein PURH OS=Mus musculus OX=10090 GN=Atic PE=1 SV=2	30	15	23	15	592	64.2	6.76	58.26	94.8	93.5	98.4	103.7	103.9	105.8	0.00524411	0.914805
O09172	Gclm	Glutamate--cysteine ligase regulatory subunit OS=Mus musculus OX=10090 GN=Gclm PE=1 SV=1	27	6	18	6	274	30.5	5.52	56.71	89	88.5	87.1	108.9	113.2	113.3	0.000110666	0.788909
P59325	Eif5	Eukaryotic translation initiation factor 5 OS=Mus musculus OX=10090 GN=Eif5 PE=1 SV=1	27	12	20	12	429	48.9	5.52	58.27	91.2	89.6	88	112	110.5	108.8	9.05048e-05	0.811349
Q9D051	Pdhb	Pyruvate dehydrogenase E1 component subunit beta, mitochondrial OS=Mus musculus OX=10090 GN=Pdhb PE=1 SV=1	26	8	23	8	359	38.9	6.87	83.35	108.3	106.9	107.9	94.1	91.3	91.6	9.67579e-05	1.16643
O35660	Gstm6	Glutathione S-transferase Mu 6 OS=Mus musculus OX=10090 GN=Gstm6 PE=1 SV=4	57	14	42	11	218	25.6	6.24	108.55	83.9	83.4	85.2	116.7	115.4	115.3	1.44049e-06	0.726828
Q9Z2Z6	Slc25a20	Mitochondrial carnitine/acylcarnitine carrier protein OS=Mus musculus OX=10090 GN=Slc25a20 PE=1 SV=1	31	10	20	10	301	33	9.11	69.77	118.2	117	118.5	83.8	81.1	81.4	3.21184e-06	1.43605
P22599	Serpina1b	Alpha-1-antitrypsin 1-2 OS=Mus musculus OX=10090 GN=Serpina1b PE=1 SV=2	19	9	28	2	413	45.9	5.54	77.11	101.4	98.3	101.5	100.7	99.1	98.9	0.523956	1.00837
Q9WV55	Vapa	Vesicle-associated membrane protein-associated protein A OS=Mus musculus OX=10090 GN=Vapa PE=1 SV=2	46	13	23	12	249	27.8	8.4	60.96	101	102.1	102	98.3	98.3	98.3	0.000636973	1.03459
Q91XE4	Acy3	N-acyl-aromatic-L-amino acid amidohydrolase (carboxylate-forming) OS=Mus musculus OX=10090 GN=Acy3 PE=1 SV=1	34	9	18	9	318	35.3	5.5	60.4	102.5	103.4	107.2	96.7	96.2	94.1	0.00614528	1.09094
Q8BWN8	Acot4	Peroxisomal succinyl-coenzyme A thioesterase OS=Mus musculus OX=10090 GN=Acot4 PE=1 SV=1	30	12	21	6	421	46.5	7.85	58	130.1	135.1	133.7	69.4	66.3	65.5	4.17385e-06	1.9826
Q60865	Caprin1	Caprin-1 OS=Mus musculus OX=10090 GN=Caprin1 PE=1 SV=2	25	14	22	14	707	78.1	5.25	55.69	100	100	100.8	99.8	100.4	99	0.333516	1.00535
Q9DBG7	Srpra	Signal recognition particle receptor subunit alpha OS=Mus musculus OX=10090 GN=Srpra PE=1 SV=1	22	16	22	16	636	69.6	8.95	59.31	92.4	94.8	94.8	104.7	106.5	106.7	0.00030423	0.887071
Q64475	Hist1h2bb	Histone H2B type 1-B OS=Mus musculus OX=10090 GN=Hist1h2bb PE=1 SV=3	63	10	71	2	126	13.9	10.32	175.37	89.7	87.3	88.5	109.3	115.4	109.7	0.000388496	0.793959
Q5U5V2	Hykk	Hydroxylysine kinase OS=Mus musculus OX=10090 GN=Hykk PE=1 SV=2	41	12	20	12	376	42.3	6.02	52.23	117.3	117.6	118.3	79.5	82.7	84.6	1.98556e-05	1.43112
Q9JIX8	Acin1	Apoptotic chromatin condensation inducer in the nucleus OS=Mus musculus OX=10090 GN=Acin1 PE=1 SV=3	14	18	23	18	1338	150.6	5.91	46.38	92.6	89.4	96.9	101.6	108.8	110.8	0.0163463	0.868306
Q9Z0U1	Tjp2	Tight junction protein ZO-2 OS=Mus musculus OX=10090 GN=Tjp2 PE=1 SV=2	17	15	18	15	1167	131.2	6.79	46.68	91.2	96.7	97.9	101.7	104.5	108	0.0263068	0.909612
Q8K310	Matr3	Matrin-3 OS=Mus musculus OX=10090 GN=Matr3 PE=1 SV=1	18	16	19	16	846	94.6	6.25	49.28	95.4	95.4	97.2	104.5	103.4	104.1	0.000299849	0.923077
Q9D1G1	Rab1b	Ras-related protein Rab-1B OS=Mus musculus OX=10090 GN=Rab1b PE=1 SV=1	54	12	22	6	201	22.2	5.73	51.86	102.6	97.4	98.8	101.7	99.6	100	0.646195	0.991703
P52196	Tst	Thiosulfate sulfurtransferase OS=Mus musculus OX=10090 GN=Tst PE=1 SV=3	38	9	30	9	297	33.4	7.85	85.21	97.7	97.5	98.4	101	102.9	102.4	0.00256462	0.958537
Q9R0N0	Galk1	Galactokinase OS=Mus musculus OX=10090 GN=Galk1 PE=1 SV=2	27	11	18	11	392	42.3	5.26	52.22	99.5	94.9	97.3	105.1	100.1	103.1	0.0482808	0.946156
Q9QY76	Vapb	Vesicle-associated membrane protein-associated protein B OS=Mus musculus OX=10090 GN=Vapb PE=1 SV=3	47	13	21	12	243	26.9	7.78	54.72	110.1	109.3	111.1	88.9	89	91.5	3.39409e-05	1.2268
Q9WTM5	Ruvbl2	RuvB-like 2 OS=Mus musculus OX=10090 GN=Ruvbl2 PE=1 SV=3	35	14	18	14	463	51.1	5.64	47.68	92.9	98	104.6	101.4	99	104.1	0.462198	0.970443
O35381	Anp32a	Acidic leucine-rich nuclear phosphoprotein 32 family member A OS=Mus musculus OX=10090 GN=Anp32a PE=1 SV=1	35	11	20	8	247	28.5	4.07	60.4	89.8	89	88.3	111	109.8	112	9.07356e-06	0.802584
Q8BX90	Fndc3a	Fibronectin type-III domain-containing protein 3A OS=Mus musculus OX=10090 GN=Fndc3a PE=1 SV=3	17	16	19	16	1198	131.9	6.64	51.89	91.4	91.7	91.8	108.7	107.1	109.2	1.31899e-05	0.845846
Q64525	Hist2h2bb	Histone H2B type 2-B OS=Mus musculus OX=10090 GN=Hist2h2bb PE=1 SV=3	58	9	72	1	126	13.9	10.32	179.58	87.7	85.7	84.2	117.5	114.5	110.4	0.000249207	0.752336
Q9JMD3	Stard10	START domain-containing protein 10 OS=Mus musculus OX=10090 GN=Stard10 PE=1 SV=1	40	10	18	10	291	32.9	7.12	62.72	100.7	99.6	99.3	98.1	99.6	102.8	0.846186	0.997005
Q61133	Gstt2	Glutathione S-transferase theta-2 OS=Mus musculus OX=10090 GN=Gstt2 PE=1 SV=4	35	6	17	6	244	27.6	7.55	72.05	86.3	88.4	91.5	111.4	111.7	110.7	0.000126634	0.797484
Q8VEM8	Slc25a3	Phosphate carrier protein, mitochondrial OS=Mus musculus OX=10090 GN=Slc25a3 PE=1 SV=1	27	12	24	12	357	39.6	9.26	74.1	99.3	99.4	100.2	101.1	99.7	100.3	0.213005	0.992693
P61161	Actr2	Actin-related protein 2 OS=Mus musculus OX=10090 GN=Actr2 PE=1 SV=1	27	11	22	10	394	44.7	6.74	65.07	91.8	91.2	92.9	107.3	108.4	108.4	1.30258e-05	0.85128
Q3B7Z2	Osbp	Oxysterol-binding protein 1 OS=Mus musculus OX=10090 GN=Osbp PE=1 SV=3	16	11	18	11	805	88.7	7.2	52.09	95	93.8	95.4	105.9	105.4	104.6	6.59973e-05	0.899652
Q91VS7	Mgst1	Microsomal glutathione S-transferase 1 OS=Mus musculus OX=10090 GN=Mgst1 PE=1 SV=3	19	6	39	6	155	17.5	9.66	113.88	104.2	105.8	100.6	97.4	96.2	95.9	0.0118427	1.07288
P68037	Ube2l3	Ubiquitin-conjugating enzyme E2 L3 OS=Mus musculus OX=10090 GN=Ube2l3 PE=1 SV=1	54	8	19	8	154	17.9	8.51	57.14	102.1	99.7	99.8	100.7	97.3	100.4	0.470585	1.01072
Q3UZ39	Lrrfip1	Leucine-rich repeat flightless-interacting protein 1 OS=Mus musculus OX=10090 GN=Lrrfip1 PE=1 SV=2	31	16	22	15	729	79.2	4.82	54.69	94.5	86.4	90	109.8	114.4	104.9	0.00577698	0.823154
Q61207	Psap	Prosaposin OS=Mus musculus OX=10090 GN=Psap PE=1 SV=2	23	13	20	13	557	61.4	5.19	61.3	97.9	97	97.9	103.2	101.6	102.5	0.000936182	0.952815
Q9EP71	Rai14	Ankycorbin OS=Mus musculus OX=10090 GN=Rai14 PE=1 SV=1	19	17	19	17	979	108.8	6.27	49.86	96.4	95.3	97.1	101.6	101.5	108.2	0.0301451	0.927722
Q8K157	Galm	Aldose 1-epimerase OS=Mus musculus OX=10090 GN=Galm PE=1 SV=1	29	7	19	7	342	37.8	6.74	67.81	97.3	96.1	99.4	101.6	105.8	99.8	0.0765331	0.953125
P60335	Pcbp1	Poly(rC)-binding protein 1 OS=Mus musculus OX=10090 GN=Pcbp1 PE=1 SV=1	32	9	22	5	356	37.5	7.09	60.91	95.3	94.4	94.8	104.1	105.2	106.2	9.71757e-05	0.901743
Q07076	Anxa7	Annexin A7 OS=Mus musculus OX=10090 GN=Anxa7 PE=1 SV=2	35	15	28	14	463	49.9	6.18	53.46	95.2	94.9	101.1	101.9	104.6	102.3	0.0550723	0.943005
Q9Z204	Hnrnpc	Heterogeneous nuclear ribonucleoproteins C1/C2 OS=Mus musculus OX=10090 GN=Hnrnpc PE=1 SV=1	31	11	23	11	313	34.4	5.05	58.52	92.3	90.3	90.1	111	107.5	108.9	0.000122919	0.832926
Q91VM5	Rbmxl1	RNA binding motif protein, X-linked-like-1 OS=Mus musculus OX=10090 GN=Rbmxl1 PE=2 SV=1	45	22	31	4	388	42.1	9.99	67.47	89.6	88.9	89.8	112.2	109.8	109.7	1.63889e-05	0.808863
Q9WV68	Decr2	Peroxisomal 2,4-dienoyl-CoA reductase OS=Mus musculus OX=10090 GN=Decr2 PE=1 SV=1	34	10	19	10	292	31.3	8.81	55.58	119.8	119.9	123.4	80.3	76.7	79.8	1.3469e-05	1.53336
Q04750	Top1	DNA topoisomerase 1 OS=Mus musculus OX=10090 GN=Top1 PE=1 SV=2	20	15	18	15	767	90.8	9.33	50.21	90.4	96.9	92.2	103.6	113.2	103.7	0.0214448	0.872075
O35350	Capn1	Calpain-1 catalytic subunit OS=Mus musculus OX=10090 GN=Capn1 PE=1 SV=1	26	16	20	16	713	82.1	5.87	57.27	103	102.6	100.8	97.3	98.9	97.4	0.00744278	1.0436
P97450	Atp5pf	ATP synthase-coupling factor 6, mitochondrial OS=Mus musculus OX=10090 GN=Atp5pf PE=1 SV=1	51	8	33	8	108	12.5	9.36	89.87	99.1	101.6	98.2	101.4	98.9	100.7	0.608261	0.993023
Q3TNA1	Xylb	Xylulose kinase OS=Mus musculus OX=10090 GN=Xylb PE=1 SV=1	25	13	18	13	551	59.5	6.9	59	97.3	95.8	97.5	102.6	102.3	104.6	0.0021865	0.938934
Q9DD20	Mettl7b	Methyltransferase-like protein 7B OS=Mus musculus OX=10090 GN=Mettl7b PE=1 SV=2	52	11	32	11	244	28	8.59	83.88	96.3	96.1	95	104.1	104.2	104.3	3.29552e-05	0.919386
Q7TPV4	Mybbp1a	Myb-binding protein 1A OS=Mus musculus OX=10090 GN=Mybbp1a PE=1 SV=2	13	15	17	15	1344	151.9	8.95	42.41	89.9	92.6	89.4	108.2	109.3	110.6	0.000102246	0.828711
Q6P5F9	Xpo1	Exportin-1 OS=Mus musculus OX=10090 GN=Xpo1 PE=1 SV=1	14	14	19	14	1071	123	6.07	44.72	94	95.3	95.4	105.4	103.4	106.5	0.000547729	0.90295
Q8CIB5	Fermt2	Fermitin family homolog 2 OS=Mus musculus OX=10090 GN=Fermt2 PE=1 SV=1	28	16	20	16	680	77.8	6.7	58.55	98.2	95.9	98.5	102.6	101.3	103.5	0.00902239	0.951854
O70310	Nmt1	Glycylpeptide N-tetradecanoyltransferase 1 OS=Mus musculus OX=10090 GN=Nmt1 PE=1 SV=1	26	12	17	10	496	56.9	8	59.38	98.3	96.8	99.2	102.7	101.6	101.5	0.00864811	0.962394
P57776	Eef1d	Elongation factor 1-delta OS=Mus musculus OX=10090 GN=Eef1d PE=1 SV=3	41	11	21	11	281	31.3	5.02	62.09	96.8	96.4	95.2	105.1	102.6	103.9	0.0008746	0.925546
Q8K182	C8a	Complement component C8 alpha chain OS=Mus musculus OX=10090 GN=C8a PE=1 SV=1	23	14	19	14	587	66	6.54	50.73	90	89.3	87.7	108.5	109.2	115.3	0.000628158	0.801802
O08547	Sec22b	Vesicle-trafficking protein SEC22b OS=Mus musculus OX=10090 GN=Sec22b PE=1 SV=3	38	8	20	8	215	24.7	8.51	61.14	104	103	103	96.7	96.8	96.4	4.60754e-05	1.06933
P52760	Rida	2-iminobutanoate/2-iminopropanoate deaminase OS=Mus musculus OX=10090 GN=Rida PE=1 SV=3	60	8	33	8	135	14.2	8.68	109.89	95.2	96.9	94.2	104	104.2	105.6	0.00060705	0.912365
Q64FW2	Retsat	All-trans-retinol 13,14-reductase OS=Mus musculus OX=10090 GN=Retsat PE=1 SV=3	25	16	23	16	609	67.3	8.95	62.32	107.5	106.6	108	91.6	93.9	92.4	4.83709e-05	1.15905
Q91WG8	Gne	Bifunctional UDP-N-acetylglucosamine 2-epimerase/N-acetylmannosamine kinase OS=Mus musculus OX=10090 GN=Gne PE=1 SV=1	19	13	19	13	722	79.1	6.81	55.46	90.1	88.3	86.6	110.7	111.5	112.8	3.87573e-05	0.791045
Q62446	Fkbp3	Peptidyl-prolyl cis-trans isomerase FKBP3 OS=Mus musculus OX=10090 GN=Fkbp3 PE=1 SV=2	36	10	17	10	224	25.1	9.28	47.86	98.7	98.4	102.1	99.4	101.5	99.9	0.711948	0.994681
Q9CXS4	Cenpv	Centromere protein V OS=Mus musculus OX=10090 GN=Cenpv PE=1 SV=2	57	12	19	12	252	27.5	9.79	55.46	94.8	94.4	98.8	104.7	101.8	105.5	0.0112751	0.923077
O08573	Lgals9	Galectin-9 OS=Mus musculus OX=10090 GN=Lgals9 PE=1 SV=1	25	7	15	7	353	40	9.31	55.81	95.4	90.5	93.2	107.8	105.3	107.8	0.00106197	0.869741
Q9CZU6	Cs	Citrate synthase, mitochondrial OS=Mus musculus OX=10090 GN=Cs PE=1 SV=1	23	11	28	11	464	51.7	8.57	68.5	111	112.4	110.3	89.5	88.9	88	7.669e-06	1.25263
Q8K4Z5	Sf3a1	Splicing factor 3A subunit 1 OS=Mus musculus OX=10090 GN=Sf3a1 PE=1 SV=1	21	15	19	15	791	88.5	5.22	50.99	92.8	92.4	92.7	108	106.1	108.1	2.38637e-05	0.862508
O70503	Hsd17b12	Very-long-chain 3-oxoacyl-CoA reductase OS=Mus musculus OX=10090 GN=Hsd17b12 PE=1 SV=1	32	9	18	9	312	34.7	9.52	55.26	108.8	104.3	107.9	92.6	93.5	92.9	0.000562004	1.15054
Q91YP3	Dera	Deoxyribose-phosphate aldolase OS=Mus musculus OX=10090 GN=Dera PE=1 SV=1	47	15	17	15	318	35	8.72	43.99	97.6	99.1	95	100.3	107	101	0.0859755	0.946156
Q91WD5	Ndufs2	NADH dehydrogenase [ubiquinone] iron-sulfur protein 2, mitochondrial OS=Mus musculus OX=10090 GN=Ndufs2 PE=1 SV=1	32	13	24	13	463	52.6	6.99	68.71	99.4	100.4	100	101.7	98.2	100.3	0.905774	0.998668
P21550	Eno3	Beta-enolase OS=Mus musculus OX=10090 GN=Eno3 PE=1 SV=3	33	13	23	9	434	47	7.18	73.86	181.7	181.6	183.9	17.7	15.4	19.6	3.3734e-08	10.3833
Q91WJ8	Fubp1	Far upstream element-binding protein 1 OS=Mus musculus OX=10090 GN=Fubp1 PE=1 SV=1	29	16	18	15	651	68.5	7.93	48.32	94.2	94.7	94	101.7	106.2	109.3	0.00670169	0.891866
Q9CR68	Uqcrfs1	Cytochrome b-c1 complex subunit Rieske, mitochondrial OS=Mus musculus OX=10090 GN=Uqcrfs1 PE=1 SV=1	27	9	20	9	274	29.3	8.7	62.34	98	96.6	95.7	103.7	103.2	102.8	0.000841594	0.937359
Q923D2	Blvrb	Flavin reductase (NADPH) OS=Mus musculus OX=10090 GN=Blvrb PE=1 SV=3	59	10	22	10	206	22.2	7.01	68.14	87.4	87.3	85.7	113.6	113.4	112.6	1.93616e-06	0.766784
Q8VCA8	Scrn2	Secernin-2 OS=Mus musculus OX=10090 GN=Scrn2 PE=1 SV=1	36	11	17	11	425	46.6	5.71	53.38	96.7	97.4	95.7	104.2	101.9	104.1	0.00163159	0.934236
P51658	Hsd17b2	Estradiol 17-beta-dehydrogenase 2 OS=Mus musculus OX=10090 GN=Hsd17b2 PE=1 SV=2	29	10	19	10	381	41.8	8.57	58.64	86.9	85.4	89.2	113.4	113.2	112	2.70433e-05	0.772298
Q9DCS3	Mecr	Enoyl-[acyl-carrier-protein] reductase, mitochondrial OS=Mus musculus OX=10090 GN=Mecr PE=1 SV=2	28	7	13	7	373	40.3	9.07	50.36	102.4	100.5	101.3	95.8	101	99	0.157279	1.0284
O88544	Cops4	COP9 signalosome complex subunit 4 OS=Mus musculus OX=10090 GN=Cops4 PE=1 SV=1	37	12	16	12	406	46.3	5.83	51.26	98.7	99.3	102.9	101.9	98.1	99.1	0.747024	1.00602
Q9DC61	Pmpca	Mitochondrial-processing peptidase subunit alpha OS=Mus musculus OX=10090 GN=Pmpca PE=1 SV=1	30	15	23	15	524	58.2	6.83	54.62	95	95.2	97.4	103.1	105.7	103.6	0.00171901	0.920615
Q9QXT0	Cnpy2	Protein canopy homolog 2 OS=Mus musculus OX=10090 GN=Cnpy2 PE=1 SV=1	47	9	17	9	182	20.8	5.07	47.1	94.2	96.3	99.1	99.4	107.8	103.2	0.0693281	0.93299
Q9WUZ9	Entpd5	Ectonucleoside triphosphate diphosphohydrolase 5 OS=Mus musculus OX=10090 GN=Entpd5 PE=1 SV=1	31	10	20	10	427	47.1	5.29	56.96	109.7	111	109.6	89.9	89.5	90.3	2.3641e-06	1.22469
O35678	Mgll	Monoglyceride lipase OS=Mus musculus OX=10090 GN=Mgll PE=1 SV=1	43	12	19	12	303	33.4	7.15	50.95	121.4	119.3	122	78.5	80.7	78	3.59315e-06	1.52909
Q8CFX1	H6pd	GDH/6PGL endoplasmic bifunctional protein OS=Mus musculus OX=10090 GN=H6pd PE=1 SV=2	20	15	22	15	789	88.9	6.93	64.6	94.9	93.5	94.9	105.6	105.7	105.5	1.8645e-05	0.894255
Q8VHE0	Sec63	Translocation protein SEC63 homolog OS=Mus musculus OX=10090 GN=Sec63 PE=1 SV=4	18	13	18	13	760	87.8	5.38	48.24	94.6	97.6	94.8	103.5	105.8	103.7	0.00204953	0.916933
O88833	Cyp4a10	Cytochrome P450 4A10 OS=Mus musculus OX=10090 GN=Cyp4a10 PE=2 SV=2	21	10	17	9	509	58.3	8.75	51.23	144.1	144.4	147.1	55.2	53.9	55.3	1.11259e-07	2.64964
Q99PT1	Arhgdia	Rho GDP-dissociation inhibitor 1 OS=Mus musculus OX=10090 GN=Arhgdia PE=1 SV=3	41	8	19	8	204	23.4	5.2	55.09	84.6	82.9	85.8	114.6	116.3	115.9	5.95715e-06	0.730392
Q64331	Myo6	Unconventional myosin-VI OS=Mus musculus OX=10090 GN=Myo6 PE=1 SV=1	14	18	22	18	1265	146.3	8.85	50.91	95.2	94	93.4	105.9	105.3	106.1	3.76102e-05	0.89064
P62137	Ppp1ca	Serine/threonine-protein phosphatase PP1-alpha catalytic subunit OS=Mus musculus OX=10090 GN=Ppp1ca PE=1 SV=1	45	12	20	3	330	37.5	6.33	51.14	95.2	93.3	94.8	104.5	107.1	105	0.000352351	0.89482
Q6ZWX6	Eif2s1	Eukaryotic translation initiation factor 2 subunit 1 OS=Mus musculus OX=10090 GN=Eif2s1 PE=1 SV=3	32	11	18	11	315	36.1	5.08	55.11	94.3	94.2	96	105.3	105.8	104.3	0.000147889	0.902029
Q99JI4	Psmd6	26S proteasome non-ATPase regulatory subunit 6 OS=Mus musculus OX=10090 GN=Psmd6 PE=1 SV=1	36	14	23	14	389	45.5	5.52	61.87	100.4	97.4	102.4	99.1	99.6	101.2	0.952721	1.001
P09671	Sod2	Superoxide dismutase [Mn], mitochondrial OS=Mus musculus OX=10090 GN=Sod2 PE=1 SV=3	33	10	28	10	222	24.6	8.62	86.54	97.9	97.7	96.5	104.1	100.9	102.9	0.00693375	0.948685
P70333	Hnrnph2	Heterogeneous nuclear ribonucleoprotein H2 OS=Mus musculus OX=10090 GN=Hnrnph2 PE=1 SV=1	29	13	24	4	449	49.2	6.3	51.63	95.7	91.5	94.7	104.1	107.8	106.1	0.0019122	0.886478
P30115	Gsta3	Glutathione S-transferase A3 OS=Mus musculus OX=10090 GN=Gsta3 PE=1 SV=2	57	11	71	9	221	25.3	8.73	149.07	89.8	101.6	91.9	103.1	110.2	103.4	0.061152	0.894537
O55125	Nipsnap1	Protein NipSnap homolog 1 OS=Mus musculus OX=10090 GN=Nipsnap1 PE=1 SV=1	31	9	23	9	284	33.3	9.44	63.7	98.5	98.4	100.5	101.6	99.8	101.2	0.11866	0.982816
O35465	Fkbp8	Peptidyl-prolyl cis-trans isomerase FKBP8 OS=Mus musculus OX=10090 GN=Fkbp8 PE=1 SV=2	25	10	18	10	402	43.5	5.16	51.59	97.9	96.7	96.5	100.8	105	103.1	0.01005	0.942376
P97372	Psme2	Proteasome activator complex subunit 2 OS=Mus musculus OX=10090 GN=Psme2 PE=1 SV=4	39	10	17	10	239	27	5.76	47.16	92.9	93	93.8	107.3	106.4	106.6	4.30376e-06	0.873244
P40936	Inmt	Indolethylamine N-methyltransferase OS=Mus musculus OX=10090 GN=Inmt PE=1 SV=1	33	8	19	8	264	29.4	6.39	69.19	86.1	85.3	85.4	115.3	112.6	115.3	6.6054e-06	0.748252
Q9D6R2	Idh3a	Isocitrate dehydrogenase [NAD] subunit alpha, mitochondrial OS=Mus musculus OX=10090 GN=Idh3a PE=1 SV=1	28	13	24	13	366	39.6	6.73	62.75	111.4	109	112	89.3	89	89.3	1.96751e-05	1.24215
P20108	Prdx3	Thioredoxin-dependent peroxide reductase, mitochondrial OS=Mus musculus OX=10090 GN=Prdx3 PE=1 SV=1	40	9	21	8	257	28.1	7.58	78.03	97.3	102.3	98.7	101	101.5	99.2	0.528697	0.988731
O08795	Prkcsh	Glucosidase 2 subunit beta OS=Mus musculus OX=10090 GN=Prkcsh PE=1 SV=1	23	13	18	13	521	58.8	4.46	47.46	94.3	93.6	93.9	108	103.8	106.5	0.000615184	0.885328
Q99K28	Arfgap2	ADP-ribosylation factor GTPase-activating protein 2 OS=Mus musculus OX=10090 GN=Arfgap2 PE=1 SV=1	37	19	23	19	520	56.6	8.18	50.75	97.7	96.6	96.5	104.9	102.1	102.2	0.00350864	0.940492
Q921T2	Tor1aip1	Torsin-1A-interacting protein 1 OS=Mus musculus OX=10090 GN=Tor1aip1 PE=1 SV=3	24	13	20	12	595	66.7	7.05	51.04	96	93	96.5	103.6	105.1	105.8	0.00160405	0.90779
Q5RKZ7	Mocs1	Molybdenum cofactor biosynthesis protein 1 OS=Mus musculus OX=10090 GN=Mocs1 PE=1 SV=2	24	14	19	14	636	69.8	9.14	51.34	102.5	103.8	106.5	96	94.6	96.7	0.00307694	1.08876
Q9DCJ5	Ndufa8	NADH dehydrogenase [ubiquinone] 1 alpha subcomplex subunit 8 OS=Mus musculus OX=10090 GN=Ndufa8 PE=1 SV=3	52	9	23	9	172	20	8.46	64.35	101.4	100	104	100.3	96.3	97.9	0.0925253	1.03701
Q80X50	Ubap2l	Ubiquitin-associated protein 2-like OS=Mus musculus OX=10090 GN=Ubap2l PE=1 SV=1	16	12	17	12	1107	116.7	7.11	41.12	98.8	103.5	103.8	94.8	100.9	98.3	0.167697	1.04116
P0DP27	Calm2	Calmodulin-2 OS=Mus musculus OX=10090 GN=Calm2 PE=1 SV=1	44	9	29	8	149	16.8	4.22	68.95	94.6	95	93.2	106.5	104.9	105.8	8.87408e-05	0.891551
P47934	Crat	Carnitine O-acetyltransferase OS=Mus musculus OX=10090 GN=Crat PE=1 SV=3	23	15	23	15	626	70.8	8.44	62.33	130.4	129.6	133.5	67.5	72.5	66.4	9.58821e-06	1.90649
Q569Z5	Ddx46	Probable ATP-dependent RNA helicase DDX46 OS=Mus musculus OX=10090 GN=Ddx46 PE=1 SV=2	21	20	24	20	1032	117.4	9.26	45.94	94.2	96.5	93.9	104.9	104.5	106	0.000392036	0.902346
P07758	Serpina1a	Alpha-1-antitrypsin 1-1 OS=Mus musculus OX=10090 GN=Serpina1a PE=1 SV=4	22	10	33	3	413	46	5.72	92.18	98.4	96.3	97.4	101.9	105.1	100.9	0.0199431	0.948685
Q99JB2	Stoml2	Stomatin-like protein 2, mitochondrial OS=Mus musculus OX=10090 GN=Stoml2 PE=1 SV=1	28	9	12	9	353	38.4	8.87	42.99	91.5	95.2	93.4	106.2	106.9	106.8	0.000261865	0.875586
O88533	Ddc	Aromatic-L-amino-acid decarboxylase OS=Mus musculus OX=10090 GN=Ddc PE=1 SV=1	22	8	12	8	480	53.8	6.6	40.67	80.7	77	78.3	119.6	123.3	121	9.84115e-06	0.64853
O09012	Pex5	Peroxisomal targeting signal 1 receptor OS=Mus musculus OX=10090 GN=Pex5 PE=1 SV=2	22	11	15	11	639	70.7	4.55	45.15	99.8	103.3	101.5	97.5	99.6	98.3	0.060306	1.03114
Q8VCI5	Pex19	Peroxisomal biogenesis factor 19 OS=Mus musculus OX=10090 GN=Pex19 PE=1 SV=1	43	10	14	10	299	32.7	4.34	46.48	119.2	116.7	115.9	80.6	84.6	83	2.27803e-05	1.41741
P62814	Atp6v1b2	V-type proton ATPase subunit B, brain isoform OS=Mus musculus OX=10090 GN=Atp6v1b2 PE=1 SV=1	28	12	18	12	511	56.5	5.81	48.5	94.5	92.5	94.3	104.9	101.5	112.3	0.0185428	0.882648
Q60649	Clpb	Caseinolytic peptidase B protein homolog OS=Mus musculus OX=10090 GN=Clpb PE=1 SV=1	25	15	18	15	677	76	8.51	48.48	120.9	118.4	121	79.3	80.7	79.6	1.86619e-06	1.50376
Q00897	Serpina1d	Alpha-1-antitrypsin 1-4 OS=Mus musculus OX=10090 GN=Serpina1d PE=1 SV=1	19	10	29	3	413	46	5.44	76.79	98.1	87.9	107.3	93.9	111.3	101.6	0.582388	0.955997
P49935	Ctsh	Pro-cathepsin H OS=Mus musculus OX=10090 GN=Ctsh PE=1 SV=2	24	6	13	6	333	37.1	8.4	53.57	79	79.8	80.4	122.5	117.9	120.4	8.23415e-06	0.662971
Q9CXI5	Manf	Mesencephalic astrocyte-derived neurotrophic factor OS=Mus musculus OX=10090 GN=Manf PE=1 SV=1	34	10	17	10	179	20.4	8.07	53.31	88.4	84.9	87	112.1	114.7	112.9	3.18177e-05	0.766264
Q9D024	Ccdc47	Coiled-coil domain-containing protein 47 OS=Mus musculus OX=10090 GN=Ccdc47 PE=1 SV=2	27	12	16	12	483	55.8	4.84	50.18	93.2	92.8	92.9	106.3	106.7	108.1	1.47829e-05	0.868577
Q9JK38	Gnpnat1	Glucosamine 6-phosphate N-acetyltransferase OS=Mus musculus OX=10090 GN=Gnpnat1 PE=1 SV=1	44	7	14	7	184	20.8	7.69	51.75	102	101	101.6	98.2	96.6	100.6	0.0626707	1.03114
Q02257	Jup	Junction plakoglobin OS=Mus musculus OX=10090 GN=Jup PE=1 SV=3	23	12	17	11	745	81.7	6.14	41.79	92.9	95.6	92.3	105	107.3	106.9	0.000494268	0.879699
Q8BFW7	Lpp	Lipoma-preferred partner homolog OS=Mus musculus OX=10090 GN=Lpp PE=1 SV=1	25	13	19	13	613	65.8	7.37	55.37	97.3	96.9	94.5	102.8	105.2	103.2	0.00282665	0.927699
A2ATU0	Dhtkd1	Probable 2-oxoglutarate dehydrogenase E1 component DHKTD1, mitochondrial OS=Mus musculus OX=10090 GN=Dhtkd1 PE=1 SV=1	20	15	19	14	921	102.7	6.9	59.72	103.2	104.9	105.6	95.9	93.8	96.5	0.00107622	1.09609
Q9WV02	Rbmx	RNA-binding motif protein, X chromosome OS=Mus musculus OX=10090 GN=Rbmx PE=1 SV=1	39	19	26	1	391	42.3	10.05	63.42	97.2	80.5	87.2	130.2	112.8	92.2	0.122719	0.790274
P47791	Gsr	Glutathione reductase, mitochondrial OS=Mus musculus OX=10090 GN=Gsr PE=1 SV=3	20	10	19	10	500	53.6	7.99	59.46	89.5	90.1	89.4	112.6	108	110.4	0.000105028	0.812689
Q99LB2	Dhrs4	Dehydrogenase/reductase SDR family member 4 OS=Mus musculus OX=10090 GN=Dhrs4 PE=1 SV=3	31	9	21	9	279	29.9	9.38	61.5	119.1	116.7	117.4	83.6	80.7	82.4	5.54626e-06	1.4317
Q61171	Prdx2	Peroxiredoxin-2 OS=Mus musculus OX=10090 GN=Prdx2 PE=1 SV=3	54	9	22	9	198	21.8	5.41	81.01	99.5	99.5	98.6	100.7	101.6	100	0.0468974	0.984453
Q9Z329	Itpr2	Inositol 1,4,5-trisphosphate receptor type 2 OS=Mus musculus OX=10090 GN=Itpr2 PE=1 SV=4	8	21	23	15	2701	307.3	6.44	41.39	99.3	101.4	95.9	98.1	101.5	103.8	0.380933	0.977587
Q02788	Col6a2	Collagen alpha-2(VI) chain OS=Mus musculus OX=10090 GN=Col6a2 PE=1 SV=3	10	9	20	9	1034	110.3	6.42	59.36	95.5	97.6	99.1	102.5	101.7	103.6	0.011643	0.949318
Q99JB8	Pacsin3	Protein kinase C and casein kinase II substrate protein 3 OS=Mus musculus OX=10090 GN=Pacsin3 PE=1 SV=1	31	12	17	12	424	48.6	6.1	45.34	89.4	87	85.2	111	114.5	112.8	8.56491e-05	0.773278
Q03734	Serpina3m	Serine protease inhibitor A3M OS=Mus musculus OX=10090 GN=Serpina3m PE=1 SV=2	14	6	17	2	418	47	6.1	60.09	99.5	101.6	104.1	97.5	102.3	95	0.241092	1.03528
Q8BX70	Vps13c	Vacuolar protein sorting-associated protein 13C OS=Mus musculus OX=10090 GN=Vps13c PE=1 SV=2	6	21	23	21	3748	419.8	6.81	42.82	96.5	95.2	97	101.6	105.9	103.9	0.00501888	0.927103
Q9DB05	Napa	Alpha-soluble NSF attachment protein OS=Mus musculus OX=10090 GN=Napa PE=1 SV=1	46	11	14	9	295	33.2	5.45	53.56	89.8	92.8	88.5	106.9	114.5	107.4	0.0022441	0.824513
Q8VBT2	Sds	L-serine dehydratase/L-threonine deaminase OS=Mus musculus OX=10090 GN=Sds PE=1 SV=3	29	8	18	8	327	34.6	7.12	61.59	84.7	83.4	83.5	117.7	115.3	115.5	3.21494e-06	0.721951
O09061	Psmb1	Proteasome subunit beta type-1 OS=Mus musculus OX=10090 GN=Psmb1 PE=1 SV=1	33	7	15	7	240	26.4	7.81	52.57	98.5	96.3	95.4	102	103.2	104.6	0.00533608	0.936733
Q9CR61	Ndufb7	NADH dehydrogenase [ubiquinone] 1 beta subcomplex subunit 7 OS=Mus musculus OX=10090 GN=Ndufb7 PE=1 SV=3	62	8	20	8	137	16.3	8.18	59.93	102.3	99.7	101.4	96.4	99.3	100.9	0.21058	1.02293
Q9DBG6	Rpn2	Dolichyl-diphosphooligosaccharide--protein glycosyltransferase subunit 2 OS=Mus musculus OX=10090 GN=Rpn2 PE=1 SV=1	24	12	16	12	631	69	5.81	52.98	91.9	92.5	94.1	107.5	105.9	108	9.67372e-05	0.866521
Q9DBS5	Klc4	Kinesin light chain 4 OS=Mus musculus OX=10090 GN=Klc4 PE=1 SV=1	27	15	16	14	619	68.6	6.09	39.21	95.9	99.6	99.9	102	101.9	100.8	0.0821063	0.969478
P04939	Mup3	Major urinary protein 3 OS=Mus musculus OX=10090 GN=Mup3 PE=1 SV=1	35	9	20	4	184	21.5	4.81	61.19	87.6	85.9	89.7	110.5	111.9	114.3	9.64268e-05	0.781705
Q80W22	Thnsl2	Threonine synthase-like 2 OS=Mus musculus OX=10090 GN=Thnsl2 PE=1 SV=1	30	12	19	12	483	54.2	6.39	49.79	87	85.1	94.1	111.5	110.1	112.3	0.00131043	0.797245
Q7TMF3	Ndufa12	NADH dehydrogenase [ubiquinone] 1 alpha subcomplex subunit 12 OS=Mus musculus OX=10090 GN=Ndufa12 PE=1 SV=2	74	10	19	10	145	17.1	9.36	62.15	103.3	102.1	104.1	94.9	98.1	97.6	0.00542733	1.06504
Q99JW2	Acy1	Aminoacylase-1 OS=Mus musculus OX=10090 GN=Acy1 PE=1 SV=1	31	12	21	12	408	45.8	6.32	59.9	93	97.6	92.9	102.8	110.9	102.8	0.024163	0.895735
Q64726	Azgp1	Zinc-alpha-2-glycoprotein OS=Mus musculus OX=10090 GN=Azgp1 PE=1 SV=2	40	14	19	14	307	35.3	6.18	43.95	99	96.1	96.1	100.1	105.1	103.7	0.0292936	0.9427
Q8BWQ1	Ugt2a3	UDP-glucuronosyltransferase 2A3 OS=Mus musculus OX=10090 GN=Ugt2a3 PE=1 SV=1	20	11	37	10	534	61.1	7.93	110.21	97.9	96.9	97.4	103	102.8	102.1	0.000191704	0.949009
Q6ZQ58	Larp1	La-related protein 1 OS=Mus musculus OX=10090 GN=Larp1 PE=1 SV=3	17	15	19	15	1072	121.1	8.79	43.33	93.7	89.5	84.8	107.7	109.5	114.8	0.00308024	0.807229
P42225	Stat1	Signal transducer and activator of transcription 1 OS=Mus musculus OX=10090 GN=Stat1 PE=1 SV=1	19	12	14	12	749	87.1	5.58	43.08	103.8	105.9	109.4	96	89.5	95.4	0.00850148	1.13599
Q922Q8	Lrrc59	Leucine-rich repeat-containing protein 59 OS=Mus musculus OX=10090 GN=Lrrc59 PE=1 SV=1	34	13	28	13	307	34.9	9.52	56.38	104.4	103.5	102.8	97.9	95.3	96.1	0.00135729	1.07397
Q99L20	Gstt3	Glutathione S-transferase theta-3 OS=Mus musculus OX=10090 GN=Gstt3 PE=1 SV=1	27	7	15	7	241	27.4	7.74	51.36	99.5	102	104.2	95	100	99.3	0.14035	1.03874
P09542	Myl3	Myosin light chain 3 OS=Mus musculus OX=10090 GN=Myl3 PE=1 SV=4	64	11	16	9	204	22.4	5.1	48.87	178.2	180.4	181	20.8	17.9	21.7	3.82935e-08	8.93377
P50172	Hsd11b1	Corticosteroid 11-beta-dehydrogenase isozyme 1 OS=Mus musculus OX=10090 GN=Hsd11b1 PE=1 SV=3	32	11	23	11	292	32.3	8.46	71.85	84.2	84.4	83.8	114.7	117.6	115.2	4.0926e-06	0.726331
P62897	Cycs	Cytochrome c, somatic OS=Mus musculus OX=10090 GN=Cycs PE=1 SV=2	50	6	18	6	105	11.6	9.58	63.45	96.4	92.1	97.8	105.5	103.5	104.8	0.00719052	0.912365
Q571I9	Aldh16a1	Aldehyde dehydrogenase family 16 member A1 OS=Mus musculus OX=10090 GN=Aldh16a1 PE=1 SV=2	15	10	13	10	802	84.7	6.32	40.58	99.9	101.4	98.9	99.4	102	98.3	0.905311	1.00167
Q61081	Cdc37	Hsp90 co-chaperone Cdc37 OS=Mus musculus OX=10090 GN=Cdc37 PE=1 SV=1	25	9	19	9	379	44.6	5.34	47.32	97.3	95.4	97.8	101.9	104.7	102.9	0.00448361	0.938611
P63242	Eif5a	Eukaryotic translation initiation factor 5A-1 OS=Mus musculus OX=10090 GN=Eif5a PE=1 SV=2	52	9	21	9	154	16.8	5.24	43.39	93.2	94.9	92.1	107.5	105.2	107.2	0.000262525	0.875899
Q80X19	Col14a1	Collagen alpha-1(XIV) chain OS=Mus musculus OX=10090 GN=Col14a1 PE=1 SV=2	9	16	17	16	1797	192.9	5.1	42.86	108	102.4	109	91.2	95.1	94.3	0.00550767	1.13828
Q60605	Myl6	Myosin light polypeptide 6 OS=Mus musculus OX=10090 GN=Myl6 PE=1 SV=3	63	8	18	7	151	16.9	4.65	52.15	96.4	94	94.1	106	104.6	105	0.000307235	0.901458
P52840	Sult1a1	Sulfotransferase 1A1 OS=Mus musculus OX=10090 GN=Sult1a1 PE=1 SV=1	36	11	24	10	291	34	8.1	52.83	103.3	100.5	102.3	95.6	100.5	97.7	0.0666324	1.04187
P29699	Ahsg	Alpha-2-HS-glycoprotein OS=Mus musculus OX=10090 GN=Ahsg PE=1 SV=1	37	9	18	9	345	37.3	6.51	57.24	85.6	86.4	86.1	115.6	113.4	113	4.8839e-06	0.754678
Q9CY27	Tecr	Very-long-chain enoyl-CoA reductase OS=Mus musculus OX=10090 GN=Tecr PE=1 SV=1	19	10	22	10	308	36.1	9.55	60.45	93.5	94	92.4	106.9	105.9	107.4	3.16689e-05	0.874141
Q99JR1	Sfxn1	Sideroflexin-1 OS=Mus musculus OX=10090 GN=Sfxn1 PE=1 SV=3	31	8	16	8	322	35.6	9.23	48.83	91.9	88.2	90.2	107.5	113.8	108.4	0.000902812	0.819836
Q9Z0N1	Eif2s3x	Eukaryotic translation initiation factor 2 subunit 3, X-linked OS=Mus musculus OX=10090 GN=Eif2s3x PE=1 SV=2	26	13	19	6	472	51	8.4	48.06	94.2	94.5	94.3	105.8	104.2	107	0.00015568	0.892744
Q8BGC4	Zadh2	Prostaglandin reductase-3 OS=Mus musculus OX=10090 GN=Zadh2 PE=1 SV=1	28	9	15	9	377	40.5	7.42	46.08	98.9	97.5	100	101.3	100	102.4	0.072141	0.975963
A2AJL3	Fggy	FGGY carbohydrate kinase domain-containing protein OS=Mus musculus OX=10090 GN=Fggy PE=1 SV=1	15	9	15	9	552	60.3	6.42	56.89	107.6	102.8	102.4	95.4	95.4	96.3	0.00724642	1.08952
Q9CZ42	Naxd	ATP-dependent (S)-NAD(P)H-hydrate dehydratase OS=Mus musculus OX=10090 GN=Naxd PE=1 SV=1	31	7	12	7	343	36.7	7.77	38.71	94.2	102.4	91.7	102.4	106.6	102.7	0.0899648	0.924928
Q14DH7	Acss3	Acyl-CoA synthetase short-chain family member 3, mitochondrial OS=Mus musculus OX=10090 GN=Acss3 PE=1 SV=2	20	15	21	15	682	74.5	8.63	49.54	134.1	133.5	131.9	66.9	66.8	66.8	5.78567e-08	1.99252
Q8CI94	Pygb	Glycogen phosphorylase, brain form OS=Mus musculus OX=10090 GN=Pygb PE=1 SV=3	18	18	29	9	843	96.7	6.73	69.22	87.8	99.4	85.7	105.6	116	105.6	0.0300596	0.834046
Q9JHW4	Eefsec	Selenocysteine-specific elongation factor OS=Mus musculus OX=10090 GN=Eefsec PE=1 SV=2	25	11	13	11	583	63.5	8.29	39.14	94.8	95.3	94.3	103.7	106.4	105.5	0.000249888	0.901141
Q02248	Ctnnb1	Catenin beta-1 OS=Mus musculus OX=10090 GN=Ctnnb1 PE=1 SV=1	18	13	17	12	781	85.4	5.86	46.71	89.5	84.1	88.5	111.3	110.2	116.4	0.000564536	0.775673
Q8BWY3	Etf1	Eukaryotic peptide chain release factor subunit 1 OS=Mus musculus OX=10090 GN=Etf1 PE=1 SV=4	31	11	15	11	437	49	5.71	40.99	94.3	90.7	91.1	109.5	106.7	107.7	0.000342957	0.852424
Q9CR16	Ppid	Peptidyl-prolyl cis-trans isomerase D OS=Mus musculus OX=10090 GN=Ppid PE=1 SV=3	30	12	17	11	370	40.7	7.43	43.79	91.9	91.3	91.7	109.6	107.8	107.7	1.28776e-05	0.845586
Q80UM3	Naa15	N-alpha-acetyltransferase 15, NatA auxiliary subunit OS=Mus musculus OX=10090 GN=Naa15 PE=1 SV=1	17	18	24	15	865	100.9	7.62	55.25	95.2	96	97.4	102.7	103.1	105.6	0.00239785	0.926782
B2RY56	Rbm25	RNA-binding protein 25 OS=Mus musculus OX=10090 GN=Rbm25 PE=1 SV=2	16	12	15	12	838	99.5	6.32	40.94	93.8	89.1	91.9	110	106.8	108.4	0.000521939	0.845018
Q9JJ28	Flii	Protein flightless-1 homolog OS=Mus musculus OX=10090 GN=Flii PE=1 SV=1	13	15	15	15	1271	144.7	6.06	38.71	95	91.4	94.6	105.4	105.2	108.4	0.00118853	0.880878
O89079	Cope	Coatomer subunit epsilon OS=Mus musculus OX=10090 GN=Cope PE=1 SV=3	35	10	16	10	308	34.5	5.06	48.57	100.8	99.8	98.4	99.5	99.4	102.1	0.585321	0.993355
Q9WU19	Hao1	Hydroxyacid oxidase 1 OS=Mus musculus OX=10090 GN=Hao1 PE=1 SV=1	29	8	15	8	370	41	7.72	54.17	87.4	86.6	84.5	113	116.1	112.4	4.27794e-05	0.756955
P47757	Capzb	F-actin-capping protein subunit beta OS=Mus musculus OX=10090 GN=Capzb PE=1 SV=3	38	10	21	10	277	31.3	5.74	53.16	93.8	92.4	93.9	107.1	108.5	104.2	0.00061698	0.87586
E9Q555	Rnf213	E3 ubiquitin-protein ligase RNF213 OS=Mus musculus OX=10090 GN=Rnf213 PE=1 SV=2	4	20	20	20	5152	584.4	6.8	37.66	91.8	93.6	97.6	106.6	105.8	104.6	0.00331773	0.892744
Q9D906	Atg7	Ubiquitin-like modifier-activating enzyme ATG7 OS=Mus musculus OX=10090 GN=Atg7 PE=1 SV=1	20	12	18	12	698	77.5	6.4	41.7	106.3	102.4	106.8	96.7	94.1	93.6	0.00358369	1.10935
Q7TMY8	Huwe1	E3 ubiquitin-protein ligase HUWE1 OS=Mus musculus OX=10090 GN=Huwe1 PE=1 SV=5	5	21	24	21	4377	482.3	5.22	45.77	101.5	105.6	97	95.4	97.9	102.6	0.448855	1.02771
Q99KK2	Cmas	N-acylneuraminate cytidylyltransferase OS=Mus musculus OX=10090 GN=Cmas PE=1 SV=2	26	11	14	11	432	48	8.1	45.53	105	101.9	103.9	97	96.2	96	0.00167381	1.07469
Q9CW03	Smc3	Structural maintenance of chromosomes protein 3 OS=Mus musculus OX=10090 GN=Smc3 PE=1 SV=2	17	17	20	17	1217	141.5	7.18	41.06	93.5	98.9	95.9	103.8	103.6	104.2	0.00781287	0.925225
Q9DB15	Mrpl12	39S ribosomal protein L12, mitochondrial OS=Mus musculus OX=10090 GN=Mrpl12 PE=1 SV=2	42	8	12	8	201	21.7	9.29	36.94	98.6	96.6	97.4	102.8	99.2	105.3	0.0582096	0.952164
P53810	Pitpna	Phosphatidylinositol transfer protein alpha isoform OS=Mus musculus OX=10090 GN=Pitpna PE=1 SV=2	56	15	19	15	271	31.9	6.37	49.26	97.9	95.7	95.5	101.8	104	105.2	0.00438504	0.929582
P49443	Ppm1a	Protein phosphatase 1A OS=Mus musculus OX=10090 GN=Ppm1a PE=1 SV=1	33	11	15	10	382	42.4	5.36	47.54	106.9	105.7	109.9	92.4	93.6	91.4	0.000428206	1.16258
Q99L45	Eif2s2	Eukaryotic translation initiation factor 2 subunit 2 OS=Mus musculus OX=10090 GN=Eif2s2 PE=1 SV=1	41	10	13	10	331	38.1	5.8	46.69	95.7	94.8	93.8	105.6	103.7	106.4	0.000419492	0.900538
P97328	Khk	Ketohexokinase OS=Mus musculus OX=10090 GN=Khk PE=1 SV=1	42	12	28	12	298	32.7	6.16	79.01	104.7	104.4	104.8	96.5	92.7	97	0.00247803	1.09679
P35278	Rab5c	Ras-related protein Rab-5C OS=Mus musculus OX=10090 GN=Rab5c PE=1 SV=2	41	7	14	5	216	23.4	8.41	44.83	93.1	93.7	93.7	105.9	106.2	107.4	1.30013e-05	0.877934
Q91X34	Baat	Bile acid-CoA:amino acid N-acyltransferase OS=Mus musculus OX=10090 GN=Baat PE=1 SV=1	22	6	15	6	420	46.5	6.68	52.84	103.1	103.8	103.5	95	96.4	98.2	0.00185997	1.07182
Q8JZZ0	Ugt3a2	UDP-glucuronosyltransferase 3A2 OS=Mus musculus OX=10090 GN=Ugt3a2 PE=1 SV=2	17	12	25	11	523	59.6	7.53	74.71	103	103.2	102.5	96.6	96.9	97.7	0.000114902	1.0601
Q9DBH5	Lman2	Vesicular integral-membrane protein VIP36 OS=Mus musculus OX=10090 GN=Lman2 PE=1 SV=2	31	10	15	10	358	40.4	6.95	45.35	90.2	92.6	89.6	110.7	106.5	110.4	0.00035433	0.831502
P35293	Rab18	Ras-related protein Rab-18 OS=Mus musculus OX=10090 GN=Rab18 PE=1 SV=2	50	9	18	9	206	23	5.36	54.51	108.3	107.4	108	92	92.3	92	6.14859e-07	1.17155
Q7TNG8	Ldhd	Probable D-lactate dehydrogenase, mitochondrial OS=Mus musculus OX=10090 GN=Ldhd PE=1 SV=1	25	10	16	10	484	51.8	6.62	49.93	96.1	97.4	98.2	102.8	102.8	102.7	0.000833389	0.946156
Q60866	Pter	Phosphotriesterase-related protein OS=Mus musculus OX=10090 GN=Pter PE=1 SV=1	32	12	15	12	349	39.2	6.67	50.41	94.2	95	93.5	107.5	103.6	106.1	0.000706598	0.891236
Q9QYY9	Adh4	All-trans-retinol dehydrogenase [NAD(+)] ADH4 OS=Mus musculus OX=10090 GN=Adh4 PE=1 SV=4	30	7	13	7	377	40.2	7.83	43.72	107.8	106.2	111.9	94.2	89	90.8	0.00162237	1.18942
O70318	Epb41l2	Band 4.1-like protein 2 OS=Mus musculus OX=10090 GN=Epb41l2 PE=1 SV=2	19	15	19	14	988	109.9	5.43	44.65	93.2	93.1	92.3	109.5	103.5	108.4	0.00157252	0.866833
Q91WS0	Cisd1	CDGSH iron-sulfur domain-containing protein 1 OS=Mus musculus OX=10090 GN=Cisd1 PE=1 SV=1	54	6	13	6	108	12.1	9.06	50.97	96.4	99	97.3	100.9	102.8	103.6	0.0116724	0.952489
Q9CQX2	Cyb5b	Cytochrome b5 type B OS=Mus musculus OX=10090 GN=Cyb5b PE=1 SV=1	68	9	20	9	146	16.3	4.89	64.44	99	96.2	94.7	103.5	102.9	103.7	0.00630163	0.93486
P56395	Cyb5a	Cytochrome b5 OS=Mus musculus OX=10090 GN=Cyb5a PE=1 SV=2	54	7	31	7	134	15.2	5.07	81.4	101.6	101.4	101.9	97.4	100.3	97.4	0.0287883	1.03321
Q8R123	Flad1	FAD synthase OS=Mus musculus OX=10090 GN=Flad1 PE=1 SV=1	23	11	20	11	492	54.7	6.64	56.53	91	93.6	96.5	103.7	109.9	105.2	0.00685952	0.881744
Q8C7X2	Emc1	ER membrane protein complex subunit 1 OS=Mus musculus OX=10090 GN=Emc1 PE=1 SV=1	18	14	18	14	997	111.5	7.43	50.75	104.4	101.4	104.4	94.8	96	99	0.0131581	1.07039
Q64433	Hspe1	10 kDa heat shock protein, mitochondrial OS=Mus musculus OX=10090 GN=Hspe1 PE=1 SV=2	64	11	32	11	102	11	8.35	76.8	95	95.6	95.2	104.1	106.2	104	0.000210684	0.909322
O35887	Calu	Calumenin OS=Mus musculus OX=10090 GN=Calu PE=1 SV=1	32	11	15	11	315	37	4.67	39.07	71.4	71.3	71.3	130.8	128.9	126.2	1.76152e-06	0.554548
P63028	Tpt1	Translationally-controlled tumor protein OS=Mus musculus OX=10090 GN=Tpt1 PE=1 SV=1	45	9	23	9	172	19.5	4.86	52.64	95.6	94.3	94.3	105.1	105.3	105.4	1.84222e-05	0.899937
Q61937	Npm1	Nucleophosmin OS=Mus musculus OX=10090 GN=Npm1 PE=1 SV=1	33	11	21	11	292	32.5	4.77	50.69	87.1	84.4	85.2	116.4	114.4	112.5	3.10115e-05	0.747742
O88986	Gcat	2-amino-3-ketobutyrate coenzyme A ligase, mitochondrial OS=Mus musculus OX=10090 GN=Gcat PE=1 SV=2	25	7	13	7	416	44.9	7.33	50.31	71.9	77.6	77.6	120.9	123.1	129	9.34337e-05	0.608847
Q9CQQ7	Atp5pb	ATP synthase F(0) complex subunit B1, mitochondrial OS=Mus musculus OX=10090 GN=Atp5pb PE=1 SV=1	29	11	25	10	256	28.9	9.06	69.59	100	99.9	98.3	101	99.9	101	0.135765	0.987744
Q8BJW6	Eif2a	Eukaryotic translation initiation factor 2A OS=Mus musculus OX=10090 GN=Eif2a PE=1 SV=2	29	13	19	13	581	64.4	8.91	39.67	95.1	95.3	97.4	105.2	101.8	105.2	0.00383628	0.921845
O35129	Phb2	Prohibitin-2 OS=Mus musculus OX=10090 GN=Phb2 PE=1 SV=1	44	13	28	13	299	33.3	9.83	78.42	98.7	99	98.9	102.4	100.1	100.9	0.028998	0.977587
Q91VT4	Cbr4	Carbonyl reductase family member 4 OS=Mus musculus OX=10090 GN=Cbr4 PE=1 SV=2	20	4	24	4	236	25.4	9.69	58.64	102.5	102	102.7	95.4	97.9	99.4	0.0151177	1.04954
Q9DBL7	Coasy	Bifunctional coenzyme A synthase OS=Mus musculus OX=10090 GN=Coasy PE=1 SV=2	18	8	19	8	563	62	7.11	59.9	104.6	103	104.5	94.7	98.1	95.1	0.00248105	1.08406
Q3UJU9	Rmdn3	Regulator of microtubule dynamics protein 3 OS=Mus musculus OX=10090 GN=Rmdn3 PE=1 SV=2	27	10	19	10	470	52	5.21	40.25	108.8	113.9	108.1	89.2	89.4	90.7	0.00040778	1.22837
Q99KJ8	Dctn2	Dynactin subunit 2 OS=Mus musculus OX=10090 GN=Dctn2 PE=1 SV=3	32	11	16	10	402	44.1	5.26	47.52	102.4	101	104	95.9	96.4	100.3	0.039535	1.05058
Q9DCQ2	Aspdh	Putative L-aspartate dehydrogenase OS=Mus musculus OX=10090 GN=Aspdh PE=1 SV=1	37	8	18	8	287	30.3	6.95	55.69	93.6	93.3	94.1	106.2	105.7	107	9.13808e-06	0.881154
Q8VE09	Ttc39c	Tetratricopeptide repeat protein 39C OS=Mus musculus OX=10090 GN=Ttc39c PE=1 SV=2	24	13	23	13	580	65.4	6.87	49.5	83.1	84.7	84.7	114.9	116.3	116.3	1.49998e-06	0.726619
Q8BSY0	Asph	Aspartyl/asparaginyl beta-hydroxylase OS=Mus musculus OX=10090 GN=Asph PE=1 SV=1	22	13	16	13	741	83	5.08	42.76	96.6	97.3	93.7	106.8	103.8	101.8	0.0105521	0.920615
Q99LE6	Abcf2	ATP-binding cassette sub-family F member 2 OS=Mus musculus OX=10090 GN=Abcf2 PE=1 SV=1	22	15	16	15	628	71.7	7.05	35.5	100.1	97.5	98.6	101.8	100.5	101.5	0.0407	0.974984
Q8K1M6	Dnm1l	Dynamin-1-like protein OS=Mus musculus OX=10090 GN=Dnm1l PE=1 SV=2	25	17	19	17	742	82.6	7.05	46.14	99.2	105.4	102.7	96.1	95.6	101	0.122078	1.04988
Q07456	Ambp	Protein AMBP OS=Mus musculus OX=10090 GN=Ambp PE=1 SV=2	25	11	14	11	349	39	6.32	41.01	85.6	84.6	84.4	112.6	118.2	114.6	5.57966e-05	0.737116
Q00PI9	Hnrnpul2	Heterogeneous nuclear ribonucleoprotein U-like protein 2 OS=Mus musculus OX=10090 GN=Hnrnpul2 PE=1 SV=2	18	12	13	12	745	84.9	4.89	36.43	93.3	92.4	94.1	101.9	111.7	106.6	0.00938606	0.873829
P56959	Fus	RNA-binding protein FUS OS=Mus musculus OX=10090 GN=Fus PE=1 SV=1	17	11	16	11	518	52.6	9.36	45.41	89.3	89.2	87.1	109.4	112.5	112.5	5.32301e-05	0.794258
P50516	Atp6v1a	V-type proton ATPase catalytic subunit A OS=Mus musculus OX=10090 GN=Atp6v1a PE=1 SV=2	17	11	20	11	617	68.3	5.58	55.89	91.7	90.6	95.1	107	108	107.5	0.000408648	0.860155
Q9CVB6	Arpc2	Actin-related protein 2/3 complex subunit 2 OS=Mus musculus OX=10090 GN=Arpc2 PE=1 SV=3	38	13	24	13	300	34.3	7.36	52.55	90.5	89.8	90	109.1	109.5	111.1	6.72972e-06	0.819836
Q8VCC1	Hpgd	15-hydroxyprostaglandin dehydrogenase [NAD(+)] OS=Mus musculus OX=10090 GN=Hpgd PE=1 SV=1	37	8	15	8	269	29.2	6.54	48.11	107.6	107.4	104.9	91.2	91.7	97.2	0.003264	1.14209
P27659	Rpl3	60S ribosomal protein L3 OS=Mus musculus OX=10090 GN=Rpl3 PE=1 SV=3	28	12	21	12	403	46.1	10.21	48.46	90.7	90.8	90.2	109.1	108.4	110.7	1.17074e-05	0.827849
Q99020	Hnrnpab	Heterogeneous nuclear ribonucleoprotein A/B OS=Mus musculus OX=10090 GN=Hnrnpab PE=1 SV=1	37	11	22	10	285	30.8	7.91	47.73	92.4	89.9	90.8	110.7	106	110.1	0.000407669	0.835679
Q9Z1D1	Eif3g	Eukaryotic translation initiation factor 3 subunit G OS=Mus musculus OX=10090 GN=Eif3g PE=1 SV=2	40	10	12	10	320	35.6	5.9	42.89	96	96.8	96	102.6	103.8	104.8	0.000412805	0.928021
P62141	Ppp1cb	Serine/threonine-protein phosphatase PP1-beta catalytic subunit OS=Mus musculus OX=10090 GN=Ppp1cb PE=1 SV=3	39	10	15	2	327	37.2	6.19	44.88	91.1	99.6	95.6	102.3	100.2	111.2	0.09371	0.912655
Q9JMH6	Txnrd1	Thioredoxin reductase 1, cytoplasmic OS=Mus musculus OX=10090 GN=Txnrd1 PE=1 SV=3	16	10	15	10	613	67	7.44	44.36	95.8	96.1	97.1	101.5	103.9	105.6	0.00424673	0.92926
Q91V41	Rab14	Ras-related protein Rab-14 OS=Mus musculus OX=10090 GN=Rab14 PE=1 SV=3	36	9	14	9	215	23.9	6.21	46.6	93	95.9	92	106	107.7	105.5	0.000689009	0.880013
Q9D2R0	Aacs	Acetoacetyl-CoA synthetase OS=Mus musculus OX=10090 GN=Aacs PE=1 SV=1	22	16	24	16	672	75.2	6.71	56.65	85.5	86.2	83.2	113	116.6	115.4	2.73926e-05	0.738841
Q62234	Myom1	Myomesin-1 OS=Mus musculus OX=10090 GN=Myom1 PE=1 SV=2	12	19	20	19	1667	185.3	6.16	42.23	136.2	135.3	134.9	64.7	65.2	63.7	2.7744e-08	2.09917
Q922F4	Tubb6	Tubulin beta-6 chain OS=Mus musculus OX=10090 GN=Tubb6 PE=1 SV=1	19	8	41	2	447	50.1	4.89	81.13	111.2	89	121.5	94.5	75.5	108.3	0.344376	1.15595
Q61990	Pcbp2	Poly(rC)-binding protein 2 OS=Mus musculus OX=10090 GN=Pcbp2 PE=1 SV=1	27	8	19	4	362	38.2	6.79	57.06	93.5	96.7	101.5	98.4	106.1	103.9	0.163214	0.94585
P51859	Hdgf	Hepatoma-derived growth factor OS=Mus musculus OX=10090 GN=Hdgf PE=1 SV=2	46	10	17	10	237	26.3	4.83	50.31	89.5	87.4	87.7	112.4	111.1	112	6.37652e-06	0.788674
O70570	Pigr	Polymeric immunoglobulin receptor OS=Mus musculus OX=10090 GN=Pigr PE=1 SV=1	13	9	14	9	771	84.9	5.4	46.97	97.9	101.6	99.4	97.8	100.2	103.2	0.706622	0.992364
O08529	Capn2	Calpain-2 catalytic subunit OS=Mus musculus OX=10090 GN=Capn2 PE=1 SV=4	15	10	12	10	700	79.8	4.96	34.04	109.2	108.2	108.2	93.4	89.7	91.4	0.000109003	1.18616
P01872	Ighm	Immunoglobulin heavy constant mu OS=Mus musculus OX=10090 GN=Ighm PE=1 SV=2	25	12	16	12	454	49.9	7.01	42.06	132	132.2	130	67.2	68.7	70	5.08285e-07	1.91452
B2RX12	Abcc3	Canalicular multispecific organic anion transporter 2 OS=Mus musculus OX=10090 GN=Abcc3 PE=1 SV=1	11	15	18	14	1523	169	7.06	42.9	98	97.9	99.4	101.9	100.9	101.8	0.00587953	0.969468
P26040	Ezr	Ezrin OS=Mus musculus OX=10090 GN=Ezr PE=1 SV=3	18	14	24	6	586	69.4	6.1	50.8	78.6	86	89.4	111.8	114.4	119.7	0.0014834	0.734316
Q14CH1	Mocos	Molybdenum cofactor sulfurase OS=Mus musculus OX=10090 GN=Mocos PE=1 SV=1	17	11	15	11	862	95	6.62	35.09	91.1	96.1	93.8	102.4	109.7	106.8	0.00792467	0.881154
Q91XF0	Pnpo	Pyridoxine-5'-phosphate oxidase OS=Mus musculus OX=10090 GN=Pnpo PE=1 SV=1	29	8	18	8	261	30.1	8.22	54.84	95.5	95.3	97.5	103.6	103.9	104.3	0.000429897	0.924631
Q9CQC9	Sar1b	GTP-binding protein SAR1b OS=Mus musculus OX=10090 GN=Sar1b PE=1 SV=1	49	9	21	6	198	22.4	6.11	53.65	105.8	103.2	104.9	95.6	95.1	95.4	0.000281795	1.09717
Q5XG73	Acbd5	Acyl-CoA-binding domain-containing protein 5 OS=Mus musculus OX=10090 GN=Acbd5 PE=1 SV=1	25	11	17	11	508	56.6	5.41	47.1	103.2	98.6	100.6	102.3	96.5	98.7	0.490128	1.01647
P62281	Rps11	40S ribosomal protein S11 OS=Mus musculus OX=10090 GN=Rps11 PE=1 SV=3	35	8	18	8	158	18.4	10.3	55.82	91.5	91.6	90.5	110.3	107.9	108.1	3.16707e-05	0.838492
Q64435	Ugt1a6	UDP-glucuronosyltransferase 1-6 OS=Mus musculus OX=10090 GN=Ugt1a6 PE=1 SV=1	21	9	26	6	531	60.4	8.62	77.55	95.1	99.2	93.3	102.3	107.5	102.6	0.0271135	0.920615
Q9QZD8	Slc25a10	Mitochondrial dicarboxylate carrier OS=Mus musculus OX=10090 GN=Slc25a10 PE=1 SV=2	25	6	15	6	287	31.7	9.32	60.84	111.7	111.7	113.9	87.9	88.4	86.5	1.15904e-05	1.28349
Q8R059	Gale	UDP-glucose 4-epimerase OS=Mus musculus OX=10090 GN=Gale PE=1 SV=1	43	12	18	12	347	38.2	6.74	43.55	110	110.5	108.4	89	91.3	90.7	3.26373e-05	1.21365
Q9Z2W0	Dnpep	Aspartyl aminopeptidase OS=Mus musculus OX=10090 GN=Dnpep PE=1 SV=2	23	9	13	9	473	52.2	7.25	42.82	94.7	92.6	94.5	107.6	106.2	104.4	0.000445217	0.885607
Q8BP48	Metap1	Methionine aminopeptidase 1 OS=Mus musculus OX=10090 GN=Metap1 PE=1 SV=1	28	8	12	8	386	43.2	7.17	42.86	97.9	99.5	93.4	101.7	104.1	103.6	0.0344448	0.939884
Q8BKZ9	Pdhx	Pyruvate dehydrogenase protein X component, mitochondrial OS=Mus musculus OX=10090 GN=Pdhx PE=1 SV=1	32	12	16	12	501	54	7.75	42.78	101.2	103.1	100.6	100.1	97.1	97.8	0.0488044	1.03356
P35123	Usp4	Ubiquitin carboxyl-terminal hydrolase 4 OS=Mus musculus OX=10090 GN=Usp4 PE=1 SV=3	14	12	13	11	962	108.3	5.64	38.66	96.1	95.9	99.2	102.1	102	104.5	0.012522	0.943616
P15532	Nme1	Nucleoside diphosphate kinase A OS=Mus musculus OX=10090 GN=Nme1 PE=1 SV=1	41	6	27	3	152	17.2	7.37	86.06	84.7	83.1	91.2	110.4	113.6	116.9	0.000925649	0.759754
Q8K1R3	Pnpt1	Polyribonucleotide nucleotidyltransferase 1, mitochondrial OS=Mus musculus OX=10090 GN=Pnpt1 PE=1 SV=1	21	16	18	16	783	85.6	8.03	42.59	95.5	93.7	94.5	104.7	105.1	106.5	0.000134896	0.896933
Q9D8U8	Snx5	Sorting nexin-5 OS=Mus musculus OX=10090 GN=Snx5 PE=1 SV=1	30	12	18	12	404	46.8	6.62	53.4	87.2	88.1	86.7	113.9	110.3	113.8	3.52794e-05	0.775148
Q9ESE1	Lrba	Lipopolysaccharide-responsive and beige-like anchor protein OS=Mus musculus OX=10090 GN=Lrba PE=1 SV=1	6	15	16	15	2856	316.9	5.69	30.02	100.9	96.2	100.4	99.1	103.6	99.8	0.460495	0.983471
Q9WTX6	Cul1	Cullin-1 OS=Mus musculus OX=10090 GN=Cul1 PE=1 SV=1	20	17	20	17	776	89.6	8	42.39	97.8	96.3	98.2	102.2	101.9	103.6	0.00276391	0.949951
P23589	Ca5a	Carbonic anhydrase 5A, mitochondrial OS=Mus musculus OX=10090 GN=Ca5a PE=1 SV=2	39	9	17	9	299	34.1	8	50.16	105.2	107	104.4	95.6	93.1	94.7	0.000477163	1.11715
P32921	Wars	Tryptophan--tRNA ligase, cytoplasmic OS=Mus musculus OX=10090 GN=Wars PE=1 SV=2	27	11	16	11	481	54.3	6.89	44.37	98	97.7	95.2	102.9	105.5	100.8	0.0198185	0.940815
O55022	Pgrmc1	Membrane-associated progesterone receptor component 1 OS=Mus musculus OX=10090 GN=Pgrmc1 PE=1 SV=4	48	9	28	8	195	21.7	4.7	78.01	100.6	100	99.7	100.6	99.2	99.9	0.700084	1.002
P62821	Rab1A	Ras-related protein Rab-1A OS=Mus musculus OX=10090 GN=Rab1A PE=1 SV=3	51	13	21	7	205	22.7	6.21	55.2	97.3	95.8	98.9	104.6	101.7	101.7	0.0154966	0.948052
Q8BLN5	Lss	Lanosterol synthase OS=Mus musculus OX=10090 GN=Lss PE=1 SV=2	17	11	12	11	733	83.1	6.4	38.78	70.7	69.6	67.5	132	130.5	129.7	7.47986e-07	0.529832
Q8BSE0	Rmdn2	Regulator of microtubule dynamics protein 2 OS=Mus musculus OX=10090 GN=Rmdn2 PE=1 SV=1	22	11	16	11	410	47	7.56	48.59	107.6	106.5	107.7	91.9	93.6	92.8	2.02765e-05	1.15631
Q6PGC1	Dhx29	ATP-dependent RNA helicase DHX29 OS=Mus musculus OX=10090 GN=Dhx29 PE=1 SV=1	9	11	12	11	1365	153.9	7.94	27.99	100.1	102.9	98.2	97.9	103.9	96.9	0.762616	1.00837
Q9QYJ0	Dnaja2	DnaJ homolog subfamily A member 2 OS=Mus musculus OX=10090 GN=Dnaja2 PE=1 SV=1	25	11	17	11	412	45.7	6.48	46.46	98.5	97.3	102.3	102.3	99.2	100.2	0.533285	0.988068
Q9QXZ6	Slco1a1	Solute carrier organic anion transporter family member 1A1 OS=Mus musculus OX=10090 GN=Slco1a1 PE=1 SV=1	22	14	21	13	670	74.3	8.22	46.26	82.9	83.8	84.1	117.1	115.2	117	1.34447e-06	0.718007
A2ADY9	Ddi2	Protein DDI1 homolog 2 OS=Mus musculus OX=10090 GN=Ddi2 PE=1 SV=1	26	9	15	9	399	44.6	5.05	50.8	106	106	104.8	93.8	95.8	93.5	0.000168688	1.11904
Q9DCU9	Hoga1	4-hydroxy-2-oxoglutarate aldolase, mitochondrial OS=Mus musculus OX=10090 GN=Hoga1 PE=1 SV=1	28	7	17	7	321	34.6	7.72	59.03	96.8	97.7	97.2	104	102.3	102	0.00120612	0.946156
P63087	Ppp1cc	Serine/threonine-protein phosphatase PP1-gamma catalytic subunit OS=Mus musculus OX=10090 GN=Ppp1cc PE=1 SV=1	40	10	15	1	323	37	6.54	42.94	89.7	77.6	95	114.7	113.7	109.3	0.00969098	0.776725
P32233	Drg1	Developmentally-regulated GTP-binding protein 1 OS=Mus musculus OX=10090 GN=Drg1 PE=1 SV=1	35	10	13	10	367	40.5	8.9	39.25	102.5	98.9	101.7	102.6	97.9	96.3	0.390539	1.02123
O54734	Ddost	Dolichyl-diphosphooligosaccharide--protein glycosyltransferase 48 kDa subunit OS=Mus musculus OX=10090 GN=Ddost PE=1 SV=2	19	8	15	8	441	49	5.83	47.29	94.4	92.6	94.9	106.3	106.2	105.7	7.45527e-05	0.885921
Q99LP6	Grpel1	GrpE protein homolog 1, mitochondrial OS=Mus musculus OX=10090 GN=Grpel1 PE=1 SV=1	47	11	21	11	217	24.3	8.38	56.93	94.4	93.8	95.5	105	105.8	105.5	3.86407e-05	0.896933
Q91VC3	Eif4a3	Eukaryotic initiation factor 4A-III OS=Mus musculus OX=10090 GN=Eif4a3 PE=1 SV=3	22	11	16	7	411	46.8	6.73	42.82	94.4	97	97.9	104.6	103.3	102.8	0.00375967	0.931123
Q921F2	Tardbp	TAR DNA-binding protein 43 OS=Mus musculus OX=10090 GN=Tardbp PE=1 SV=1	16	8	16	8	414	44.5	6.7	47.81	88.9	90	94.2	109.4	108.6	108.8	0.000393191	0.835679
Q9D5J6	Shpk	Sedoheptulokinase OS=Mus musculus OX=10090 GN=Shpk PE=1 SV=1	25	9	14	9	476	51.3	6.24	44.35	100.3	102.6	105.4	98.3	98.3	95.1	0.0383881	1.05691
Q99MR6	Srrt	Serrate RNA effector molecule homolog OS=Mus musculus OX=10090 GN=Srrt PE=1 SV=1	16	14	18	14	875	100.4	5.97	39.24	95.3	92.6	90	109.3	106.4	106.4	0.00123892	0.862776
Q99J39	Mlycd	Malonyl-CoA decarboxylase, mitochondrial OS=Mus musculus OX=10090 GN=Mlycd PE=1 SV=1	18	8	15	8	492	54.7	8.94	52.69	102.6	101.4	101.4	97.3	100	97.3	0.0216709	1.03666
A6X935	Itih4	Inter alpha-trypsin inhibitor, heavy chain 4 OS=Mus musculus OX=10090 GN=Itih4 PE=1 SV=2	15	14	19	14	942	104.6	6.4	41.34	99.8	98.7	99.3	100.7	98.7	102.9	0.297646	0.985114
P01867	Igh-3	Ig gamma-2B chain C region OS=Mus musculus OX=10090 GN=Igh-3 PE=1 SV=3	28	9	12	9	404	44.2	6.52	42.09	77.2	75.2	77.8	123.9	122.5	123.5	7.96655e-07	0.62233
Q9DBP5	Cmpk1	UMP-CMP kinase OS=Mus musculus OX=10090 GN=Cmpk1 PE=1 SV=1	41	8	19	8	196	22.2	5.83	39.65	102.3	104.6	104.4	96.9	94.7	97.2	0.00224342	1.07791
Q62418	Dbnl	Drebrin-like protein OS=Mus musculus OX=10090 GN=Dbnl PE=1 SV=2	25	10	12	10	436	48.7	4.92	36.11	91.4	94.3	89.1	110.9	112.1	102.1	0.00864775	0.845278
O55060	Tpmt	Thiopurine S-methyltransferase OS=Mus musculus OX=10090 GN=Tpmt PE=1 SV=1	37	9	18	9	240	27.6	6.44	54.98	104.5	105.4	103.9	92.9	93.1	100.3	0.0207067	1.09605
Q91YP0	L2hgdh	L-2-hydroxyglutarate dehydrogenase, mitochondrial OS=Mus musculus OX=10090 GN=L2hgdh PE=1 SV=1	27	12	14	12	464	50.9	8.29	41.88	95.4	94.2	97.2	104.3	105	103.9	0.000693378	0.915709
Q9CXZ1	Ndufs4	NADH dehydrogenase [ubiquinone] iron-sulfur protein 4, mitochondrial OS=Mus musculus OX=10090 GN=Ndufs4 PE=1 SV=3	41	8	18	8	175	19.8	9.99	52.52	101.3	100.7	100.5	98.6	96.6	102.3	0.379076	1.01681
Q8CAS9	Parp9	Protein mono-ADP-ribosyltransferase PARP9 OS=Mus musculus OX=10090 GN=Parp9 PE=1 SV=2	13	9	12	9	866	96.6	7.09	32.29	101.1	96.2	100.5	103.2	100.3	98.8	0.497415	0.985114
Q80UG5	Septin9	Septin-9 OS=Mus musculus OX=10090 GN=Septin9 PE=1 SV=1	23	14	19	14	583	65.5	8.9	52.67	89.7	90.3	88	109.9	110.2	111.9	2.12662e-05	0.807229
Q9CQ62	Decr1	2,4-dienoyl-CoA reductase, mitochondrial OS=Mus musculus OX=10090 GN=Decr1 PE=1 SV=1	28	9	20	9	335	36.2	8.95	49.54	118.2	119.2	119.7	81.6	82.6	78.7	6.92377e-06	1.47015
Q9EQ32	Pik3ap1	Phosphoinositide 3-kinase adapter protein 1 OS=Mus musculus OX=10090 GN=Pik3ap1 PE=1 SV=1	21	11	13	11	811	90.9	5.17	34.79	104.3	101.9	91.8	98.2	99.4	104.4	0.770684	0.986755
Q9R099	Tbl2	Transducin beta-like protein 2 OS=Mus musculus OX=10090 GN=Tbl2 PE=1 SV=2	22	11	15	11	442	49.6	9.04	42.19	101.7	98.5	97.1	99.6	101.3	101.8	0.300641	0.982161
Q8C2Q3	Rbm14	RNA-binding protein 14 OS=Mus musculus OX=10090 GN=Rbm14 PE=1 SV=1	20	13	18	13	669	69.4	9.67	44.42	92.2	89.9	95.6	106.2	108.1	108	0.00109243	0.86162
Q61703	Itih2	Inter-alpha-trypsin inhibitor heavy chain H2 OS=Mus musculus OX=10090 GN=Itih2 PE=1 SV=1	15	12	16	12	946	105.9	7.27	37.67	93.2	89.7	91.8	108.7	107	109.6	0.000186386	0.844451
Q6DFW4	Nop58	Nucleolar protein 58 OS=Mus musculus OX=10090 GN=Nop58 PE=1 SV=1	21	10	14	10	536	60.3	8.34	37.84	80.8	85.3	86.1	114.6	115.8	117.3	6.34371e-05	0.725338
Q9CQ92	Fis1	Mitochondrial fission 1 protein OS=Mus musculus OX=10090 GN=Fis1 PE=1 SV=1	47	8	14	8	152	17	8.53	46.43	100.5	99.5	101.8	99.8	98	100.5	0.307688	1.01173
Q7TMB8	Cyfip1	Cytoplasmic FMR1-interacting protein 1 OS=Mus musculus OX=10090 GN=Cyfip1 PE=1 SV=1	10	11	14	11	1253	145.1	6.9	35.48	97.2	96.3	98.3	103.8	103.4	101	0.00644996	0.946788
P14131	Rps16	40S ribosomal protein S16 OS=Mus musculus OX=10090 GN=Rps16 PE=1 SV=4	46	10	20	10	146	16.4	10.21	51.65	92.3	91.6	91.5	109.2	108.5	106.9	2.27091e-05	0.848429
P60229	Eif3e	Eukaryotic translation initiation factor 3 subunit E OS=Mus musculus OX=10090 GN=Eif3e PE=1 SV=1	30	11	15	11	445	52.2	6.04	43.75	93.6	93.8	94.6	104.6	110	103.4	0.00426953	0.886792
Q64511	Top2b	DNA topoisomerase 2-beta OS=Mus musculus OX=10090 GN=Top2b PE=1 SV=2	10	15	18	15	1612	181.8	8.29	32.3	90.4	98.5	92.5	104.2	108.5	106	0.010363	0.882962
Q8VCR2	Hsd17b13	17-beta-hydroxysteroid dehydrogenase 13 OS=Mus musculus OX=10090 GN=Hsd17b13 PE=1 SV=2	20	9	20	7	304	33.4	8.88	49.49	79.6	78.6	79.1	119.9	124.6	118.2	2.7199e-05	0.65426
Q9CZ30	Ola1	Obg-like ATPase 1 OS=Mus musculus OX=10090 GN=Ola1 PE=1 SV=1	30	10	16	10	396	44.7	7.81	49.19	102.5	99	101.2	99.1	100.1	98	0.197622	1.01851
P70699	Gaa	Lysosomal alpha-glucosidase OS=Mus musculus OX=10090 GN=Gaa PE=1 SV=2	13	12	18	12	953	106.2	5.83	46.81	75.7	75.8	77.1	124.1	123.9	123.4	7.10607e-08	0.615509
A2A5R2	Arfgef2	Brefeldin A-inhibited guanine nucleotide-exchange protein 2 OS=Mus musculus OX=10090 GN=Arfgef2 PE=1 SV=1	11	19	22	15	1792	202.1	6.55	41.07	100.5	102.6	107.5	97.1	95.6	96.6	0.0286053	1.07363
Q9Z1P6	Ndufa7	NADH dehydrogenase [ubiquinone] 1 alpha subcomplex subunit 7 OS=Mus musculus OX=10090 GN=Ndufa7 PE=1 SV=3	62	8	17	8	113	12.6	10.17	53.07	100.4	100.4	100.9	100.3	96.6	101.3	0.46303	1.01174
Q9CQE8	RTRAF	RNA transcription, translation and transport factor protein OS=Mus musculus OX=10090 GN=RTRAF PE=1 SV=1	45	12	16	12	244	28.1	6.89	41.47	96.4	97.6	97.5	102.9	103.1	102.3	0.000246896	0.945508
Q9Z1Z2	Strap	Serine-threonine kinase receptor-associated protein OS=Mus musculus OX=10090 GN=Strap PE=1 SV=2	24	8	12	8	350	38.4	5.12	41.71	97.6	94.4	95.6	103	107	102.5	0.0081909	0.92032
Q8BTY1	Kyat1	Kynurenine--oxoglutarate transaminase 1 OS=Mus musculus OX=10090 GN=Kyat1 PE=1 SV=1	25	9	15	9	424	47.5	6.95	38.59	86	85.9	84.6	115.1	112.9	115.4	5.75494e-06	0.746942
Q149F3	Gspt2	Eukaryotic peptide chain release factor GTP-binding subunit ERF3B OS=Mus musculus OX=10090 GN=Gspt2 PE=1 SV=1	16	11	15	1	632	69.1	5.2	40.88	97.9	97.8	103.7	87.4	109.5	103.6	0.960102	0.996339
Q8BMS4	Coq3	Ubiquinone biosynthesis O-methyltransferase, mitochondrial OS=Mus musculus OX=10090 GN=Coq3 PE=1 SV=1	25	8	13	8	370	40.9	7.96	41.54	104.7	104.3	103.5	95.7	96.2	95.7	2.88685e-05	1.08658
Q9CU62	Smc1a	Structural maintenance of chromosomes protein 1A OS=Mus musculus OX=10090 GN=Smc1a PE=1 SV=4	13	18	21	18	1233	143.1	7.64	44.98	94.2	97.1	97.6	102.8	104.7	103.4	0.00361936	0.929238
E9Q5C9	Nolc1	Nucleolar and coiled-body phosphoprotein 1 OS=Mus musculus OX=10090 GN=Nolc1 PE=1 SV=1	15	12	16	12	702	73.7	9.36	42.1	81.9	84.4	83.4	116.4	117.2	116.7	1.60297e-06	0.712818
P01864		Ig gamma-2A chain C region secreted form OS=Mus musculus OX=10090 PE=1 SV=1	19	6	14	6	335	36.6	8.22	43.53	76.2	75.2	75	127.5	122.6	123.6	5.77155e-06	0.605834
Q9WVA4	Tagln2	Transgelin-2 OS=Mus musculus OX=10090 GN=Tagln2 PE=1 SV=4	51	9	15	9	199	22.4	8.24	47.02	93.9	95.1	94.4	104.7	103.2	108.7	0.0027379	0.895136
Q9R1J0	Nsdhl	Sterol-4-alpha-carboxylate 3-dehydrogenase, decarboxylating OS=Mus musculus OX=10090 GN=Nsdhl PE=1 SV=1	24	7	11	7	362	40.7	7.85	37.94	76.8	83.1	77	122.1	118.9	122	5.44778e-05	0.652617
Q9CXT8	Pmpcb	Mitochondrial-processing peptidase subunit beta OS=Mus musculus OX=10090 GN=Pmpcb PE=1 SV=1	22	11	14	10	489	54.6	6.99	47.62	99	99.6	100.3	97.7	101.3	102.1	0.629126	0.992693
Q9D6M3	Slc25a22	Mitochondrial glutamate carrier 1 OS=Mus musculus OX=10090 GN=Slc25a22 PE=1 SV=1	30	8	14	8	323	34.6	9.09	46.04	110.2	111.4	110.6	90.2	87.7	89.8	1.46288e-05	1.24094
Q8VCZ9	Prodh2	Hydroxyproline dehydrogenase OS=Mus musculus OX=10090 GN=Prodh2 PE=1 SV=1	20	11	17	11	456	50.7	8.19	53.14	105.5	105.9	108	93.1	93	94.5	0.000144855	1.13828
Q9WUM5	Suclg1	Succinate--CoA ligase [ADP/GDP-forming] subunit alpha, mitochondrial OS=Mus musculus OX=10090 GN=Suclg1 PE=1 SV=4	19	7	21	7	346	36.1	9.39	73.7	107.2	104.1	104.4	96.3	93.9	94.1	0.00111679	1.11045
O35737	Hnrnph1	Heterogeneous nuclear ribonucleoprotein H OS=Mus musculus OX=10090 GN=Hnrnph1 PE=1 SV=3	23	11	22	1	449	49.2	6.3	52.29	93.6	100.4	96.1	102.6	109.7	97.6	0.177093	0.936108
Q8BK64	Ahsa1	Activator of 90 kDa heat shock protein ATPase homolog 1 OS=Mus musculus OX=10090 GN=Ahsa1 PE=1 SV=2	37	13	20	12	338	38.1	5.53	43.83	96.2	95.3	96.4	102.2	103.7	106.3	0.00287617	0.922165
P62301	Rps13	40S ribosomal protein S13 OS=Mus musculus OX=10090 GN=Rps13 PE=1 SV=2	44	9	20	9	151	17.2	10.54	65.18	95.6	93.8	91.8	108.7	103.8	106.4	0.00217292	0.881781
O08807	Prdx4	Peroxiredoxin-4 OS=Mus musculus OX=10090 GN=Prdx4 PE=1 SV=1	46	10	50	8	274	31	7.15	124.97	85.4	87.8	88.9	111.3	117.6	109	0.000801949	0.775673
Q8VDM6	Hnrnpul1	Heterogeneous nuclear ribonucleoprotein U-like protein 1 OS=Mus musculus OX=10090 GN=Hnrnpul1 PE=1 SV=1	20	14	16	14	859	95.9	6.58	41.11	96.1	100.4	95.1	98.4	104.4	105.7	0.112161	0.945219
Q8K183	Pdxk	Pyridoxal kinase OS=Mus musculus OX=10090 GN=Pdxk PE=1 SV=1	31	8	14	8	312	35	6.29	36.47	87.9	89.7	90.3	112.9	111	108.4	0.000135022	0.806199
Q8BP67	Rpl24	60S ribosomal protein L24 OS=Mus musculus OX=10090 GN=Rpl24 PE=1 SV=2	37	10	17	10	157	17.8	11.25	50.31	88.3	87.2	85.1	114.9	113.2	111.3	4.76253e-05	0.767826
P54728	Rad23b	UV excision repair protein RAD23 homolog B OS=Mus musculus OX=10090 GN=Rad23b PE=1 SV=2	21	11	19	9	416	43.5	4.83	45.4	102.5	99.4	99.7	100.1	97.2	101	0.507449	1.01106
Q60737	Csnk2a1	Casein kinase II subunit alpha OS=Mus musculus OX=10090 GN=Csnk2a1 PE=1 SV=2	29	9	13	9	391	45.1	7.74	38.41	98.3	99.4	96	102.1	102.2	101.9	0.0143333	0.959177
P97434	Mprip	Myosin phosphatase Rho-interacting protein OS=Mus musculus OX=10090 GN=Mprip PE=1 SV=2	22	17	17	17	1024	116.3	6.21	30.21	100.2	97.4	104.1	97.9	101.1	99.3	0.626335	1.0114
Q9Z0N2	Eif2s3y	Eukaryotic translation initiation factor 2 subunit 3, Y-linked OS=Mus musculus OX=10090 GN=Eif2s3y PE=1 SV=2	23	11	17	4	472	51.1	8.5	37.93	89.3	86.3	90.1	108.3	118.8	107.2	0.00412107	0.794795
Q9EP75	Cyp4f14	Leukotriene-B4 omega-hydroxylase 3 OS=Mus musculus OX=10090 GN=Cyp4f14 PE=1 SV=1	26	13	21	12	524	59.8	6.87	49	90.9	95.5	91.1	105.2	108.4	108.9	0.0013825	0.860465
P45591	Cfl2	Cofilin-2 OS=Mus musculus OX=10090 GN=Cfl2 PE=1 SV=1	60	10	16	8	166	18.7	7.88	41.75	101.9	98.5	99.8	100.7	99.1	99.9	0.886177	1.00167
Q91YH5	Atl3	Atlastin-3 OS=Mus musculus OX=10090 GN=Atl3 PE=1 SV=1	16	11	15	11	541	60.5	6.1	40.04	101.2	99	100.3	99.8	97.2	102.7	0.883768	1.00267
Q01339	Apoh	Beta-2-glycoprotein 1 OS=Mus musculus OX=10090 GN=Apoh PE=1 SV=1	34	11	15	11	345	38.6	8.22	45.4	106.1	103.2	104	95.4	96.2	95.1	0.000661816	1.09278
P14246	Slc2a2	Solute carrier family 2, facilitated glucose transporter member 2 OS=Mus musculus OX=10090 GN=Slc2a2 PE=1 SV=3	11	11	22	11	523	57.1	6.73	41.58	91.8	90.5	88.8	110	109.7	109.3	2.69839e-05	0.824012
P12265	Gusb	Beta-glucuronidase OS=Mus musculus OX=10090 GN=Gusb PE=1 SV=2	20	12	13	12	648	74.1	6.7	38.95	85.6	83.9	85.3	116	114.2	115	2.15726e-06	0.738123
Q6P9Q6	Fkbp15	FK506-binding protein 15 OS=Mus musculus OX=10090 GN=Fkbp15 PE=1 SV=2	11	13	14	13	1216	132.9	5.07	37.72	94	92.2	92.6	109.9	105.3	106	0.000766318	0.867995
Q61578	Fdxr	NADPH:adrenodoxin oxidoreductase, mitochondrial OS=Mus musculus OX=10090 GN=Fdxr PE=1 SV=1	26	11	16	11	494	54.2	8.66	45.13	99.9	98.9	100.2	99.7	100.2	101.1	0.305365	0.993355
Q61595	Ktn1	Kinectin OS=Mus musculus OX=10090 GN=Ktn1 PE=1 SV=1	12	14	15	14	1327	152.5	5.86	34.04	92.7	98.8	97.9	102.6	107	101.2	0.0507195	0.931145
Q3UPF5	Zc3hav1	Zinc finger CCCH-type antiviral protein 1 OS=Mus musculus OX=10090 GN=Zc3hav1 PE=1 SV=1	17	17	19	17	946	106.6	8.27	45.53	92.5	96.3	94.8	104.5	107	104.9	0.00126313	0.896334
Q6PDG5	Smarcc2	SWI/SNF complex subunit SMARCC2 OS=Mus musculus OX=10090 GN=Smarcc2 PE=1 SV=2	12	14	16	11	1213	132.5	5.59	42.37	95.8	94.2	98.2	106.3	103.4	102.1	0.0098391	0.92431
O35841	Api5	Apoptosis inhibitor 5 OS=Mus musculus OX=10090 GN=Api5 PE=1 SV=2	16	9	11	9	504	56.8	5.92	30.14	93.1	91.7	91	107.2	107.6	109.4	6.10084e-05	0.850709
Q05816	Fabp5	Fatty acid-binding protein 5 OS=Mus musculus OX=10090 GN=Fabp5 PE=1 SV=3	49	5	13	5	135	15.1	6.54	45.14	53.1	51.3	50.3	149.4	147.2	148.7	8.12342e-08	0.347406
P60867	Rps20	40S ribosomal protein S20 OS=Mus musculus OX=10090 GN=Rps20 PE=1 SV=1	31	6	15	6	119	13.4	9.94	41.88	95.7	90.3	93.1	106	110.3	104.6	0.00385554	0.869741
Q9DCM0	Ethe1	Persulfide dioxygenase ETHE1, mitochondrial OS=Mus musculus OX=10090 GN=Ethe1 PE=1 SV=2	36	7	10	7	254	27.7	7.23	41.57	70.2	71.9	67.9	129.3	131	129.6	1.21073e-06	0.5386
Q9WVQ5	Apip	Methylthioribulose-1-phosphate dehydratase OS=Mus musculus OX=10090 GN=Apip PE=1 SV=1	51	8	14	8	241	26.9	6.9	41.91	98.1	97.5	100.5	103.9	100.1	100	0.170331	0.974013
Q9CQ54	Ndufc2	NADH dehydrogenase [ubiquinone] 1 subunit C2 OS=Mus musculus OX=10090 GN=Ndufc2 PE=1 SV=1	34	6	15	6	120	14.2	9.2	54.13	99.1	99.5	100.5	100.5	100.4	100	0.247483	0.994018
Q9D2V7	Coro7	Coronin-7 OS=Mus musculus OX=10090 GN=Coro7 PE=1 SV=2	13	8	9	8	922	100.7	5.77	32.81	85.6	89.8	92.1	108.4	112.8	111.3	0.000707582	0.804511
P26150	Hsd3b3	3 beta-hydroxysteroid dehydrogenase/Delta 5-->4-isomerase type 3 OS=Mus musculus OX=10090 GN=Hsd3b3 PE=1 SV=3	21	7	13	6	373	42	7.97	39.52	98	97.7	100.8	99.1	101.8	102.6	0.182285	0.976936
Q9D9V3	Echdc1	Ethylmalonyl-CoA decarboxylase OS=Mus musculus OX=10090 GN=Echdc1 PE=1 SV=2	25	7	11	7	322	35.4	7.01	31	97.8	101.6	106.7	97.4	98.1	98.4	0.192195	1.04151
P60670	Nploc4	Nuclear protein localization protein 4 homolog OS=Mus musculus OX=10090 GN=Nploc4 PE=1 SV=3	20	13	14	13	608	68	6.46	34.12	98.2	97.5	99.2	100.8	100.4	103.9	0.0484421	0.966568
P46638	Rab11b	Ras-related protein Rab-11B OS=Mus musculus OX=10090 GN=Rab11b PE=1 SV=3	46	10	17	10	218	24.5	5.94	50.52	95.3	93.5	98.3	104.9	104.4	103.6	0.00405336	0.917546
Q61033	Tmpo	Lamina-associated polypeptide 2, isoforms alpha/zeta OS=Mus musculus OX=10090 GN=Tmpo PE=1 SV=4	21	13	15	7	693	75.1	8.05	34.63	94.3	93.2	92	107.4	104.6	108.5	0.000516933	0.872075
Q91X52	Dcxr	L-xylulose reductase OS=Mus musculus OX=10090 GN=Dcxr PE=1 SV=2	39	9	14	9	244	25.7	7.31	43.37	103	107.9	104.8	93.5	96.4	94.5	0.003307	1.11006
Q62376	Snrnp70	U1 small nuclear ribonucleoprotein 70 kDa OS=Mus musculus OX=10090 GN=Snrnp70 PE=1 SV=2	27	12	19	12	448	52	9.94	48.43	91.8	90.2	88.8	108.3	108	112.9	0.000421068	0.8226
P01898	H2-Q10	H-2 class I histocompatibility antigen, Q10 alpha chain OS=Mus musculus OX=10090 GN=H2-Q10 PE=1 SV=3	28	9	18	7	325	37.2	5.25	51.07	107.3	102	104.8	94.3	95.2	96.5	0.00484268	1.09825
O89110	Casp8	Caspase-8 OS=Mus musculus OX=10090 GN=Casp8 PE=1 SV=1	26	12	15	12	480	55.3	5.25	35.25	102.3	103.2	103.8	97.6	97.5	95.5	0.00154147	1.06435
Q8BT60	Cpne3	Copine-3 OS=Mus musculus OX=10090 GN=Cpne3 PE=1 SV=2	19	10	15	9	533	59.5	5.78	41.58	94.4	92.2	89.7	110.1	106	107.7	0.000931079	0.853305
P31230	Aimp1	Aminoacyl tRNA synthase complex-interacting multifunctional protein 1 OS=Mus musculus OX=10090 GN=Aimp1 PE=1 SV=2	40	9	12	9	310	34	8.35	32.19	94.1	99.7	96.5	103	104.9	101.7	0.0262578	0.937661
Q9CZD3	Gars1	Glycine--tRNA ligase OS=Mus musculus OX=10090 GN=Gars1 PE=1 SV=1	15	14	17	14	729	81.8	6.65	39.56	97.2	96.4	96.8	102.2	102.4	105	0.00234547	0.937984
Q6IRU2	Tpm4	Tropomyosin alpha-4 chain OS=Mus musculus OX=10090 GN=Tpm4 PE=1 SV=3	46	15	21	8	248	28.5	4.68	45.96	104.8	100.4	100.5	99	98.2	97.1	0.070484	1.03874
Q4VAA2	Cdv3	Protein CDV3 OS=Mus musculus OX=10090 GN=Cdv3 PE=1 SV=2	49	10	16	10	281	29.7	6.1	45.92	95.6	98.7	94.1	106	102	103.6	0.012322	0.925546
Q3U2P1	Sec24a	Protein transport protein Sec24A OS=Mus musculus OX=10090 GN=Sec24a PE=1 SV=1	12	10	15	10	1090	118.7	7.83	45.53	99.6	99.3	104.6	96.7	99.9	100	0.32093	1.02326
Q9JLB0	Mpp6	MAGUK p55 subfamily member 6 OS=Mus musculus OX=10090 GN=Mpp6 PE=1 SV=1	23	12	16	12	553	62.6	6.4	44.87	97.3	99.5	96.8	101.2	101.5	103.8	0.0211257	0.957912
P24547	Impdh2	Inosine-5'-monophosphate dehydrogenase 2 OS=Mus musculus OX=10090 GN=Impdh2 PE=1 SV=2	25	11	11	11	514	55.8	7.28	34.08	95.4	93	92.7	105.8	106.5	106.6	0.00014496	0.881468
P97290	Serping1	Plasma protease C1 inhibitor OS=Mus musculus OX=10090 GN=Serping1 PE=1 SV=3	16	7	10	7	504	55.5	6.29	34.57	96.4	103.4	94	99.6	106.7	99.9	0.320787	0.959504
Q920L1	Fads1	Acyl-CoA (8-3)-desaturase OS=Mus musculus OX=10090 GN=Fads1 PE=1 SV=1	23	8	12	8	447	52.3	9.29	39.54	108.5	108.5	108.6	90.4	89.9	94.1	0.000209476	1.18659
Q922J3	Clip1	CAP-Gly domain-containing linker protein 1 OS=Mus musculus OX=10090 GN=Clip1 PE=1 SV=1	12	15	15	15	1391	155.7	5.24	31.03	98.2	102.5	101.7	98.9	98.5	100.2	0.321837	1.01613
Q9DC51	Gnai3	Guanine nucleotide-binding protein G(i) subunit alpha OS=Mus musculus OX=10090 GN=Gnai3 PE=1 SV=3	34	11	14	6	354	40.5	5.69	38.82	97	91.2	94.8	104.9	104.9	107.3	0.00370357	0.892463
Q3TCH7	Cul4a	Cullin-4A OS=Mus musculus OX=10090 GN=Cul4a PE=1 SV=1	16	12	15	8	759	87.7	8.35	42.44	99.6	101.3	99	98.3	99	102.9	0.952814	0.999001
Q9DBW0	Cyp4v2	Cytochrome P450 4V2 OS=Mus musculus OX=10090 GN=Cyp4v2 PE=1 SV=1	24	13	17	13	525	60.9	8.47	43.38	81.2	79.6	81.2	121.3	117.9	118.7	4.79159e-06	0.676167
Q9DC69	Ndufa9	NADH dehydrogenase [ubiquinone] 1 alpha subcomplex subunit 9, mitochondrial OS=Mus musculus OX=10090 GN=Ndufa9 PE=1 SV=2	26	10	20	10	377	42.5	9.74	53.05	102.2	101.8	100.6	99.2	98.4	98	0.00732754	1.03045
Q91VA6	Poldip2	Polymerase delta-interacting protein 2 OS=Mus musculus OX=10090 GN=Poldip2 PE=1 SV=1	32	11	15	11	368	41.8	8.63	38.78	99.2	98.1	105.1	99.3	96.4	101.8	0.574515	1.01647
O70589	Cask	Peripheral plasma membrane protein CASK OS=Mus musculus OX=10090 GN=Cask PE=1 SV=2	17	14	15	14	926	105	6.43	38.53	95.8	95	95.4	104.2	103.8	105.9	0.000174211	0.911755
P70697	Urod	Uroporphyrinogen decarboxylase OS=Mus musculus OX=10090 GN=Urod PE=1 SV=2	23	8	11	8	367	40.7	6.65	38.08	92.3	92.5	93.5	108.3	104	109.4	0.00101996	0.865092
P63005	Pafah1b1	Platelet-activating factor acetylhydrolase IB subunit alpha OS=Mus musculus OX=10090 GN=Pafah1b1 PE=1 SV=2	27	10	13	10	410	46.6	7.37	35.03	97.2	94.3	97.3	104.9	104.2	102.1	0.00448329	0.928021
Q9R0Q7	Ptges3	Prostaglandin E synthase 3 OS=Mus musculus OX=10090 GN=Ptges3 PE=1 SV=1	31	6	15	6	160	18.7	4.55	60.69	92.4	94.4	93.1	106.7	104.8	108.6	0.000420716	0.874414
P04117	Fabp4	Fatty acid-binding protein, adipocyte OS=Mus musculus OX=10090 GN=Fabp4 PE=1 SV=3	41	7	13	7	132	14.6	8.4	43.89	141.4	140.9	140.7	59.6	57.7	59.7	2.88874e-08	2.38983
Q9EP89	Lactb	Serine beta-lactamase-like protein LACTB, mitochondrial OS=Mus musculus OX=10090 GN=Lactb PE=1 SV=1	18	13	18	13	551	60.7	8.9	45.04	97.2	96.8	96.9	103	102	104.1	0.00060464	0.941119
P52479	Usp10	Ubiquitin carboxyl-terminal hydrolase 10 OS=Mus musculus OX=10090 GN=Usp10 PE=1 SV=3	18	12	14	12	792	87	5.17	31.25	95.7	96	98	104.1	102.4	103.8	0.00153169	0.933613
P28352	Apex1	DNA-(apurinic or apyrimidinic site) lyase OS=Mus musculus OX=10090 GN=Apex1 PE=1 SV=2	38	10	14	10	317	35.5	7.91	37.95	85.8	85.4	86.9	115.9	111	114.9	5.75341e-05	0.75512
Q9R190	Mta2	Metastasis-associated protein MTA2 OS=Mus musculus OX=10090 GN=Mta2 PE=1 SV=1	18	12	13	12	668	75	9.67	35.44	93.6	91.5	96.5	105.7	108.7	104.1	0.00341467	0.884144
Q80YR5	Safb2	Scaffold attachment factor B2 OS=Mus musculus OX=10090 GN=Safb2 PE=1 SV=2	15	13	17	7	991	111.8	6.38	32.78	91.9	95.2	101	100.1	105.5	106.3	0.0738148	0.923693
O35969	Gamt	Guanidinoacetate N-methyltransferase OS=Mus musculus OX=10090 GN=Gamt PE=1 SV=1	40	5	7	5	236	26.3	5.71	32.71	88.6	86.7	95.4	112	107.3	110.1	0.00275883	0.821797
Q570Y9	Deptor	DEP domain-containing mTOR-interacting protein OS=Mus musculus OX=10090 GN=Deptor PE=1 SV=2	27	11	13	11	409	46.1	7.91	38.99	94.8	92.5	90.2	108.6	102.6	111.2	0.0064653	0.860732
Q9Z2Y8	Plpbp	Pyridoxal phosphate homeostasis protein OS=Mus musculus OX=10090 GN=Plpbp PE=1 SV=1	36	9	16	9	274	30	8.27	45.07	98.8	100.1	101	100.7	98.4	101	0.951978	0.999334
Q3TLH4	Prrc2c	Protein PRRC2C OS=Mus musculus OX=10090 GN=Prrc2c PE=1 SV=3	6	17	19	16	2846	310.7	9.1	31.82	97.9	94	96.5	103.2	104.4	103.9	0.00296263	0.925843
Q9R111	Gda	Guanine deaminase OS=Mus musculus OX=10090 GN=Gda PE=1 SV=1	26	11	17	11	454	51	5.53	41.52	106.3	108.8	108.2	89.8	93.4	93.5	0.0004092	1.16841
P35279	Rab6a	Ras-related protein Rab-6A OS=Mus musculus OX=10090 GN=Rab6a PE=1 SV=4	58	11	15	11	208	23.6	5.54	38.34	102.3	99.5	99.7	97.9	100.4	100.2	0.453933	1.01005
P53811	Pitpnb	Phosphatidylinositol transfer protein beta isoform OS=Mus musculus OX=10090 GN=Pitpnb PE=1 SV=2	39	10	12	10	271	31.5	6.95	38.6	93.4	91.3	94.3	106.6	109.7	104.7	0.00120383	0.869159
P61205	Arf3	ADP-ribosylation factor 3 OS=Mus musculus OX=10090 GN=Arf3 PE=2 SV=2	32	5	12	3	181	20.6	7.43	38.75	94.9	96.8	100.4	101.5	101.8	104.6	0.0495519	0.948685
P43276	H1-5	Histone H1.5 OS=Mus musculus OX=10090 GN=H1-5 PE=1 SV=2	35	9	18	6	223	22.6	10.92	36.63	95.5	93.7	96.7	105.6	105.2	103.3	0.00111782	0.91022
Q9DBG5	Plin3	Perilipin-3 OS=Mus musculus OX=10090 GN=Plin3 PE=1 SV=1	25	9	15	9	437	47.2	5.62	46.44	93.8	90.3	93.1	106.5	107.1	109.3	0.000368697	0.85847
Q64518	Atp2a3	Sarcoplasmic/endoplasmic reticulum calcium ATPase 3 OS=Mus musculus OX=10090 GN=Atp2a3 PE=1 SV=3	10	10	15	1	1038	113.6	5.85	44.03	91.3	117.4	100.7	85.9	93.6	111.1	0.588522	1.06469
Q9QYC7	Ggcx	Vitamin K-dependent gamma-carboxylase OS=Mus musculus OX=10090 GN=Ggcx PE=1 SV=1	12	9	12	9	757	87.1	8.02	33.64	85.4	87	86.5	114.8	113.5	112.9	3.04913e-06	0.758792
Q9EPK7	Xpo7	Exportin-7 OS=Mus musculus OX=10090 GN=Xpo7 PE=1 SV=3	12	13	15	13	1087	123.7	6.38	43.84	95.9	94.4	93.3	105.7	105.3	105.4	0.000137831	0.896334
Q8VCU1	Ces3b	Carboxylesterase 3B OS=Mus musculus OX=10090 GN=Ces3b PE=1 SV=2	13	6	30	3	571	63.3	5.92	66.7	74.9	74.2	73.1	126.6	127	124.2	8.92522e-07	0.588142
P97855	G3bp1	Ras GTPase-activating protein-binding protein 1 OS=Mus musculus OX=10090 GN=G3bp1 PE=1 SV=1	29	9	14	9	465	51.8	5.59	44.72	92.3	94.1	92.5	99.9	111.5	109.7	0.0182265	0.868577
O08553	Dpysl2	Dihydropyrimidinase-related protein 2 OS=Mus musculus OX=10090 GN=Dpysl2 PE=1 SV=2	19	9	14	8	572	62.2	6.38	31.36	96.5	94.6	93.1	105.2	102.6	108	0.00464186	0.899937
P70670	Naca	Nascent polypeptide-associated complex subunit alpha, muscle-specific form OS=Mus musculus OX=10090 GN=Naca PE=1 SV=2	3	6	15	6	2187	220.4	9.35	48.93	96.3	93.9	101.8	102.6	102.6	102.8	0.0847954	0.948052
P56391	Cox6b1	Cytochrome c oxidase subunit 6B1 OS=Mus musculus OX=10090 GN=Cox6b1 PE=1 SV=2	71	8	28	8	86	10.1	8.72	79.77	100.9	103.5	102.6	97.9	97.5	97.6	0.00377282	1.04778
Q8VBW8	Ttc36	Tetratricopeptide repeat protein 36 OS=Mus musculus OX=10090 GN=Ttc36 PE=1 SV=1	39	7	14	7	186	20.1	5.29	46.22	100.5	100.3	100.1	100.5	97.6	101	0.603634	1.00602
Q9D0M3	Cyc1	Cytochrome c1, heme protein, mitochondrial OS=Mus musculus OX=10090 GN=Cyc1 PE=1 SV=1	26	6	15	6	325	35.3	9.16	51.26	98.7	99.2	98.6	103.1	99.8	100.7	0.0775423	0.976614
Q8VBZ3	Clptm1	Cleft lip and palate transmembrane protein 1 homolog OS=Mus musculus OX=10090 GN=Clptm1 PE=1 SV=1	15	9	12	9	664	75.2	6.3	34.47	96.5	88.9	92.5	103.1	109.9	109	0.0086266	0.863043
Q61543	Glg1	Golgi apparatus protein 1 OS=Mus musculus OX=10090 GN=Glg1 PE=1 SV=1	12	12	12	12	1175	133.6	6.84	32.92	89.6	96.5	96.4	106.9	106.8	103.8	0.00953904	0.889764
P11930	Nudt19	Nucleoside diphosphate-linked moiety X motif 19 OS=Mus musculus OX=10090 GN=Nudt19 PE=1 SV=2	34	8	11	8	357	40.3	6.68	36.52	94.4	97.3	98.2	104.3	103.3	102.5	0.00589608	0.93486
Q9ERK4	Cse1l	Exportin-2 OS=Mus musculus OX=10090 GN=Cse1l PE=1 SV=1	15	12	15	12	971	110.4	5.77	33.02	97.1	94.6	99.4	104.6	101.5	102.7	0.0234341	0.942681
Q921X9	Pdia5	Protein disulfide-isomerase A5 OS=Mus musculus OX=10090 GN=Pdia5 PE=1 SV=1	20	10	12	10	517	59.2	7.5	37.56	82	82	80.9	118.9	117.5	118.6	3.28822e-07	0.689859
Q9WUM4	Coro1c	Coronin-1C OS=Mus musculus OX=10090 GN=Coro1c PE=1 SV=2	20	12	15	11	474	53.1	7.08	35.39	89.2	90.9	87.8	110.7	108.7	112.6	0.000119836	0.806928
Q8C5W0	Clmn	Calmin OS=Mus musculus OX=10090 GN=Clmn PE=1 SV=2	17	15	18	15	1052	117.2	5.03	35.11	96.4	102.5	100	99.5	105.6	96	0.835853	0.992693
P04186	Cfb	Complement factor B OS=Mus musculus OX=10090 GN=Cfb PE=1 SV=2	17	13	15	13	761	85	7.37	42.15	98.5	98.2	97.5	101	101	103.9	0.0181879	0.961752
P48024	Eif1	Eukaryotic translation initiation factor 1 OS=Mus musculus OX=10090 GN=Eif1 PE=1 SV=2	45	6	8	6	113	12.7	7.44	30.49	91.3	94.3	98.4	109.3	104.7	102	0.0227432	0.898734
Q9CPP6	Ndufa5	NADH dehydrogenase [ubiquinone] 1 alpha subcomplex subunit 5 OS=Mus musculus OX=10090 GN=Ndufa5 PE=1 SV=3	38	5	11	5	116	13.4	8.1	45.85	101.7	99.1	101.1	98.1	100.9	99	0.317668	1.01309
P52430	Pon1	Serum paraoxonase/arylesterase 1 OS=Mus musculus OX=10090 GN=Pon1 PE=1 SV=2	28	9	18	8	355	39.5	5.22	41.04	72.5	73.2	72.6	124	127.1	130.8	1.02874e-05	0.571616
Q9D832	Dnajb4	DnaJ homolog subfamily B member 4 OS=Mus musculus OX=10090 GN=Dnajb4 PE=1 SV=1	27	9	14	8	337	37.8	8.59	31.21	104.9	98.7	100.4	99.1	99.8	97	0.254659	1.02737
Q9DAW9	Cnn3	Calponin-3 OS=Mus musculus OX=10090 GN=Cnn3 PE=1 SV=1	27	8	12	7	330	36.4	5.72	37.85	88.8	88	91	110.5	111.3	110.4	2.18767e-05	0.806141
O09044	Snap23	Synaptosomal-associated protein 23 OS=Mus musculus OX=10090 GN=Snap23 PE=1 SV=1	39	8	12	8	210	23.2	4.98	35.46	92.1	95.9	102	103	102.4	104.6	0.0872272	0.935484
P47758	Srprb	Signal recognition particle receptor subunit beta OS=Mus musculus OX=10090 GN=Srprb PE=1 SV=1	33	8	12	8	269	29.6	9.28	41.36	93.8	93.4	95	108.8	104.3	104.8	0.00137697	0.887701
Q9R1P3	Psmb2	Proteasome subunit beta type-2 OS=Mus musculus OX=10090 GN=Psmb2 PE=1 SV=1	31	9	13	9	201	22.9	7.02	41.44	98	97.7	96.8	103.4	103.5	100.6	0.00793682	0.95122
Q9JI75	Nqo2	Ribosyldihydronicotinamide dehydrogenase [quinone] OS=Mus musculus OX=10090 GN=Nqo2 PE=1 SV=3	28	7	13	7	231	26.2	7.01	41.97	96.8	98.7	95	103.6	103.3	102.5	0.00487319	0.938914
Q9D7N9	Apmap	Adipocyte plasma membrane-associated protein OS=Mus musculus OX=10090 GN=Apmap PE=1 SV=1	25	9	16	9	415	46.4	6.32	39.4	108	107.1	103.9	93.1	92.9	95	0.000855954	1.13523
P62717	Rpl18a	60S ribosomal protein L18a OS=Mus musculus OX=10090 GN=Rpl18a PE=1 SV=1	31	7	14	7	176	20.7	10.71	41.39	89.4	89.3	85.4	114	112.5	109.5	0.000212141	0.786012
Q60991	Cyp7b1	Cytochrome P450 7B1 OS=Mus musculus OX=10090 GN=Cyp7b1 PE=1 SV=2	16	10	15	10	507	58.4	9.09	42.03	67.1	67.5	66.9	133.9	131.8	132.8	5.13106e-08	0.505646
P18572	Bsg	Basigin OS=Mus musculus OX=10090 GN=Bsg PE=1 SV=2	20	6	10	6	389	42.4	5.85	32.78	105.3	101.1	104	96.5	97.7	95.5	0.00777875	1.07145
Q60668	Hnrnpd	Heterogeneous nuclear ribonucleoprotein D0 OS=Mus musculus OX=10090 GN=Hnrnpd PE=1 SV=2	25	9	18	8	355	38.3	7.81	47.88	90.2	89.8	89.2	109	110.2	111.7	1.59968e-05	0.813539
Q9EQ06	Hsd17b11	Estradiol 17-beta-dehydrogenase 11 OS=Mus musculus OX=10090 GN=Hsd17b11 PE=1 SV=1	23	10	15	8	298	32.9	8.66	42.78	100.6	100.4	98.6	98.8	99.1	102.5	0.852634	0.997337
O70194	Eif3d	Eukaryotic translation initiation factor 3 subunit D OS=Mus musculus OX=10090 GN=Eif3d PE=1 SV=2	27	10	13	10	548	63.9	6.05	39.58	94.3	93.8	93.3	103.3	106.8	108.6	0.00141813	0.882962
Q8JZU2	Slc25a1	Tricarboxylate transport protein, mitochondrial OS=Mus musculus OX=10090 GN=Slc25a1 PE=1 SV=1	28	8	17	8	311	33.9	9.89	54.63	88.9	87.5	89.4	111.1	112.1	110.9	4.72056e-06	0.79557
Q9DBC0	Selenoo	Protein adenylyltransferase SelO, mitochondrial OS=Mus musculus OX=10090 GN=Selenoo PE=1 SV=4	16	9	10	9	667	74.2	5.83	30.08	98.6	95.7	100.3	102.8	101	101.6	0.0671852	0.964637
P46664	Adss2	Adenylosuccinate synthetase isozyme 2 OS=Mus musculus OX=10090 GN=Adss2 PE=1 SV=2	29	12	15	11	456	50	6.38	29.01	102.4	103.3	102.6	97.4	98.1	96.2	0.000862044	1.05691
P47963	Rpl13	60S ribosomal protein L13 OS=Mus musculus OX=10090 GN=Rpl13 PE=1 SV=3	32	8	21	8	211	24.3	11.55	53.33	87.6	88.5	87.1	113.2	111.5	112	2.95485e-06	0.781705
P48776	Tdo2	Tryptophan 2,3-dioxygenase OS=Mus musculus OX=10090 GN=Tdo2 PE=1 SV=2	19	10	12	10	406	47.7	6.81	34.48	103.8	101.6	99.2	101.4	96.8	97.2	0.196736	1.03114
P70290	Mpp1	55 kDa erythrocyte membrane protein OS=Mus musculus OX=10090 GN=Mpp1 PE=1 SV=1	34	13	16	13	466	52.2	7.2	38.65	98.6	97	104.9	100.1	99.4	100	0.897151	1.00334
P39054	Dnm2	Dynamin-2 OS=Mus musculus OX=10090 GN=Dnm2 PE=1 SV=2	15	13	17	10	870	98.1	7.43	45.04	92.5	92.7	93.6	108.6	104.7	107.8	0.000337352	0.868265
Q9CR98	Fam136a	Protein FAM136A OS=Mus musculus OX=10090 GN=Fam136a PE=1 SV=1	56	10	18	10	138	15.7	7.61	37.28	99.8	100.4	102	99.5	100.5	97.9	0.2259	1.01443
Q9R1C7	Prpf40a	Pre-mRNA-processing factor 40 homolog A OS=Mus musculus OX=10090 GN=Prpf40a PE=1 SV=1	16	14	19	14	953	108.4	7.69	42.6	92.2	92.1	96.3	107.3	104.1	108	0.00212266	0.878522
Q8C0D5	Efl1	Elongation factor-like GTPase 1 OS=Mus musculus OX=10090 GN=Efl1 PE=1 SV=1	12	11	12	11	1127	125.7	6.16	28.28	94.3	100.6	97	104.3	100.9	102.9	0.0598524	0.94742
P70404	Idh3g	Isocitrate dehydrogenase [NAD] subunit gamma 1, mitochondrial OS=Mus musculus OX=10090 GN=Idh3g PE=1 SV=1	25	8	12	8	393	42.8	9.01	45.94	109.4	107.3	110.1	90.8	90.8	91.7	3.71327e-05	1.19576
Q9CW42	Marc1	Mitochondrial amidoxime-reducing component 1 OS=Mus musculus OX=10090 GN=Marc1 PE=1 SV=2	26	8	20	7	340	38	8.59	45.58	107.5	109	110.2	92.7	91.4	89.2	0.000157846	1.19539
P16125	Ldhb	L-lactate dehydrogenase B chain OS=Mus musculus OX=10090 GN=Ldhb PE=1 SV=2	26	7	19	5	334	36.5	6.05	55.45	167.4	170.1	170.9	30.5	30.2	30.9	2.17435e-08	5.55022
Q8K2Q9	Shtn1	Shootin-1 OS=Mus musculus OX=10090 GN=Shtn1 PE=1 SV=1	16	8	11	8	631	71.3	5.44	33.47	104.4	102.1	95.1	97.7	101.1	99.6	0.737188	1.01072
P99025	Gchfr	GTP cyclohydrolase 1 feedback regulatory protein OS=Mus musculus OX=10090 GN=Gchfr PE=1 SV=3	61	3	11	3	84	9.6	6.27	44.59	103.1	96.6	97.1	100.7	99.8	102.7	0.398137	0.978892
Q8R0N6	Adhfe1	Hydroxyacid-oxoacid transhydrogenase, mitochondrial OS=Mus musculus OX=10090 GN=Adhfe1 PE=1 SV=2	24	8	13	8	465	49.9	7.58	38.12	108	106.8	108.4	95	89.9	91.8	0.000581658	1.16805
Q80UU9	Pgrmc2	Membrane-associated progesterone receptor component 2 OS=Mus musculus OX=10090 GN=Pgrmc2 PE=1 SV=2	46	8	12	7	217	23.3	5.15	36.47	113.4	109.2	112.1	88.5	88.1	88.7	5.07888e-05	1.26159
Q8C5W3	Tbcel	Tubulin-specific chaperone cofactor E-like protein OS=Mus musculus OX=10090 GN=Tbcel PE=1 SV=1	27	10	14	10	424	48	5.53	40.56	93.2	95.6	94.5	106.6	103.3	106.8	0.00111384	0.894537
Q99KV1	Dnajb11	DnaJ homolog subfamily B member 11 OS=Mus musculus OX=10090 GN=Dnajb11 PE=1 SV=1	33	10	12	10	358	40.5	6.32	42.73	88.1	89.6	90.6	109.1	109.7	112.8	9.99584e-05	0.809107
P05063	Aldoc	Fructose-bisphosphate aldolase C OS=Mus musculus OX=10090 GN=Aldoc PE=1 SV=4	28	10	16	7	363	39.4	7.12	42.17	77.2	77.1	75.6	121.6	124	124.4	1.33986e-06	0.621351
Q8BJY1	Psmd5	26S proteasome non-ATPase regulatory subunit 5 OS=Mus musculus OX=10090 GN=Psmd5 PE=1 SV=4	27	11	14	11	504	55.9	5.21	46.01	95.4	95	96.5	103.7	105.1	104.4	0.000130758	0.916028
Q61510	Trim25	E3 ubiquitin/ISG15 ligase TRIM25 OS=Mus musculus OX=10090 GN=Trim25 PE=1 SV=2	21	10	12	10	634	71.7	8.28	31.7	100.7	100.1	101.9	96.7	101.7	98.9	0.30753	1.01816
Q9EPL9	Acox3	Peroxisomal acyl-coenzyme A oxidase 3 OS=Mus musculus OX=10090 GN=Acox3 PE=1 SV=2	16	9	11	9	700	78.4	7.12	32.42	98.8	99	92.8	101.9	105.5	102	0.0562308	0.939237
Q9CY64	Blvra	Biliverdin reductase A OS=Mus musculus OX=10090 GN=Blvra PE=1 SV=1	29	8	12	8	295	33.5	7.02	42.4	96.8	94.9	98.2	102.7	106.3	101.1	0.0205015	0.93486
Q61102	Abcb7	ATP-binding cassette sub-family B member 7, mitochondrial OS=Mus musculus OX=10090 GN=Abcb7 PE=1 SV=3	16	11	13	11	752	82.5	9.32	34.23	94.7	94.4	97.9	103.7	103.1	106.3	0.00428451	0.91664
P97364	Sephs2	Selenide, water dikinase 2 OS=Mus musculus OX=10090 GN=Sephs2 PE=1 SV=3	17	6	14	6	452	47.8	6.06	49.14	94.3	96.8	94.2	106.2	106.6	101.9	0.00477033	0.906578
Q11136	Pepd	Xaa-Pro dipeptidase OS=Mus musculus OX=10090 GN=Pepd PE=1 SV=3	19	9	12	9	493	55	5.78	35.61	96.5	96.5	98.5	103.5	102.6	102.5	0.00151779	0.944588
P19324	Serpinh1	Serpin H1 OS=Mus musculus OX=10090 GN=Serpinh1 PE=1 SV=3	20	7	11	7	417	46.5	8.82	35.74	99.5	101.9	101.7	101.5	96.4	99.1	0.288226	1.02054
Q9QUI0	Rhoa	Transforming protein RhoA OS=Mus musculus OX=10090 GN=Rhoa PE=1 SV=1	23	6	14	6	193	21.8	6.1	40.44	93.5	90.6	90.1	111.7	106.8	107.2	0.000822966	0.841879
Q8C0C7	Farsa	Phenylalanine--tRNA ligase alpha subunit OS=Mus musculus OX=10090 GN=Farsa PE=1 SV=1	20	10	12	10	508	57.6	8.28	35.84	99.8	98.9	99.7	101.6	97.2	102.8	0.570014	0.98939
P36993	Ppm1b	Protein phosphatase 1B OS=Mus musculus OX=10090 GN=Ppm1b PE=1 SV=1	35	12	16	11	390	42.8	5.19	47.29	103.4	103.5	102.6	98	97.9	94.7	0.00492044	1.06504
Q921M3	Sf3b3	Splicing factor 3B subunit 3 OS=Mus musculus OX=10090 GN=Sf3b3 PE=1 SV=1	10	11	16	11	1217	135.5	5.26	40.95	93.3	94.2	91.9	106.7	105.8	108	0.000120971	0.871763
Q9ESX5	Dkc1	H/ACA ribonucleoprotein complex subunit DKC1 OS=Mus musculus OX=10090 GN=Dkc1 PE=1 SV=4	24	11	14	11	509	57.4	9.28	32.67	83.1	81.5	88.8	111.5	115.9	119.3	0.000600094	0.730891
Q9CR00	Psmd9	26S proteasome non-ATPase regulatory subunit 9 OS=Mus musculus OX=10090 GN=Psmd9 PE=1 SV=1	38	8	14	8	222	24.7	6.43	31.53	99.4	99.8	98.6	99.2	98.9	104	0.444016	0.985766
Q9CXA2	L3hypdh	Trans-L-3-hydroxyproline dehydratase OS=Mus musculus OX=10090 GN=L3hypdh PE=1 SV=1	23	6	7	6	354	37.8	6.7	31.24	106.6	103.7	103.6	97.7	96.9	91.6	0.0127403	1.09679
P58735	Slc26a1	Sulfate anion transporter 1 OS=Mus musculus OX=10090 GN=Slc26a1 PE=1 SV=1	10	6	11	6	704	75.7	8.09	31.41	90	88.9	92.5	111.8	106	110.8	0.000790715	0.825928
Q9JJU8	Sh3bgrl	SH3 domain-binding glutamic acid-rich-like protein OS=Mus musculus OX=10090 GN=Sh3bgrl PE=1 SV=1	68	7	12	7	114	12.8	4.92	38.75	102.6	100	98.4	99.7	98.7	100.7	0.664126	1.00635
A2AGT5	Ckap5	Cytoskeleton-associated protein 5 OS=Mus musculus OX=10090 GN=Ckap5 PE=1 SV=1	7	14	16	14	2032	225.5	7.96	31.13	98.6	96.8	101.1	98.6	99.7	105.2	0.384581	0.976936
Q9JIK5	Ddx21	Nucleolar RNA helicase 2 OS=Mus musculus OX=10090 GN=Ddx21 PE=1 SV=3	15	10	11	10	851	93.5	9.11	29.01	88.8	89	88.8	108.3	113.6	111.6	0.000134504	0.7994
P62889	Rpl30	60S ribosomal protein L30 OS=Mus musculus OX=10090 GN=Rpl30 PE=1 SV=2	57	7	19	7	115	12.8	9.63	40.92	96.9	98.2	92.6	105	102.4	104.9	0.0123516	0.92123
O08997	Atox1	Copper transport protein ATOX1 OS=Mus musculus OX=10090 GN=Atox1 PE=1 SV=1	63	4	11	4	68	7.3	6.51	39.16	107.8	103.5	108.6	94.3	93.8	92	0.00155712	1.14209
Q9R0A0	Pex14	Peroxisomal membrane protein PEX14 OS=Mus musculus OX=10090 GN=Pex14 PE=1 SV=1	21	8	13	8	376	41.2	5.11	40.13	109.3	107.5	109	92.1	91.1	91	1.27483e-05	1.18818
P97384	Anxa11	Annexin A11 OS=Mus musculus OX=10090 GN=Anxa11 PE=1 SV=2	24	11	15	10	503	54	7.66	38.32	101.2	103.6	101.7	99.1	97.2	97.2	0.010989	1.04429
O35728	Cyp4a14	Cytochrome P450 4A14 OS=Mus musculus OX=10090 GN=Cyp4a14 PE=1 SV=1	16	8	15	6	507	58.7	8.78	44.53	154.6	158.8	154.2	44	45.4	42.9	2.77374e-07	3.53439
Q91WP6	Serpina3n	Serine protease inhibitor A3N OS=Mus musculus OX=10090 GN=Serpina3n PE=1 SV=1	19	6	14	5	418	46.7	5.82	50.32	108.5	112.8	101.5	90.8	92.1	94.4	0.0118085	1.16408
Q91V64	Isoc1	Isochorismatase domain-containing protein 1 OS=Mus musculus OX=10090 GN=Isoc1 PE=1 SV=1	27	6	11	6	297	32	7.39	37.44	104.4	105.7	103.5	96.4	96.2	93.9	0.000915488	1.09459
P61089	Ube2n	Ubiquitin-conjugating enzyme E2 N OS=Mus musculus OX=10090 GN=Ube2n PE=1 SV=1	53	8	15	8	152	17.1	6.57	44.81	99	97.9	100.7	100.9	101	100.5	0.125693	0.984127
Q6PGL7	Washc2	WASH complex subunit 2 OS=Mus musculus OX=10090 GN=Washc2 PE=1 SV=1	18	15	17	15	1334	145.2	4.77	21.43	87.3	94.3	100.4	102	109.5	106.5	0.0514965	0.886792
Q61584	Fxr1	Fragile X mental retardation syndrome-related protein 1 OS=Mus musculus OX=10090 GN=Fxr1 PE=1 SV=2	21	12	14	10	677	76.2	6.98	32.61	96.3	96.3	101.4	100.2	103.8	102	0.115121	0.960784
Q9D0G0	Mrps30	28S ribosomal protein S30, mitochondrial OS=Mus musculus OX=10090 GN=Mrps30 PE=1 SV=1	32	11	12	11	442	49.9	9.38	36.87	94.8	95	95.5	107.2	103.8	103.6	0.00118759	0.906866
O70378	Emc8	ER membrane protein complex subunit 8 OS=Mus musculus OX=10090 GN=Emc8 PE=1 SV=1	31	6	9	6	207	23.3	6.15	30.46	107.2	103.6	105.1	94.9	92.8	96.3	0.00187686	1.11232
P11103	Parp1	Poly [ADP-ribose] polymerase 1 OS=Mus musculus OX=10090 GN=Parp1 PE=1 SV=3	11	10	10	10	1013	113	8.95	27.31	91.3	96.7	93.4	105.9	107	105.7	0.00157561	0.883239
Q80XI3	Eif4g3	Eukaryotic translation initiation factor 4 gamma 3 OS=Mus musculus OX=10090 GN=Eif4g3 PE=1 SV=2	7	10	14	8	1579	174.8	5.53	22.66	102.8	99.3	103.3	102.3	99.2	93	0.293843	1.03701
Q8K0C4	Cyp51a1	Lanosterol 14-alpha demethylase OS=Mus musculus OX=10090 GN=Cyp51a1 PE=1 SV=1	20	10	13	10	503	56.7	8.41	33.52	63.2	59.7	60.5	139.3	139.4	138	2.8735e-07	0.440125
P70349	Hint1	Histidine triad nucleotide-binding protein 1 OS=Mus musculus OX=10090 GN=Hint1 PE=1 SV=3	44	6	11	6	126	13.8	6.87	40.78	93.1	90.6	91.9	107.3	109.6	107.5	9.41572e-05	0.849568
Q5U458	Dnajc11	DnaJ homolog subfamily C member 11 OS=Mus musculus OX=10090 GN=Dnajc11 PE=1 SV=2	18	10	14	10	559	63.2	8.32	38.68	101.9	103.2	104.7	95.9	99.7	94.5	0.0199618	1.06791
Q9D4H8	Cul2	Cullin-2 OS=Mus musculus OX=10090 GN=Cul2 PE=1 SV=2	19	17	21	17	745	86.8	7.01	41.38	91.5	96.2	93.3	104.8	107.5	106.8	0.00133263	0.880602
Q9WVD5	Slc25a15	Mitochondrial ornithine transporter 1 OS=Mus musculus OX=10090 GN=Slc25a15 PE=1 SV=1	19	8	16	8	301	32.8	8.85	41.23	96.9	96.2	95.3	105.5	102.9	103.2	0.00120372	0.925546
Q9CYH2	Prxl2a	Peroxiredoxin-like 2A OS=Mus musculus OX=10090 GN=Prxl2a PE=1 SV=2	36	9	14	9	218	24.4	9.17	42.07	106.7	107.2	108.2	93.3	91.2	93.6	7.40113e-05	1.15822
P43024	Cox6a1	Cytochrome c oxidase subunit 6A1, mitochondrial OS=Mus musculus OX=10090 GN=Cox6a1 PE=1 SV=2	41	2	25	2	111	12.3	9.98	86.64	93.8	98.3	97	99	109.2	102.7	0.0902075	0.929881
P13020	Gsn	Gelsolin OS=Mus musculus OX=10090 GN=Gsn PE=1 SV=3	14	12	15	12	780	85.9	6.18	36.71	105.1	106.2	107.1	93.4	92.9	95.4	0.000216719	1.13028
O89020	Afm	Afamin OS=Mus musculus OX=10090 GN=Afm PE=1 SV=2	20	11	14	11	608	69.3	5.78	29.83	96.5	101.1	99.7	97.3	102.9	102.6	0.464919	0.981836
Q60766	Irgm1	Immunity-related GTPase family M protein 1 OS=Mus musculus OX=10090 GN=Irgm1 PE=1 SV=1	23	11	16	11	409	46.5	8.28	35.09	102.7	102.5	101.4	97	97.3	99.1	0.00464551	1.04499
P70194	Clec4f	C-type lectin domain family 4 member F OS=Mus musculus OX=10090 GN=Clec4f PE=1 SV=1	16	8	11	8	548	61.2	7.15	33.74	101.7	102.6	98.1	97.2	98.8	101.7	0.456785	1.01579
Q9DB25	Alg5	Dolichyl-phosphate beta-glucosyltransferase OS=Mus musculus OX=10090 GN=Alg5 PE=1 SV=1	28	8	14	7	324	36.8	8.6	39.56	93.9	97.4	101.5	106.5	97.7	102.9	0.229983	0.953435
Q3UIR3	Dtx3l	E3 ubiquitin-protein ligase DTX3L OS=Mus musculus OX=10090 GN=Dtx3l PE=1 SV=1	18	11	12	11	748	83	8.09	28.77	102.3	101.3	102.6	96.6	98.4	98.8	0.00615937	1.04221
Q920A7	Afg3l1	AFG3-like protein 1 OS=Mus musculus OX=10090 GN=Afg3l1 PE=1 SV=2	18	12	16	11	789	87	8.85	36.03	104	111.8	108.3	90.3	89.6	96	0.00609416	1.1747
Q8BHG1	Nrdc	Nardilysin OS=Mus musculus OX=10090 GN=Nrdc PE=1 SV=1	10	11	14	11	1161	132.8	4.87	38.02	100.8	97.2	98.5	99.3	102.2	102.1	0.17047	0.976614
Q78IK4	Apool	MICOS complex subunit Mic27 OS=Mus musculus OX=10090 GN=Apool PE=1 SV=1	31	9	12	9	265	29.2	9.31	35.82	107.2	107.9	106.1	92.3	96	90.5	0.0011476	1.15208
Q61029	Tmpo	Lamina-associated polypeptide 2, isoforms beta/delta/epsilon/gamma OS=Mus musculus OX=10090 GN=Tmpo PE=1 SV=4	27	10	13	4	452	50.3	9.45	36.65	81	92	79.4	113.7	116	117.8	0.00155526	0.726331
Q9CQM9	Glrx3	Glutaredoxin-3 OS=Mus musculus OX=10090 GN=Glrx3 PE=1 SV=1	24	8	16	8	337	37.8	5.59	37.92	102.9	101.8	106.3	96.2	95.6	97.2	0.00689069	1.07612
Q9CQC7	Ndufb4	NADH dehydrogenase [ubiquinone] 1 beta subcomplex subunit 4 OS=Mus musculus OX=10090 GN=Ndufb4 PE=1 SV=3	36	5	11	5	129	15.1	9.89	37.02	98.6	100.5	101.5	101.6	98	100	0.816405	1.00334
Q9ET54	Palld	Palladin OS=Mus musculus OX=10090 GN=Palld PE=1 SV=2	6	8	10	8	1408	152	6.25	27.21	99.2	100.3	102.6	98.3	99.9	99.7	0.279811	1.0141
Q8BY87	Usp47	Ubiquitin carboxyl-terminal hydrolase 47 OS=Mus musculus OX=10090 GN=Usp47 PE=1 SV=2	9	11	12	11	1376	157.4	5.11	29.5	98.1	98.2	96.7	98	103.8	105.2	0.107472	0.954397
Q8K2C9	Hacd3	Very-long-chain (3R)-3-hydroxyacyl-CoA dehydratase 3 OS=Mus musculus OX=10090 GN=Hacd3 PE=1 SV=2	26	9	18	9	362	43.1	9.13	56.26	105	103.9	106.7	93.9	95.8	94.7	0.000451989	1.1097
Q9D404	Oxsm	3-oxoacyl-[acyl-carrier-protein] synthase, mitochondrial OS=Mus musculus OX=10090 GN=Oxsm PE=1 SV=1	13	6	12	6	459	48.6	7.06	43.62	103.5	104.7	104.8	94.8	96.1	96.1	0.000135163	1.09059
O54749	Cyp2j5	Cytochrome P450 2J5 OS=Mus musculus OX=10090 GN=Cyp2j5 PE=1 SV=1	16	7	14	4	501	57.7	8.73	42.63	100.9	101.4	99.9	99.3	99.9	98.6	0.064533	1.01478
P04919	Slc4a1	Band 3 anion transport protein OS=Mus musculus OX=10090 GN=Slc4a1 PE=1 SV=1	7	5	11	5	929	103.1	5.45	36.65	102.7	101.7	106.5	97.5	94.7	96.9	0.0126937	1.07541
P62331	Arf6	ADP-ribosylation factor 6 OS=Mus musculus OX=10090 GN=Arf6 PE=1 SV=2	45	5	11	5	175	20.1	8.95	34.9	91.7	92.8	90.5	108.4	107.8	108.8	2.12097e-05	0.846154
Q9Z2X1	Hnrnpf	Heterogeneous nuclear ribonucleoprotein F OS=Mus musculus OX=10090 GN=Hnrnpf PE=1 SV=3	21	7	16	4	415	45.7	5.49	46.93	94.3	91.6	90.4	106.8	110.3	106.6	0.000688696	0.853568
Q8BL97	Srsf7	Serine/arginine-rich splicing factor 7 OS=Mus musculus OX=10090 GN=Srsf7 PE=1 SV=1	27	7	15	6	267	30.8	11.9	41.3	92.4	89.6	94.3	108.8	103	111.9	0.00581901	0.853568
O54984	Asna1	ATPase Asna1 OS=Mus musculus OX=10090 GN=Asna1 PE=1 SV=2	26	7	9	7	348	38.8	4.91	32.69	101.1	101.1	99.4	99	101.2	98.3	0.377226	1.01039
Q8R1Q8	Dync1li1	Cytoplasmic dynein 1 light intermediate chain 1 OS=Mus musculus OX=10090 GN=Dync1li1 PE=1 SV=1	23	10	12	10	523	56.6	6.42	28.1	98.3	100.3	101.9	93.4	100.6	105.4	0.924595	1.00367
Q62425	Ndufa4	Cytochrome c oxidase subunit NDUFA4 OS=Mus musculus OX=10090 GN=Ndufa4 PE=1 SV=2	56	7	20	7	82	9.3	9.52	57.4	108.2	104.3	106.4	94.7	93.7	92.6	0.00059081	1.13488
Q3U0B3	Dhrs11	Dehydrogenase/reductase SDR family member 11 OS=Mus musculus OX=10090 GN=Dhrs11 PE=1 SV=1	29	6	10	6	260	28.3	6.34	31.74	95	97.7	95.1	102.3	101.4	108.6	0.0283311	0.92155
Q9D0M1	Prpsap1	Phosphoribosyl pyrophosphate synthase-associated protein 1 OS=Mus musculus OX=10090 GN=Prpsap1 PE=1 SV=1	34	10	14	9	356	39.4	7.2	36.36	96.6	93.4	99.5	104.2	103.2	103.1	0.0175873	0.932367
Q8K441	Abca6	ATP-binding cassette sub-family A member 6 OS=Mus musculus OX=10090 GN=Abca6 PE=1 SV=2	7	10	15	10	1624	183.2	6.93	34.85	89.2	88.3	91.3	112.2	109.1	109.8	8.78128e-05	0.811839
Q8R4U0	Stab2	Stabilin-2 OS=Mus musculus OX=10090 GN=Stab2 PE=1 SV=1	6	11	12	11	2559	277.3	6.93	30.43	96.8	95.1	97.4	95.2	112	103.5	0.219046	0.931123
O08715	Akap1	A-kinase anchor protein 1, mitochondrial OS=Mus musculus OX=10090 GN=Akap1 PE=1 SV=4	13	10	13	10	857	92.1	5.02	28.25	101.3	101.7	100	99.2	100.6	97.2	0.146499	1.0202
Q99P30	Nudt7	Peroxisomal coenzyme A diphosphatase NUDT7 OS=Mus musculus OX=10090 GN=Nudt7 PE=1 SV=2	31	8	18	8	236	26.8	6.34	50.14	88	87	89.5	113.4	110.4	111.6	3.14114e-05	0.788611
Q8BFS6	Cpped1	Serine/threonine-protein phosphatase CPPED1 OS=Mus musculus OX=10090 GN=Cpped1 PE=1 SV=1	29	7	11	7	312	35.2	5.34	31.86	95.5	116.4	98.8	94.1	102.3	92.9	0.373568	1.07397
Q62318	Trim28	Transcription intermediary factor 1-beta OS=Mus musculus OX=10090 GN=Trim28 PE=1 SV=3	18	10	12	10	834	88.8	5.77	33.14	89.9	91.7	93.9	111	105.5	107.9	0.00115947	0.84926
Q8BYC6	Taok3	Serine/threonine-protein kinase TAO3 OS=Mus musculus OX=10090 GN=Taok3 PE=1 SV=2	20	18	18	14	898	105.3	7.36	34.03	96.6	97.6	102.2	101.5	98.9	103.2	0.322852	0.976285
O70325	Gpx4	Phospholipid hydroperoxide glutathione peroxidase OS=Mus musculus OX=10090 GN=Gpx4 PE=1 SV=4	38	8	13	8	197	22.2	8.46	39.44	100.9	101.5	101.5	98.5	97.6	100.1	0.0276202	1.026
Q61490	Alcam	CD166 antigen OS=Mus musculus OX=10090 GN=Alcam PE=1 SV=3	14	9	11	9	583	65.1	6.15	29.42	87.9	84.5	86.5	109.1	115.5	116.5	0.000405651	0.759015
Q8QZY1	Eif3l	Eukaryotic translation initiation factor 3 subunit L OS=Mus musculus OX=10090 GN=Eif3l PE=1 SV=1	19	11	14	11	564	66.6	6.44	31.19	94.2	92.9	94.8	106.1	107.8	104.2	0.000517659	0.886199
Q9JKF1	Iqgap1	Ras GTPase-activating-like protein IQGAP1 OS=Mus musculus OX=10090 GN=Iqgap1 PE=1 SV=2	9	13	14	12	1657	188.6	6.48	34.63	99.2	99	97.9	104.3	102.4	97.1	0.306606	0.974654
Q9DCS9	Ndufb10	NADH dehydrogenase [ubiquinone] 1 beta subcomplex subunit 10 OS=Mus musculus OX=10090 GN=Ndufb10 PE=1 SV=3	39	7	16	7	176	21	8.03	41.29	98.8	96.5	100.8	103.1	98.7	102.1	0.226571	0.974334
P41241	Csk	Tyrosine-protein kinase CSK OS=Mus musculus OX=10090 GN=Csk PE=1 SV=2	25	9	13	9	450	50.7	7.06	33.59	95.3	97.6	102.4	100.5	102.6	101.6	0.223591	0.96915
Q6NZC7	Sec23ip	SEC23-interacting protein OS=Mus musculus OX=10090 GN=Sec23ip PE=1 SV=2	15	15	19	14	998	110.7	5.94	44.28	92.3	95.8	104	100.6	100.4	106.9	0.265446	0.948685
P61750	Arf4	ADP-ribosylation factor 4 OS=Mus musculus OX=10090 GN=Arf4 PE=1 SV=2	28	4	11	2	180	20.4	7.14	35.29	106.2	107	105.5	96.2	91.6	93.5	0.000886698	1.13295
P62835	Rap1a	Ras-related protein Rap-1A OS=Mus musculus OX=10090 GN=Rap1a PE=1 SV=1	32	6	14	2	184	21	6.67	36.97	97.5	99.5	102.1	96.7	100.4	103.9	0.810184	0.993688
Q9JKB1	Uchl3	Ubiquitin carboxyl-terminal hydrolase isozyme L3 OS=Mus musculus OX=10090 GN=Uchl3 PE=1 SV=2	43	9	14	9	230	26.1	5.05	33.99	102	102.1	96.1	100.4	98.2	101.2	0.954099	1.00133
P06802	Enpp1	Ectonucleotide pyrophosphatase/phosphodiesterase family member 1 OS=Mus musculus OX=10090 GN=Enpp1 PE=1 SV=4	13	9	9	9	906	103.1	6.6	29.93	89.3	89.3	91.8	111	108.9	109.7	4.43924e-05	0.820388
Q7TSH2	Phkb	Phosphorylase b kinase regulatory subunit beta OS=Mus musculus OX=10090 GN=Phkb PE=1 SV=1	13	14	17	14	1085	123.8	6.83	34.17	107.2	106.5	112.4	91	91.8	91	0.000752193	1.19102
Q8BFZ9	Erlin2	Erlin-2 OS=Mus musculus OX=10090 GN=Erlin2 PE=1 SV=1	26	8	11	6	340	37.8	5.5	32.76	103	99.1	101	100.1	99.6	97.1	0.22348	1.02123
Q9CX34	Sugt1	Protein SGT1 homolog OS=Mus musculus OX=10090 GN=Sugt1 PE=1 SV=3	24	7	10	7	336	38.1	5.45	29.65	96.7	91.6	97.2	103.6	101.4	109.5	0.0324804	0.90779
P35441	Thbs1	Thrombospondin-1 OS=Mus musculus OX=10090 GN=Thbs1 PE=1 SV=1	10	11	13	11	1170	129.6	4.96	29.4	116	113.6	109.7	86.3	87.7	86.7	0.000154515	1.3015
P84084	Arf5	ADP-ribosylation factor 5 OS=Mus musculus OX=10090 GN=Arf5 PE=1 SV=2	33	5	14	2	180	20.5	6.79	30.39	101.3	93.4	98.9	107.2	99.8	99.4	0.283779	0.958225
P51410	Rpl9	60S ribosomal protein L9 OS=Mus musculus OX=10090 GN=Rpl9 PE=2 SV=2	25	5	10	5	192	21.9	9.95	34.47	91.6	90.7	94.7	106.2	107.3	109.5	0.000589035	0.857585
Q8BFY9	Tnpo1	Transportin-1 OS=Mus musculus OX=10090 GN=Tnpo1 PE=1 SV=2	13	11	14	6	898	102.3	4.98	30.76	94.4	91.3	99.4	106.1	103	105.7	0.0178646	0.905654
P62880	Gnb2	Guanine nucleotide-binding protein G(I)/G(S)/G(T) subunit beta-2 OS=Mus musculus OX=10090 GN=Gnb2 PE=1 SV=3	22	7	16	4	340	37.3	6	41.13	94.5	88.8	95.2	107.7	103.1	110.6	0.00864836	0.866521
Q9WVM8	Aadat	Kynurenine/alpha-aminoadipate aminotransferase, mitochondrial OS=Mus musculus OX=10090 GN=Aadat PE=1 SV=1	28	12	18	12	425	47.6	8.25	41.69	99.7	97.4	99.4	101.9	101	100.5	0.050274	0.977258
Q68FL4	Ahcyl2	Putative adenosylhomocysteinase 3 OS=Mus musculus OX=10090 GN=Ahcyl2 PE=1 SV=1	18	11	15	2	613	66.9	7.36	30.15	95.5	99.8	96.9	103.6	102.2	101.9	0.0195976	0.949626
P84091	Ap2m1	AP-2 complex subunit mu OS=Mus musculus OX=10090 GN=Ap2m1 PE=1 SV=1	24	12	17	12	435	49.6	9.54	48.57	98	97.5	98.4	101.7	102.4	102	0.000249079	0.960144
B1AY13	Usp24	Ubiquitin carboxyl-terminal hydrolase 24 OS=Mus musculus OX=10090 GN=Usp24 PE=1 SV=1	6	14	14	14	2617	293.8	6.19	23.65	95.1	100.4	100.9	97.2	102.2	104.2	0.437973	0.976285
A2AKK5	Acnat1	Acyl-coenzyme A amino acid N-acyltransferase 1 OS=Mus musculus OX=10090 GN=Acnat1 PE=1 SV=1	20	6	11	6	416	46	8.73	33.57	116.9	114.4	118.2	84.7	80	85.9	9.94066e-05	1.39465
P85094	Isoc2a	Isochorismatase domain-containing protein 2A OS=Mus musculus OX=10090 GN=Isoc2a PE=1 SV=1	51	6	12	6	206	22.4	8.02	41.31	106.9	110.5	109	90.5	92.7	90.4	0.000165015	1.19298
P62267	Rps23	40S ribosomal protein S23 OS=Mus musculus OX=10090 GN=Rps23 PE=1 SV=3	22	4	12	4	143	15.8	10.49	42.3	89.3	91.9	90	110.3	110.4	108.1	5.8848e-05	0.824818
Q9EPL8	Ipo7	Importin-7 OS=Mus musculus OX=10090 GN=Ipo7 PE=1 SV=2	11	9	9	9	1038	119.4	4.82	28.45	96.3	96.2	95.7	107.2	101.7	102.9	0.00942885	0.92431
Q9CYA0	Creld2	Protein disulfide isomerase Creld2 OS=Mus musculus OX=10090 GN=Creld2 PE=1 SV=1	27	8	10	8	350	38.2	4.58	35.85	84.4	97.4	86.8	106	112.5	112.9	0.0102357	0.810501
P16045	Lgals1	Galectin-1 OS=Mus musculus OX=10090 GN=Lgals1 PE=1 SV=3	47	6	16	6	135	14.9	5.49	48.14	140.5	140	140.2	59.7	58.2	61.4	1.09613e-07	2.34635
Q99JX3	Gorasp2	Golgi reassembly-stacking protein 2 OS=Mus musculus OX=10090 GN=Gorasp2 PE=1 SV=3	23	8	13	7	451	47	4.79	26.52	96	93.2	95.5	102.7	104.8	107.7	0.00381661	0.903236
Q8BJU0	Sgta	Small glutamine-rich tetratricopeptide repeat-containing protein alpha OS=Mus musculus OX=10090 GN=Sgta PE=1 SV=2	24	7	10	7	315	34.3	5.06	28.62	104.9	101.1	103.9	96.2	97	96.8	0.00466175	1.06862
P32067	Ssb	Lupus La protein homolog OS=Mus musculus OX=10090 GN=Ssb PE=1 SV=1	24	11	16	11	415	47.7	9.77	42.92	90.9	93.5	88.9	108.6	110.9	107.2	0.000485077	0.836547
Q99KG5	Lsr	Lipolysis-stimulated lipoprotein receptor OS=Mus musculus OX=10090 GN=Lsr PE=1 SV=1	24	11	16	11	594	66.1	6.54	40.08	87.8	82.2	86.6	115.1	112.3	116	0.000141953	0.747234
Q9CX56	Psmd8	26S proteasome non-ATPase regulatory subunit 8 OS=Mus musculus OX=10090 GN=Psmd8 PE=1 SV=2	29	9	15	9	353	39.9	9.58	48.99	98.6	99.1	97.5	101.4	100.9	102.4	0.00804832	0.968822
Q6P9R2	Oxsr1	Serine/threonine-protein kinase OSR1 OS=Mus musculus OX=10090 GN=Oxsr1 PE=1 SV=1	21	10	11	10	527	58.2	6.43	30.83	100.6	103.7	103.8	96.4	98.7	96.8	0.0130514	1.0555
Q80SW1	Ahcyl1	S-adenosylhomocysteine hydrolase-like protein 1 OS=Mus musculus OX=10090 GN=Ahcyl1 PE=1 SV=1	20	11	15	2	530	58.9	6.89	30.19	100.2	95.9	97.3	99.2	101.9	105.5	0.118667	0.956947
Q8VCF0	Mavs	Mitochondrial antiviral-signaling protein OS=Mus musculus OX=10090 GN=Mavs PE=1 SV=1	17	8	15	8	503	53.4	6.37	38.85	97	96.5	99.9	102.6	100.8	103.1	0.0262882	0.957259
Q8CHG3	Gcc2	GRIP and coiled-coil domain-containing protein 2 OS=Mus musculus OX=10090 GN=Gcc2 PE=1 SV=2	7	11	12	11	1679	194.3	5.12	30.26	98.9	102.5	98.9	102.7	95.1	101.9	0.944368	1.002
Q923B6	Steap4	Metalloreductase STEAP4 OS=Mus musculus OX=10090 GN=Steap4 PE=1 SV=1	19	7	10	7	470	53	9.17	39.69	94.4	93.5	96.4	100.8	106.3	108.5	0.012978	0.900824
Q61292	Lamb2	Laminin subunit beta-2 OS=Mus musculus OX=10090 GN=Lamb2 PE=1 SV=2	9	14	14	14	1799	196.5	6.67	27.15	106.6	108.9	106.1	90.3	95.5	92.6	0.00114819	1.15517
Q78ZA7	Nap1l4	Nucleosome assembly protein 1-like 4 OS=Mus musculus OX=10090 GN=Nap1l4 PE=1 SV=1	21	7	11	6	375	42.7	4.67	35.2	96.8	100.2	96.6	99	102.4	105	0.111174	0.958225
Q80U63	Mfn2	Mitofusin-2 OS=Mus musculus OX=10090 GN=Mfn2 PE=1 SV=3	16	10	13	10	757	86.1	6.77	33.25	102.1	101.2	97.3	97.8	100.9	100.7	0.833338	1.00401
Q9D5V6	Syap1	Synapse-associated protein 1 OS=Mus musculus OX=10090 GN=Syap1 PE=1 SV=1	15	8	12	8	365	41.3	4.54	28.44	105	105	111.7	95.1	91.9	91.4	0.00457514	1.15553
Q9WVJ2	Psmd13	26S proteasome non-ATPase regulatory subunit 13 OS=Mus musculus OX=10090 GN=Psmd13 PE=1 SV=1	30	13	21	13	376	42.8	5.71	51.39	102.3	100.5	100.9	99.8	97.2	99.3	0.0629865	1.02497
O08810	Eftud2	116 kDa U5 small nuclear ribonucleoprotein component OS=Mus musculus OX=10090 GN=Eftud2 PE=1 SV=1	11	10	11	9	971	109.3	5	33.33	89.7	91.1	96.6	107.5	106.7	108.5	0.0022385	0.859622
Q791V5	Mtch2	Mitochondrial carrier homolog 2 OS=Mus musculus OX=10090 GN=Mtch2 PE=1 SV=1	24	5	9	5	303	33.5	8.25	33.95	94	88.9	91.7	109.9	107.9	107.5	0.000513308	0.844144
P55050	Fabp2	Fatty acid-binding protein, intestinal OS=Mus musculus OX=10090 GN=Fabp2 PE=1 SV=2	78	10	21	10	132	15.1	7.24	46.3	143.5	141.4	143	58.2	56.2	57.7	6.59013e-08	2.48635
Q61545	Ewsr1	RNA-binding protein EWS OS=Mus musculus OX=10090 GN=Ewsr1 PE=1 SV=2	13	7	13	7	655	68.4	9.33	36.4	91.3	89.2	91.8	110	107.6	110.2	8.85994e-05	0.830689
O35286	Dhx15	Pre-mRNA-splicing factor ATP-dependent RNA helicase DHX15 OS=Mus musculus OX=10090 GN=Dhx15 PE=1 SV=2	15	12	15	12	795	90.9	7.46	37.93	93.5	96.8	92.6	106.3	105.6	105.3	0.000951204	0.891866
P53994	Rab2a	Ras-related protein Rab-2A OS=Mus musculus OX=10090 GN=Rab2a PE=1 SV=1	29	5	10	5	212	23.5	6.54	40.06	97.9	102.4	95.4	97.8	101.3	105.2	0.387668	0.971738
P01878		Ig alpha chain C region OS=Mus musculus OX=10090 PE=1 SV=1	21	6	8	6	344	36.9	5.06	29.33	58.4	58.9	72.1	132.5	136.9	141.3	0.000138558	0.461164
P10922	H1-0	Histone H1.0 OS=Mus musculus OX=10090 GN=H1-0 PE=2 SV=4	28	5	13	5	194	20.8	10.9	37.42	80.1	78.8	80.3	119.3	121.4	120	8.06831e-07	0.663155
Q6NSR8	Npepl1	Probable aminopeptidase NPEPL1 OS=Mus musculus OX=10090 GN=Npepl1 PE=1 SV=1	23	7	7	7	524	55.9	6.84	22.29	95.4	100.7	93.2	104.1	103	103.6	0.0337753	0.931123
Q9QZQ8	H2afy	Core histone macro-H2A.1 OS=Mus musculus OX=10090 GN=H2afy PE=1 SV=3	22	7	12	7	372	39.7	9.8	42.66	92.7	85.5	89.5	112.1	109.2	111.1	0.000661676	0.805355
Q3V3R4	Itga1	Integrin alpha-1 OS=Mus musculus OX=10090 GN=Itga1 PE=1 SV=2	11	14	19	14	1179	130.7	6.2	42.33	99.9	99.8	100.8	99.3	101.5	98.7	0.732304	1.00334
P35550	Fbl	rRNA 2'-O-methyltransferase fibrillarin OS=Mus musculus OX=10090 GN=Fbl PE=1 SV=2	27	9	16	9	327	34.3	10.24	41.33	83.5	81	82.8	117.6	117.4	117.7	1.241e-06	0.701162
P12367	Prkar2a	cAMP-dependent protein kinase type II-alpha regulatory subunit OS=Mus musculus OX=10090 GN=Prkar2a PE=1 SV=2	33	12	17	12	401	45.4	4.89	39.8	100.3	102.7	101	99.6	98	98.4	0.0361416	1.02703
P62082	Rps7	40S ribosomal protein S7 OS=Mus musculus OX=10090 GN=Rps7 PE=2 SV=1	36	9	17	9	194	22.1	10.1	44.96	94.4	95.9	93.9	104.9	105.5	105.4	7.44819e-05	0.899937
Q810J8	Zfyve1	Zinc finger FYVE domain-containing protein 1 OS=Mus musculus OX=10090 GN=Zfyve1 PE=1 SV=2	15	11	14	11	777	86.9	7.34	37.86	103.2	92.4	99.2	101.1	101.8	102.3	0.335789	0.965924
Q9JL35	Hmgn5	High mobility group nucleosome-binding domain-containing protein 5 OS=Mus musculus OX=10090 GN=Hmgn5 PE=1 SV=2	19	8	11	8	406	45.3	4.37	31.4	88.6	88.1	90.1	111.6	112.3	109.4	3.09477e-05	0.80048
Q811D0	Dlg1	Disks large homolog 1 OS=Mus musculus OX=10090 GN=Dlg1 PE=1 SV=1	14	13	15	13	905	100.1	5.8	34.95	100.4	100.4	101.9	96.1	102.7	98.5	0.417403	1.01816
P46061	Rangap1	Ran GTPase-activating protein 1 OS=Mus musculus OX=10090 GN=Rangap1 PE=1 SV=2	19	10	10	10	589	63.5	4.68	26.78	93.3	92.8	97.7	100.6	106.7	108.9	0.0210995	0.897533
Q7TQ48	Srl	Sarcalumenin OS=Mus musculus OX=10090 GN=Srl PE=1 SV=1	13	11	13	11	910	99.1	4.46	33.61	171.5	172.6	178.3	25	26.7	26	2.72312e-07	6.72329
P13439	Umps	Uridine 5'-monophosphate synthase OS=Mus musculus OX=10090 GN=Umps PE=1 SV=3	26	12	13	12	481	52.3	6.61	27.46	93.2	91.9	96	102.5	107.9	108.5	0.00506526	0.881468
P84099	Rpl19	60S ribosomal protein L19 OS=Mus musculus OX=10090 GN=Rpl19 PE=1 SV=1	23	6	16	6	196	23.5	11.47	43.38	92.4	89.2	91.7	110.4	107.8	108.5	0.00013844	0.836547
Q99JI6	Rap1b	Ras-related protein Rap-1b OS=Mus musculus OX=10090 GN=Rap1b PE=1 SV=2	36	8	13	4	184	20.8	5.78	28.95	97.3	96	95.6	102.2	104.3	104.5	0.00119761	0.928939
Q9DBC7	Prkar1a	cAMP-dependent protein kinase type I-alpha regulatory subunit OS=Mus musculus OX=10090 GN=Prkar1a PE=1 SV=3	27	9	12	9	381	43.2	5.35	33.62	100.7	106.9	104.5	96.5	95.1	96.4	0.0124665	1.08368
Q9QYR7	Acot3	Acyl-coenzyme A thioesterase 3 OS=Mus musculus OX=10090 GN=Acot3 PE=1 SV=1	17	7	14	2	432	47.5	7.46	37.76	104.8	99.8	115	89.7	98	92.9	0.0628297	1.13899
Q60676	Ppp5c	Serine/threonine-protein phosphatase 5 OS=Mus musculus OX=10090 GN=Ppp5c PE=1 SV=3	18	10	11	10	499	56.8	6.2	26.55	98.9	98.2	99.4	100.3	100.4	102.8	0.0583661	0.976936
Q80Y14	Glrx5	Glutaredoxin-related protein 5, mitochondrial OS=Mus musculus OX=10090 GN=Glrx5 PE=1 SV=2	35	4	12	4	152	16.3	6.55	45.2	104.1	103.9	101.8	98.7	94.9	96.6	0.00781508	1.06754
Q9WUM3	Coro1b	Coronin-1B OS=Mus musculus OX=10090 GN=Coro1b PE=1 SV=1	22	10	14	10	484	53.9	5.78	40.64	96.4	97	96.1	103.9	101.6	105	0.00250223	0.932367
Q61702	Itih1	Inter-alpha-trypsin inhibitor heavy chain H1 OS=Mus musculus OX=10090 GN=Itih1 PE=1 SV=2	12	11	13	11	907	101	6.96	25.18	96.1	97.6	95.9	105.8	101	103.6	0.00957868	0.93299
O35226	Psmd4	26S proteasome non-ATPase regulatory subunit 4 OS=Mus musculus OX=10090 GN=Psmd4 PE=1 SV=1	26	8	12	8	376	40.7	4.79	34.59	100.3	101.1	98.4	99.5	97	103.6	0.964025	0.999
Q9D5V5	Cul5	Cullin-5 OS=Mus musculus OX=10090 GN=Cul5 PE=1 SV=3	13	9	10	9	780	90.9	7.81	26.83	108	104.4	108.2	90.3	93.4	95.7	0.00232525	1.14746
Q283N4	Urad	2-oxo-4-hydroxy-4-carboxy-5-ureidoimidazoline decarboxylase OS=Mus musculus OX=10090 GN=Urad PE=1 SV=1	37	7	11	7	178	20	6.11	35.42	81.5	80	80.6	121.2	117.3	119.4	5.72369e-06	0.676446
P23249	Mov10	Putative helicase MOV-10 OS=Mus musculus OX=10090 GN=Mov10 PE=1 SV=2	14	13	14	13	1004	113.5	9.01	27.92	83.4	91.8	89.6	109.1	113.2	112.9	0.00117046	0.789976
P47955	Rplp1	60S acidic ribosomal protein P1 OS=Mus musculus OX=10090 GN=Rplp1 PE=1 SV=1	53	3	7	3	114	11.5	4.32	36.04	95	99.7	97.3	99	103.4	105.7	0.0879395	0.947744
P62874	Gnb1	Guanine nucleotide-binding protein G(I)/G(S)/G(T) subunit beta-1 OS=Mus musculus OX=10090 GN=Gnb1 PE=1 SV=3	24	7	16	4	340	37.4	6	45.76	98.3	96.7	91.8	105.7	104.4	103.1	0.0136781	0.915709
Q9DCT8	Crip2	Cysteine-rich protein 2 OS=Mus musculus OX=10090 GN=Crip2 PE=1 SV=1	44	6	10	6	208	22.7	8.63	33.35	93.5	93.1	96.4	104.9	105.8	106.4	0.000544534	0.892463
Q6ZQI3	Mlec	Malectin OS=Mus musculus OX=10090 GN=Mlec PE=1 SV=2	25	8	13	8	291	32.3	6.05	39.43	100.8	100.3	97.6	100.5	100.4	100.5	0.416626	0.991042
P19253	Rpl13a	60S ribosomal protein L13a OS=Mus musculus OX=10090 GN=Rpl13a PE=1 SV=4	29	7	24	7	203	23.4	11.02	75.21	90.1	92.3	90.7	108.8	109.3	108.7	1.25455e-05	0.835679
O35593	Psmd14	26S proteasome non-ATPase regulatory subunit 14 OS=Mus musculus OX=10090 GN=Psmd14 PE=1 SV=2	31	8	11	8	310	34.6	6.52	33.09	104	98.1	101.3	97.6	100.6	98.5	0.31006	1.02258
Q60692	Psmb6	Proteasome subunit beta type-6 OS=Mus musculus OX=10090 GN=Psmb6 PE=1 SV=3	33	7	12	7	238	25.4	5.11	40.99	96.3	95.2	97.2	104	104.4	103	0.000445276	0.927103
O55111	Dsg2	Desmoglein-2 OS=Mus musculus OX=10090 GN=Dsg2 PE=1 SV=3	13	12	12	12	1122	122.3	5.3	27.01	79.7	75.9	81	121.2	121.1	121.1	1.02242e-05	0.651073
P46935	Nedd4	E3 ubiquitin-protein ligase NEDD4 OS=Mus musculus OX=10090 GN=Nedd4 PE=1 SV=3	12	10	15	9	887	102.6	5.26	29.86	95	92	101.4	106.1	100.1	105.4	0.082633	0.925546
P49312	Hnrnpa1	Heterogeneous nuclear ribonucleoprotein A1 OS=Mus musculus OX=10090 GN=Hnrnpa1 PE=1 SV=2	32	9	31	6	320	34.2	9.23	56.44	93.4	91	89.8	106.8	110.1	108.8	0.00027501	0.841879
Q5F2E7	Nufip2	Nuclear fragile X mental retardation-interacting protein 2 OS=Mus musculus OX=10090 GN=Nufip2 PE=1 SV=1	20	11	13	11	692	75.6	8.7	26.56	94.5	93.7	101.9	103.1	104.9	101.9	0.074495	0.936108
Q99M87	Dnaja3	DnaJ homolog subfamily A member 3, mitochondrial OS=Mus musculus OX=10090 GN=Dnaja3 PE=1 SV=1	24	9	11	9	480	52.4	9.22	31.85	100.1	98.5	101.9	100.7	100.2	98.6	0.789614	1.00334
P70266	Pfkfb1	6-phosphofructo-2-kinase/fructose-2,6-bisphosphatase 1 OS=Mus musculus OX=10090 GN=Pfkfb1 PE=1 SV=2	20	9	13	9	471	54.8	6.76	31.9	106.3	104.7	109.5	93.2	94.9	91.3	0.00144613	1.1471
Q03249	Galt	Galactose-1-phosphate uridylyltransferase OS=Mus musculus OX=10090 GN=Galt PE=1 SV=3	15	5	9	5	379	43.2	6.77	28.19	88	92.7	91.2	108.1	111.4	108.4	0.000428857	0.829216
P63323	Rps12	40S ribosomal protein S12 OS=Mus musculus OX=10090 GN=Rps12 PE=1 SV=2	42	5	16	5	132	14.5	7.24	51.03	93.8	93.6	93.7	108.1	106.7	104.3	0.000337669	0.880915
P23475	Xrcc6	X-ray repair cross-complementing protein 6 OS=Mus musculus OX=10090 GN=Xrcc6 PE=1 SV=5	16	10	12	10	608	69.4	6.79	27.56	98.7	90.6	96.6	104.9	105.3	104	0.0184741	0.90993
O70305	Atxn2	Ataxin-2 OS=Mus musculus OX=10090 GN=Atxn2 PE=1 SV=1	11	11	13	11	1285	136.4	9.55	34.86	104	105.4	103.9	96.5	94.9	95.4	0.000198685	1.0924
Q8VH51	Rbm39	RNA-binding protein 39 OS=Mus musculus OX=10090 GN=Rbm39 PE=1 SV=2	14	6	8	6	530	59.4	10.1	29.13	87.8	86.6	93.4	110.1	111.6	110.6	0.00055334	0.805898
Q61655	Ddx19a	ATP-dependent RNA helicase DDX19A OS=Mus musculus OX=10090 GN=Ddx19a PE=1 SV=2	20	11	14	11	478	53.9	6.67	30.09	94.1	96.2	95.5	103.1	105.2	105.9	0.000818362	0.909612
O09159	Man2b1	Lysosomal alpha-mannosidase OS=Mus musculus OX=10090 GN=Man2b1 PE=1 SV=4	10	8	10	8	1013	114.6	8.13	27.93	88	91	86.6	110.3	115.3	108.7	0.00064594	0.794496
Q9JLT4	Txnrd2	Thioredoxin reductase 2, mitochondrial OS=Mus musculus OX=10090 GN=Txnrd2 PE=1 SV=4	14	7	10	7	524	56.6	8.46	31.05	98.9	99.8	102.3	98.7	98.4	101.9	0.682232	1.00669
Q9CYI4	Luc7l	Putative RNA-binding protein Luc7-like 1 OS=Mus musculus OX=10090 GN=Luc7l PE=1 SV=2	16	6	12	2	371	43.9	9.88	35.35	98	100.3	105.7	106.6	99.4	90.1	0.644945	1.02668
P25911	Lyn	Tyrosine-protein kinase Lyn OS=Mus musculus OX=10090 GN=Lyn PE=1 SV=4	22	10	10	8	512	58.8	7.15	28.44	88.7	102	93.9	101.5	110.4	103.5	0.0950724	0.902346
Q8R0F8	Fahd1	Acylpyruvase FAHD1, mitochondrial OS=Mus musculus OX=10090 GN=Fahd1 PE=1 SV=2	33	7	15	7	227	25.2	7.69	35.33	102.3	100	98.4	99.7	101.2	98.6	0.783259	1.00401
Q9QYE6	Golga5	Golgin subfamily A member 5 OS=Mus musculus OX=10090 GN=Golga5 PE=1 SV=2	15	11	12	11	729	82.3	6.23	30.42	99	98.1	105	101	96.3	100.7	0.632662	1.01376
Q3URE1	Acsf3	Malonate--CoA ligase ACSF3, mitochondrial OS=Mus musculus OX=10090 GN=Acsf3 PE=1 SV=2	21	14	18	14	583	65	8.02	38.2	105.9	107.7	108.5	93	88.4	96.5	0.00395654	1.15905
Q99LY9	Ndufs5	NADH dehydrogenase [ubiquinone] iron-sulfur protein 5 OS=Mus musculus OX=10090 GN=Ndufs5 PE=1 SV=3	72	8	12	8	106	12.6	8.92	37.34	99.3	96.6	97.9	106.2	94.5	105.6	0.343672	0.95919
Q9D855	Uqcrb	Cytochrome b-c1 complex subunit 7 OS=Mus musculus OX=10090 GN=Uqcrb PE=1 SV=3	50	8	17	8	111	13.5	9.11	47.47	97.7	96.5	96.1	100.8	108.2	100.7	0.0628776	0.937359
Q99KN9	Clint1	Clathrin interactor 1 OS=Mus musculus OX=10090 GN=Clint1 PE=1 SV=2	14	11	13	11	631	68.5	6.25	37.42	96.5	92.7	96.3	99.6	106.4	108.4	0.0304563	0.908079
Q9CQC6	Bzw1	Basic leucine zipper and W2 domain-containing protein 1 OS=Mus musculus OX=10090 GN=Bzw1 PE=1 SV=1	26	13	18	13	419	48	5.92	43.05	95.1	94.8	99.1	101.7	102	107.3	0.0326826	0.92926
Q9WUU7	Ctsz	Cathepsin Z OS=Mus musculus OX=10090 GN=Ctsz PE=1 SV=1	19	6	13	6	306	34	6.6	37.37	64.8	64.5	63.4	138.1	133.5	135.7	8.65176e-07	0.473116
P08752	Gnai2	Guanine nucleotide-binding protein G(i) subunit alpha-2 OS=Mus musculus OX=10090 GN=Gnai2 PE=1 SV=5	26	9	12	4	355	40.5	5.45	33.53	102.4	95.3	96.9	104.2	95.9	105.3	0.381494	0.964637
Q9QYI3	Dnajc7	DnaJ homolog subfamily C member 7 OS=Mus musculus OX=10090 GN=Dnajc7 PE=1 SV=2	20	11	12	11	494	56.4	6.49	26.78	88.1	91.9	89.5	110.2	108.7	111.6	0.000127063	0.815431
O35609	Scamp3	Secretory carrier-associated membrane protein 3 OS=Mus musculus OX=10090 GN=Scamp3 PE=1 SV=3	21	5	9	5	349	38.4	7.64	36.76	92.6	97.5	97.9	103.8	103.8	104.4	0.00956775	0.923077
Q9CPX6	Atg3	Ubiquitin-like-conjugating enzyme ATG3 OS=Mus musculus OX=10090 GN=Atg3 PE=1 SV=1	23	8	14	8	314	35.8	4.72	36.59	93.4	96.3	98.3	104.5	105.5	102.1	0.00998123	0.922781
Q5HZI1	Mtus1	Microtubule-associated tumor suppressor 1 homolog OS=Mus musculus OX=10090 GN=Mtus1 PE=1 SV=2	11	14	16	14	1210	134.3	6.86	28.44	92	96	94.3	100.4	110.3	106.9	0.0197237	0.888854
Q8K2C6	Sirt5	NAD-dependent protein deacylase sirtuin-5, mitochondrial OS=Mus musculus OX=10090 GN=Sirt5 PE=1 SV=1	26	7	7	7	310	34.1	8.53	29.12	106	104.1	110.4	90.7	94.4	94.4	0.00363085	1.14669
Q9CQF9	Pcyox1	Prenylcysteine oxidase OS=Mus musculus OX=10090 GN=Pcyox1 PE=1 SV=1	26	11	13	11	505	56.5	6.92	31.67	105.2	102	103.4	93.8	95.9	99.6	0.0212946	1.07363
Q9R1S7	Abcc6	Multidrug resistance-associated protein 6 OS=Mus musculus OX=10090 GN=Abcc6 PE=1 SV=3	8	11	13	11	1498	164.8	8.21	32.43	95	95	98.7	104.4	102.5	104.3	0.00555077	0.927699
Q8BUK6	Hook3	Protein Hook homolog 3 OS=Mus musculus OX=10090 GN=Hook3 PE=1 SV=2	15	11	11	10	718	83.2	5.19	27.23	101.8	97.2	98.9	99.9	101.2	101	0.37463	0.986097
P62827	Ran	GTP-binding nuclear protein Ran OS=Mus musculus OX=10090 GN=Ran PE=1 SV=3	28	7	13	7	216	24.4	7.49	48.03	97.2	93.1	94.9	105.7	103.7	105.4	0.00181246	0.905972
Q01730	Rsu1	Ras suppressor protein 1 OS=Mus musculus OX=10090 GN=Rsu1 PE=1 SV=3	31	8	15	8	277	31.5	8.88	38.58	98.4	96.4	96.9	104.4	100.6	103.3	0.0123821	0.946156
Q7TQI3	Otub1	Ubiquitin thioesterase OTUB1 OS=Mus musculus OX=10090 GN=Otub1 PE=1 SV=2	31	6	10	6	271	31.3	4.94	35.25	98.9	96.9	100.7	101	100.4	102	0.126017	0.977258
P63276	Rps17	40S ribosomal protein S17 OS=Mus musculus OX=10090 GN=Rps17 PE=1 SV=2	16	6	15	6	135	15.5	9.85	48.1	91.6	90.1	91.9	109.4	109.1	107.8	1.89112e-05	0.838492
Q91YP2	Nln	Neurolysin, mitochondrial OS=Mus musculus OX=10090 GN=Nln PE=1 SV=1	17	11	16	11	704	80.4	6.44	28.51	104.2	106.1	103.3	93.7	96.2	96.6	0.00181106	1.09459
Q60710	Samhd1	Deoxynucleoside triphosphate triphosphohydrolase SAMHD1 OS=Mus musculus OX=10090 GN=Samhd1 PE=1 SV=3	19	13	13	13	658	75.8	7.93	33.73	97.7	98.1	99	102.5	100.4	102.3	0.0108881	0.965924
Q9R257	Hebp1	Heme-binding protein 1 OS=Mus musculus OX=10090 GN=Hebp1 PE=1 SV=2	36	6	7	6	190	21.1	5.26	27.26	94.5	89.6	93.2	108.5	108.6	105.6	0.00101645	0.859312
P22892	Ap1g1	AP-1 complex subunit gamma-1 OS=Mus musculus OX=10090 GN=Ap1g1 PE=1 SV=3	9	8	11	8	822	91.3	6.8	36.81	96.2	94.9	93	107.1	103.7	105.1	0.00144239	0.899335
P29351	Ptpn6	Tyrosine-protein phosphatase non-receptor type 6 OS=Mus musculus OX=10090 GN=Ptpn6 PE=1 SV=2	23	11	14	11	595	67.5	7.81	28.44	102.2	101.9	102.7	98.3	96.5	98.3	0.0020856	1.04674
P47754	Capza2	F-actin-capping protein subunit alpha-2 OS=Mus musculus OX=10090 GN=Capza2 PE=1 SV=3	35	8	11	6	286	32.9	5.85	33.08	98.9	94.7	95.3	102.2	101	107.9	0.0415544	0.92864
P63330	Ppp2ca	Serine/threonine-protein phosphatase 2A catalytic subunit alpha isoform OS=Mus musculus OX=10090 GN=Ppp2ca PE=1 SV=1	34	9	14	1	309	35.6	5.54	38.94	103.1	100.7	98.9	98.3	98.6	100.3	0.250868	1.01851
O88967	Yme1l1	ATP-dependent zinc metalloprotease YME1L1 OS=Mus musculus OX=10090 GN=Yme1l1 PE=1 SV=1	13	8	8	8	715	80	8.97	27.65	97.6	93.3	96.1	103.6	104.1	105.3	0.00308712	0.916933
Q9R0M6	Rab9a	Ras-related protein Rab-9A OS=Mus musculus OX=10090 GN=Rab9a PE=1 SV=1	39	7	9	7	201	22.9	5.66	29.16	88.9	91.6	95.8	110.1	107.9	105.8	0.00257037	0.853305
O54774	Ap3d1	AP-3 complex subunit delta-1 OS=Mus musculus OX=10090 GN=Ap3d1 PE=1 SV=1	11	11	13	11	1199	135	7.37	23.51	99.4	96.8	96.4	102.2	99	106.2	0.0970193	0.951854
Q6P069	Sri	Sorcin OS=Mus musculus OX=10090 GN=Sri PE=1 SV=1	46	8	10	8	198	21.6	5.59	26.65	89.9	85.8	84.8	115.7	110.9	113	0.000226896	0.767079
O08539	Bin1	Myc box-dependent-interacting protein 1 OS=Mus musculus OX=10090 GN=Bin1 PE=1 SV=1	18	9	10	7	588	64.4	5.03	29.87	105.9	108.7	108.8	90.6	89.3	96.7	0.00322025	1.1692
P57759	Erp29	Endoplasmic reticulum resident protein 29 OS=Mus musculus OX=10090 GN=Erp29 PE=1 SV=2	36	8	12	8	262	28.8	6.15	26.32	95.1	91.8	91.5	108.3	107.1	106.3	0.000364863	0.865403
Q8K023	Akr1c18	Aldo-keto reductase family 1 member C18 OS=Mus musculus OX=10090 GN=Akr1c18 PE=1 SV=2	16	7	20	3	323	37.2	6.46	62.64	76.9	77.7	78.6	119.5	126.5	120.8	3.54826e-05	0.635769
P28063	Psmb8	Proteasome subunit beta type-8 OS=Mus musculus OX=10090 GN=Psmb8 PE=1 SV=2	36	9	13	9	276	30.2	6.68	33.39	97.9	99.9	100.6	99.9	99.2	102.5	0.454545	0.98939
P58044	Idi1	Isopentenyl-diphosphate Delta-isomerase 1 OS=Mus musculus OX=10090 GN=Idi1 PE=1 SV=1	26	7	12	7	227	26.3	6.16	39.43	56.6	57.8	60	142	139.9	143.6	5.58139e-07	0.409871
Q922U2	Krt5	Keratin, type II cytoskeletal 5 OS=Mus musculus OX=10090 GN=Krt5 PE=1 SV=1	15	13	24	4	580	61.7	7.75	40.67	93.2	90.4	89.4	110.5	108.3	108.2	0.000189722	0.834862
P00493	Hprt1	Hypoxanthine-guanine phosphoribosyltransferase OS=Mus musculus OX=10090 GN=Hprt1 PE=1 SV=3	36	6	10	6	218	24.6	6.68	27.67	107.3	107.8	104.7	93.4	92.3	94.4	0.000310707	1.14174
P14206	Rpsa	40S ribosomal protein SA OS=Mus musculus OX=10090 GN=Rpsa PE=1 SV=4	26	6	14	6	295	32.8	4.87	43.2	93.5	90.8	91.9	107.6	108.7	107.5	5.39084e-05	0.852996
P60766	Cdc42	Cell division control protein 42 homolog OS=Mus musculus OX=10090 GN=Cdc42 PE=1 SV=2	27	5	11	4	191	21.2	6.55	38.17	89.7	90.9	89.5	110.9	109.9	109.1	8.05699e-06	0.818733
Q8BHG2	Czib	CXXC motif containing zinc binding protein OS=Mus musculus OX=10090 GN=Czib PE=1 SV=1	60	9	11	9	160	18	5.12	35.65	103.5	102.8	102.9	96.8	95.7	98.3	0.00144527	1.06327
Q91VS8	Farp2	FERM, ARHGEF and pleckstrin domain-containing protein 2 OS=Mus musculus OX=10090 GN=Farp2 PE=1 SV=2	9	9	12	9	1065	121.2	8.44	29.3	96.7	93.4	95.6	102.5	104.8	107	0.00418107	0.909004
Q921S7	Mrpl37	39S ribosomal protein L37, mitochondrial OS=Mus musculus OX=10090 GN=Mrpl37 PE=1 SV=1	25	10	12	10	423	48.3	8.84	25.72	80.9	83.6	74.9	139.5	124	97.1	0.0331033	0.663894
Q8BYK6	Ythdf3	YTH domain-containing family protein 3 OS=Mus musculus OX=10090 GN=Ythdf3 PE=1 SV=2	16	8	10	5	585	63.9	9.04	31.94	94	101.8	96.2	103.1	103.1	101.8	0.086872	0.948052
Q9CPR4	Rpl17	60S ribosomal protein L17 OS=Mus musculus OX=10090 GN=Rpl17 PE=1 SV=3	28	5	16	5	184	21.4	10.18	38.04	90.2	86.5	89.4	110.6	112.7	110.6	6.9115e-05	0.796945
P00405	Mtco2	Cytochrome c oxidase subunit 2 OS=Mus musculus OX=10090 GN=Mtco2 PE=1 SV=1	31	6	20	6	227	26	4.73	42.69	102.6	99.1	101.5	101.7	97.1	98.1	0.293363	1.02122
Q9DB20	Atp5po	ATP synthase subunit O, mitochondrial OS=Mus musculus OX=10090 GN=Atp5po PE=1 SV=1	35	7	22	7	213	23.3	9.99	48.86	98.5	98.5	98.8	103.4	99.7	101	0.0638357	0.972706
Q8CAK1	Iba57	Putative transferase CAF17 homolog, mitochondrial OS=Mus musculus OX=10090 GN=Iba57 PE=1 SV=1	19	5	8	5	358	38.4	9.01	27.72	105.6	109.6	104.7	89.5	97.3	93.4	0.00812979	1.14168
Q9CYN2	Spcs2	Signal peptidase complex subunit 2 OS=Mus musculus OX=10090 GN=Spcs2 PE=1 SV=1	42	11	13	11	226	25	8.57	23.76	90.8	90.8	89.5	110.2	108.5	110.1	1.04823e-05	0.824513
Q8R1X6	Spart	Spartin OS=Mus musculus OX=10090 GN=Spart PE=1 SV=1	20	11	11	11	671	72.6	5.86	28.95	102.7	106.1	100.9	95.1	98.6	96.6	0.0241881	1.06683
Q8C165	Pm20d1	N-fatty-acyl-amino acid synthase/hydrolase PM20D1 OS=Mus musculus OX=10090 GN=Pm20d1 PE=1 SV=1	14	5	5	5	503	55.6	6.43	24.5	95.6	95.8	96.9	104.6	104.6	102.6	0.000551706	0.924631
P62830	Rpl23	60S ribosomal protein L23 OS=Mus musculus OX=10090 GN=Rpl23 PE=1 SV=1	51	6	9	6	140	14.9	10.51	34	93.4	93.6	93.6	107.5	105.5	106.5	2.38949e-05	0.878247
Q99K23	Ufsp2	Ufm1-specific protease 2 OS=Mus musculus OX=10090 GN=Ufsp2 PE=1 SV=1	20	6	7	6	461	52.5	6.76	25.57	94.4	103.8	97.9	95.1	107.8	101	0.600681	0.974334
Q8R0X7	Sgpl1	Sphingosine-1-phosphate lyase 1 OS=Mus musculus OX=10090 GN=Sgpl1 PE=1 SV=1	16	9	13	9	568	63.6	9.1	34.72	93	91.9	93.1	109.1	106.9	106	0.000124645	0.863354
P11881	Itpr1	Inositol 1,4,5-trisphosphate receptor type 1 OS=Mus musculus OX=10090 GN=Itpr1 PE=1 SV=2	5	13	14	7	2749	313	6.04	26.64	112.1	110.4	108.9	84.8	90.9	92.9	0.00130263	1.2338
Q61554	Fbn1	Fibrillin-1 OS=Mus musculus OX=10090 GN=Fbn1 PE=1 SV=2	4	10	12	10	2873	312.1	4.92	24.58	109.8	113	112.2	88.5	88.6	88	1.84998e-05	1.26367
Q66JS6	Eif3j2	Eukaryotic translation initiation factor 3 subunit J-B OS=Mus musculus OX=10090 GN=Eif3j2 PE=1 SV=1	30	8	12	8	263	29.5	4.81	30.98	96.3	92	95.9	107.5	104.9	103.4	0.0044369	0.899937
Q6Q899	Ddx58	Antiviral innate immune response receptor RIG-I OS=Mus musculus OX=10090 GN=Ddx58 PE=1 SV=2	11	12	12	12	926	105.9	6.65	32.6	98.9	95.7	98.5	101.6	104.2	101.1	0.029781	0.955034
Q8BM55	Tmem214	Transmembrane protein 214 OS=Mus musculus OX=10090 GN=Tmem214 PE=1 SV=1	16	13	14	13	687	76.4	9.29	34.51	95.1	95.8	94.2	104.9	106.8	103.2	0.000949714	0.905367
Q3TDN2	Faf2	FAS-associated factor 2 OS=Mus musculus OX=10090 GN=Faf2 PE=1 SV=2	26	8	11	8	445	52.4	5.47	38.31	96.2	90.8	92.8	105.6	105.8	108.8	0.00203325	0.873829
Q9WUQ2	Preb	Prolactin regulatory element-binding protein OS=Mus musculus OX=10090 GN=Preb PE=1 SV=1	20	7	9	7	417	45.4	8.76	23.6	96.3	100.5	95.5	103.5	103.2	101	0.0419198	0.949951
Q7TNG5	Eml2	Echinoderm microtubule-associated protein-like 2 OS=Mus musculus OX=10090 GN=Eml2 PE=1 SV=1	20	11	12	11	649	70.7	6.28	28.58	98.9	102	102	98.5	100.6	98	0.212514	1.01952
Q9CXW2	Mrps22	28S ribosomal protein S22, mitochondrial OS=Mus musculus OX=10090 GN=Mrps22 PE=1 SV=1	25	9	11	9	359	41.2	8.56	31.97	98.8	96.1	99.1	104.2	99.2	102.6	0.0849758	0.960784
P62317	Snrpd2	Small nuclear ribonucleoprotein Sm D2 OS=Mus musculus OX=10090 GN=Snrpd2 PE=1 SV=1	58	7	13	7	118	13.5	9.91	31.82	88	86.8	88.4	113.2	111.4	112.2	4.15437e-06	0.781473
Q8K3K8	Optn	Optineurin OS=Mus musculus OX=10090 GN=Optn PE=1 SV=1	18	10	11	10	584	67	5.26	26.43	98.5	101	97.3	101.2	101.8	100.2	0.146336	0.978892
P62852	Rps25	40S ribosomal protein S25 OS=Mus musculus OX=10090 GN=Rps25 PE=1 SV=1	42	7	18	7	125	13.7	10.11	43.03	92.7	92.5	91.9	108.5	107.4	107	7.34839e-06	0.85816
P42208	Septin2	Septin-2 OS=Mus musculus OX=10090 GN=Septin2 PE=1 SV=2	29	10	10	10	361	41.5	6.55	28.7	94.4	93.8	96	100.9	109.4	105.5	0.0143473	0.899937
O08966	Slc22a1	Solute carrier family 22 member 1 OS=Mus musculus OX=10090 GN=Slc22a1 PE=1 SV=2	14	7	10	7	556	61.5	6.67	32.59	97.3	99.4	101.7	100.8	101.2	99.6	0.476249	0.98939
Q9D554	Sf3a3	Splicing factor 3A subunit 3 OS=Mus musculus OX=10090 GN=Sf3a3 PE=1 SV=2	23	10	12	10	501	58.8	5.34	28.3	93.4	91.1	91.3	105.9	105.7	112.6	0.00248649	0.850709
Q920A5	Scpep1	Retinoid-inducible serine carboxypeptidase OS=Mus musculus OX=10090 GN=Scpep1 PE=1 SV=2	21	9	15	9	452	50.9	5.66	33.11	62.2	62.2	62.9	137.1	138.3	137.2	7.71162e-09	0.453951
P70335	Rock1	Rho-associated protein kinase 1 OS=Mus musculus OX=10090 GN=Rock1 PE=1 SV=1	10	15	15	13	1354	158.1	5.86	25.48	98.4	96.9	100.1	98.5	106	100.1	0.28069	0.969796
Q3URS9	Ccdc51	Mitochondrial potassium channel OS=Mus musculus OX=10090 GN=Ccdc51 PE=1 SV=1	22	8	12	8	406	45.1	8.09	30.11	98.2	99.8	96.4	99.6	100.6	105.5	0.143037	0.963036
Q8BYU6	Tor1aip2	Torsin-1A-interacting protein 2 OS=Mus musculus OX=10090 GN=Tor1aip2 PE=1 SV=1	23	7	11	6	502	54.5	4.86	29.86	95.7	90.3	92.1	106.7	105.2	109.9	0.00229827	0.864201
Q8K1E0	Stx5	Syntaxin-5 OS=Mus musculus OX=10090 GN=Stx5 PE=1 SV=3	20	6	7	6	355	39.7	8.92	25.47	101.8	91.6	99.4	105.6	99.6	102.1	0.243514	0.952815
P61358	Rpl27	60S ribosomal protein L27 OS=Mus musculus OX=10090 GN=Rpl27 PE=1 SV=2	40	7	14	7	136	15.8	10.56	37.49	92.9	96.6	91.2	103.5	108.3	107.6	0.00413155	0.878835
Q8QZR1	Tat	Tyrosine aminotransferase OS=Mus musculus OX=10090 GN=Tat PE=1 SV=1	23	9	11	9	454	50.5	5.53	34.71	65.2	64.3	67.9	133.3	134.4	134.8	5.15312e-07	0.490435
Q9Z2A7	Dgat1	Diacylglycerol O-acyltransferase 1 OS=Mus musculus OX=10090 GN=Dgat1 PE=1 SV=1	14	6	8	6	498	56.8	9.39	22.52	95.8	89.6	101.4	101.9	107.7	103.6	0.0824926	0.915709
Q8CI59	Steap3	Metalloreductase STEAP3 OS=Mus musculus OX=10090 GN=Steap3 PE=1 SV=1	18	7	9	7	488	54.7	9.22	27.43	103.4	93.6	94.5	100	101.1	107.4	0.218459	0.944895
Q8BGH2	Samm50	Sorting and assembly machinery component 50 homolog OS=Mus musculus OX=10090 GN=Samm50 PE=1 SV=1	20	7	9	7	469	51.8	6.8	31.78	105	107.9	101.2	95.8	95	95.1	0.00861499	1.09864
Q3UNZ8	Cryzl2	Quinone oxidoreductase-like protein 2 OS=Mus musculus OX=10090 GN=Cryzl2 PE=1 SV=1	27	5	7	5	350	37.8	8.9	23.71	108.8	110.4	103.8	94.2	92.7	90	0.00276844	1.16649
Q9CXW3	Cacybp	Calcyclin-binding protein OS=Mus musculus OX=10090 GN=Cacybp PE=1 SV=1	45	11	15	11	229	26.5	7.87	36.49	96.1	98.1	98.6	102.9	102	102.3	0.00403192	0.953125
Q99K01	Pdxdc1	Pyridoxal-dependent decarboxylase domain-containing protein 1 OS=Mus musculus OX=10090 GN=Pdxdc1 PE=1 SV=2	13	10	11	10	787	87.3	5.48	25.19	103.8	100.3	104.4	97.5	95.1	98.8	0.027252	1.05868
Q80VP1	Epn1	Epsin-1 OS=Mus musculus OX=10090 GN=Epn1 PE=1 SV=3	17	11	13	10	575	60.2	4.81	26.9	98.5	98.7	98.2	100.1	101.4	103.1	0.0253002	0.969796
Q9D1D4	Tmed10	Transmembrane emp24 domain-containing protein 10 OS=Mus musculus OX=10090 GN=Tmed10 PE=1 SV=1	33	8	17	8	219	24.9	6.7	40.2	95.9	95.5	95.3	104.1	105.4	103.8	7.03068e-05	0.915097
P63094	Gnas	Guanine nucleotide-binding protein G(s) subunit alpha isoforms short OS=Mus musculus OX=10090 GN=Gnas PE=1 SV=1	20	8	11	7	394	45.6	5.96	31.17	88.4	92.2	91.3	108.6	111.2	108.3	0.000218706	0.828711
Q9Z211	Pex11a	Peroxisomal membrane protein 11A OS=Mus musculus OX=10090 GN=Pex11a PE=1 SV=1	31	7	11	7	246	28.1	9.83	28.41	152.1	143.6	147.2	53.3	51	52.8	3.11543e-06	2.81922
P42567	Eps15	Epidermal growth factor receptor substrate 15 OS=Mus musculus OX=10090 GN=Eps15 PE=1 SV=1	13	10	11	10	897	98.4	4.6	27.87	92.5	83.8	98.8	108.2	104.1	112.7	0.0293373	0.846462
Q59J78	Ndufaf2	NADH dehydrogenase [ubiquinone] 1 alpha subcomplex assembly factor 2 OS=Mus musculus OX=10090 GN=Ndufaf2 PE=1 SV=1	49	9	12	9	168	19.6	8.25	34	91.5	96.1	94.1	104.7	108.1	105.5	0.00191506	0.885014
P62849	Rps24	40S ribosomal protein S24 OS=Mus musculus OX=10090 GN=Rps24 PE=1 SV=1	36	5	14	5	133	15.4	10.78	39.83	91.4	88.4	89.9	113	107.5	109.8	0.000370683	0.81653
Q9ERS2	Ndufa13	NADH dehydrogenase [ubiquinone] 1 alpha subcomplex subunit 13 OS=Mus musculus OX=10090 GN=Ndufa13 PE=1 SV=3	45	7	12	7	144	16.8	9.48	32.05	96.2	102.1	100.2	102.4	99.3	99.7	0.652983	0.990378
P24668	M6pr	Cation-dependent mannose-6-phosphate receptor OS=Mus musculus OX=10090 GN=M6pr PE=1 SV=1	25	7	11	7	278	31.2	5.39	31.99	95.6	94.9	96.9	104.6	104	104	0.000170852	0.919386
Q8C878	Uba3	NEDD8-activating enzyme E1 catalytic subunit OS=Mus musculus OX=10090 GN=Uba3 PE=1 SV=2	17	7	9	7	462	51.7	5.45	28.92	96	99.2	96.3	102.1	103.4	102.9	0.00662379	0.945201
Q8VC97	Upb1	Beta-ureidopropionase OS=Mus musculus OX=10090 GN=Upb1 PE=1 SV=1	32	9	15	9	393	43.9	6.79	32.67	68.1	69.2	69	128.7	138	127.1	5.24323e-05	0.52387
Q9QUJ7	Acsl4	Long-chain-fatty-acid--CoA ligase 4 OS=Mus musculus OX=10090 GN=Acsl4 PE=1 SV=2	14	8	10	8	711	79	8.28	30.82	80.9	78.8	81.2	119	118.3	121.8	7.2554e-06	0.670844
Q91XT4	Sec16b	Protein transport protein Sec16B OS=Mus musculus OX=10090 GN=Sec16b PE=1 SV=3	14	13	16	13	1051	115.4	6.05	32.24	95.1	100.2	100.1	106.3	98.2	100.1	0.360024	0.969796
Q9D8B4	Ndufa11	NADH dehydrogenase [ubiquinone] 1 alpha subcomplex subunit 11 OS=Mus musculus OX=10090 GN=Ndufa11 PE=1 SV=2	38	4	10	4	141	15	8.35	30.16	102.6	103.6	98.3	100.5	98.4	96.7	0.205136	1.03011
Q9WVA3	Bub3	Mitotic checkpoint protein BUB3 OS=Mus musculus OX=10090 GN=Bub3 PE=1 SV=2	26	7	9	7	326	36.9	6.84	33.06	93	93.1	97	109.5	104.6	102.7	0.00966672	0.893624
Q61749	Eif2b4	Translation initiation factor eIF-2B subunit delta OS=Mus musculus OX=10090 GN=Eif2b4 PE=1 SV=2	22	8	9	8	524	57.6	9.25	23.99	92.5	95.6	93.8	104.5	104.8	108.8	0.00186797	0.886199
P42232	Stat5b	Signal transducer and activator of transcription 5B OS=Mus musculus OX=10090 GN=Stat5b PE=1 SV=1	13	9	11	2	786	89.9	6.05	29.97	94.3	94.1	105.8	115.8	85.1	105	0.71064	0.961752
P58137	Acot8	Acyl-coenzyme A thioesterase 8 OS=Mus musculus OX=10090 GN=Acot8 PE=1 SV=1	33	10	13	10	320	35.8	7.64	26.91	109.4	111.4	111	87.5	89.2	91.6	9.30471e-05	1.23668
Q7M6Y3	Picalm	Phosphatidylinositol-binding clathrin assembly protein OS=Mus musculus OX=10090 GN=Picalm PE=1 SV=1	13	10	15	10	660	71.5	7.91	33.12	98.9	97.8	98.3	102.1	101.2	101.6	0.0013052	0.96753
Q9Z315	Sart1	U4/U6.U5 tri-snRNP-associated protein 1 OS=Mus musculus OX=10090 GN=Sart1 PE=1 SV=1	13	8	9	8	806	90.8	5.82	23.71	104.8	101.7	108	96.3	102.4	86.8	0.119216	1.10158
Q9CPU0	Glo1	Lactoylglutathione lyase OS=Mus musculus OX=10090 GN=Glo1 PE=1 SV=3	61	9	22	9	184	20.8	5.47	55.31	99	104.5	98.6	98.8	100.9	98.2	0.536302	1.0141
Q61247	Serpinf2	Alpha-2-antiplasmin OS=Mus musculus OX=10090 GN=Serpinf2 PE=1 SV=1	19	8	13	8	491	54.9	6.3	32.18	94.5	94.5	95	105.3	102.1	108.6	0.00479632	0.898734
Q9D023	Mpc2	Mitochondrial pyruvate carrier 2 OS=Mus musculus OX=10090 GN=Mpc2 PE=1 SV=1	22	3	11	3	127	14.3	10.61	30.67	105.2	105.6	103.7	94.9	94.6	96	0.000176111	1.10158
Q9JHJ0	Tmod3	Tropomodulin-3 OS=Mus musculus OX=10090 GN=Tmod3 PE=1 SV=1	22	8	11	8	352	39.5	5.14	31.74	94	92.1	93.4	106.6	107.1	106.9	1.89513e-05	0.871803
P19001	Krt19	Keratin, type I cytoskeletal 19 OS=Mus musculus OX=10090 GN=Krt19 PE=1 SV=1	30	13	15	9	403	44.5	5.39	31.51	102.2	100.3	98.5	98.5	97.2	103.3	0.771025	1.00669
Q9JHK4	Rabggta	Geranylgeranyl transferase type-2 subunit alpha OS=Mus musculus OX=10090 GN=Rabggta PE=1 SV=1	21	11	11	11	567	64.9	5.8	26.37	97.9	99.9	96.5	101.3	102.6	101.8	0.022839	0.962709
Q9JLZ3	Auh	Methylglutaconyl-CoA hydratase, mitochondrial OS=Mus musculus OX=10090 GN=Auh PE=1 SV=1	25	8	10	8	314	33.4	9.51	28.09	99.2	95.2	98.5	103.7	98.2	105.3	0.126837	0.953451
E9Q634	Myo1e	Unconventional myosin-Ie OS=Mus musculus OX=10090 GN=Myo1e PE=1 SV=1	11	11	12	11	1107	126.7	9.07	24.5	91.3	93.4	92.9	107.1	109.2	106	0.000192661	0.861309
Q9R0Q3	Tmed2	Transmembrane emp24 domain-containing protein 2 OS=Mus musculus OX=10090 GN=Tmed2 PE=1 SV=1	36	7	14	7	201	22.7	5.17	28.08	97.1	93.1	96.8	103.6	104.8	104.6	0.00293371	0.916933
Q3UPH1	Prrc1	Protein PRRC1 OS=Mus musculus OX=10090 GN=Prrc1 PE=1 SV=1	20	8	11	8	443	46.3	5.95	25.52	103.7	103.9	101.8	93.5	98.4	98.7	0.0259238	1.06469
Q6A0A2	Larp4b	La-related protein 4B OS=Mus musculus OX=10090 GN=Larp4b PE=1 SV=2	17	11	13	11	741	81.6	7.49	31.47	85	91.3	90.6	105.7	112	115.4	0.00313797	0.801261
P62245	Rps15a	40S ribosomal protein S15a OS=Mus musculus OX=10090 GN=Rps15a PE=1 SV=2	32	5	16	5	130	14.8	10.13	44.1	96.5	93.4	96	104	103.3	106.9	0.00297082	0.90993
P62075	Timm13	Mitochondrial import inner membrane translocase subunit Tim13 OS=Mus musculus OX=10090 GN=Timm13 PE=1 SV=1	79	7	11	7	95	10.5	8.18	36.47	100	97.6	98.7	102.8	97.4	103.5	0.294878	0.975634
Q3THE2	Myl12b	Myosin regulatory light chain 12B OS=Mus musculus OX=10090 GN=Myl12b PE=1 SV=2	42	7	13	1	172	19.8	4.84	38.74	93.2	95.6	96.3	105.4	106.5	103	0.00206167	0.905367
P15327	Bpgm	Bisphosphoglycerate mutase OS=Mus musculus OX=10090 GN=Bpgm PE=1 SV=2	28	8	14	8	259	30	7.06	36.53	103.4	102.9	104.7	99	93.8	96.2	0.0100588	1.07612
P42227	Stat3	Signal transducer and activator of transcription 3 OS=Mus musculus OX=10090 GN=Stat3 PE=1 SV=2	15	10	12	10	770	88	6.3	30.55	89.4	94.1	120.8	99.3	96	100.4	0.785848	1.02908
Q9ESB3	Hrg	Histidine-rich glycoprotein OS=Mus musculus OX=10090 GN=Hrg PE=1 SV=2	14	8	14	8	525	59.1	7.66	32.98	90	89.7	90.3	109	111	110	4.92058e-06	0.818182
Q3TJZ6	Fam98a	Protein FAM98A OS=Mus musculus OX=10090 GN=Fam98a PE=1 SV=1	20	8	12	6	515	55	8.95	27.26	93.9	88.8	99.7	95	109.9	112.7	0.137488	0.889169
Q9DAK9	Phpt1	14 kDa phosphohistidine phosphatase OS=Mus musculus OX=10090 GN=Phpt1 PE=1 SV=1	50	6	10	6	124	14	5.53	28.9	100.4	98.8	103.7	96.1	101.4	99.6	0.413756	1.01952
P11087	Col1a1	Collagen alpha-1(I) chain OS=Mus musculus OX=10090 GN=Col1a1 PE=1 SV=4	6	8	14	8	1453	137.9	5.85	33.52	93.4	93.4	90.9	104.8	110.9	106.7	0.00168713	0.861352
Q9EP69	Sacm1l	Phosphatidylinositide phosphatase SAC1 OS=Mus musculus OX=10090 GN=Sacm1l PE=1 SV=1	13	9	13	9	587	66.9	7.3	35.92	92.8	99.7	94.7	100.3	108.2	104.2	0.0504774	0.918452
Q9CQU0	Txndc12	Thioredoxin domain-containing protein 12 OS=Mus musculus OX=10090 GN=Txndc12 PE=1 SV=1	35	6	9	6	170	19	5.26	30.24	98.1	97.5	98.9	101.3	100.7	103.5	0.0177043	0.963993
Q99LI2	Clcc1	Chloride channel CLIC-like protein 1 OS=Mus musculus OX=10090 GN=Clcc1 PE=1 SV=1	16	8	11	8	539	60.6	5.68	28.34	100	111	100	95.5	99.3	94.2	0.138672	1.07612
Q8BTI8	Srrm2	Serine/arginine repetitive matrix protein 2 OS=Mus musculus OX=10090 GN=Srrm2 PE=1 SV=3	6	14	15	14	2703	294.7	12.03	24.73	95.3	97	94.3	106.4	101.8	105.2	0.00490051	0.914486
Q9EPC1	Parva	Alpha-parvin OS=Mus musculus OX=10090 GN=Parva PE=1 SV=1	19	6	8	6	372	42.3	5.95	22.79	95.2	98.2	93.3	102.7	103.3	107.4	0.0123038	0.914805
Q8C7R4	Uba6	Ubiquitin-like modifier-activating enzyme 6 OS=Mus musculus OX=10090 GN=Uba6 PE=1 SV=1	9	8	10	8	1053	117.9	6.11	26.55	105.2	104.6	98.5	94.8	97.6	99.3	0.0922257	1.05691
O88696	Clpp	ATP-dependent Clp protease proteolytic subunit, mitochondrial OS=Mus musculus OX=10090 GN=Clpp PE=1 SV=1	28	6	12	6	272	29.8	7.47	30.84	82.8	86	85.4	113.7	114.5	117.6	3.84106e-05	0.735107
Q61129	Cfi	Complement factor I OS=Mus musculus OX=10090 GN=Cfi PE=1 SV=3	14	9	11	9	603	67.2	7.46	28.35	93.1	93.5	93.3	106.6	105.5	108.1	6.09071e-05	0.874141
P41105	Rpl28	60S ribosomal protein L28 OS=Mus musculus OX=10090 GN=Rpl28 PE=1 SV=2	35	7	11	7	137	15.7	12.02	28.18	89.4	86.1	90.1	112.2	110	112.2	8.9598e-05	0.794258
Q06890	Clu	Clusterin OS=Mus musculus OX=10090 GN=Clu PE=1 SV=1	21	8	12	8	448	51.6	5.67	30.28	101.2	101.7	101.1	98.8	99.9	97.3	0.0263831	1.02703
Q58A65	Spag9	C-Jun-amino-terminal kinase-interacting protein 4 OS=Mus musculus OX=10090 GN=Spag9 PE=1 SV=2	9	12	14	12	1321	146.1	5.15	22.3	101.4	99.2	96.8	95.4	104.4	102.9	0.597473	0.982491
P97792	Cxadr	Coxsackievirus and adenovirus receptor homolog OS=Mus musculus OX=10090 GN=Cxadr PE=1 SV=1	28	8	9	8	365	39.9	6.96	24.94	82.5	80.9	80.4	115.5	121.9	118.7	4.36656e-05	0.684639
Q6IRU5	Cltb	Clathrin light chain B OS=Mus musculus OX=10090 GN=Cltb PE=1 SV=1	28	10	11	10	229	25.2	4.63	29.07	98.9	98.1	100.6	100	100.6	101.8	0.152624	0.984127
Q8BK72	Mrps27	28S ribosomal protein S27, mitochondrial OS=Mus musculus OX=10090 GN=Mrps27 PE=1 SV=2	23	9	9	9	415	47.7	5.5	25.84	94.3	90.8	92.1	102.8	112	108	0.00597053	0.858736
P63073	Eif4e	Eukaryotic translation initiation factor 4E OS=Mus musculus OX=10090 GN=Eif4e PE=1 SV=1	27	5	8	5	217	25	6.15	28.49	99	96.7	98.1	102.4	104.3	99.6	0.0518625	0.95919
P54822	Adsl	Adenylosuccinate lyase OS=Mus musculus OX=10090 GN=Adsl PE=1 SV=2	26	11	14	11	484	54.8	7.27	25.58	96.9	91.4	94.9	97.4	109.7	109.7	0.0637594	0.893939
P22907	Hmbs	Porphobilinogen deaminase OS=Mus musculus OX=10090 GN=Hmbs PE=1 SV=2	25	9	13	9	361	39.3	6.87	35.52	99.2	100.2	102.1	99.8	98.6	100.1	0.359096	1.01005
P02535	Krt10	Keratin, type I cytoskeletal 10 OS=Mus musculus OX=10090 GN=Krt10 PE=1 SV=3	11	6	13	4	570	57.7	5.11	34.63	71	69.7	71.5	131.1	126.7	130.1	2.15782e-06	0.547048
Q99JT9	Adi1	1,2-dihydroxy-3-keto-5-methylthiopentene dioxygenase OS=Mus musculus OX=10090 GN=Adi1 PE=1 SV=1	36	5	11	5	179	21.5	5.5	37.28	86.4	88.7	90.5	112	111.1	111.3	4.67728e-05	0.794258
Q69ZR2	Hectd1	E3 ubiquitin-protein ligase HECTD1 OS=Mus musculus OX=10090 GN=Hectd1 PE=1 SV=2	5	11	11	11	2618	289.9	5.41	21.58	97.9	98.3	96.5	100.9	103.7	102.7	0.00779347	0.952489
Q9Z1R2	Bag6	Large proline-rich protein BAG6 OS=Mus musculus OX=10090 GN=Bag6 PE=1 SV=1	11	10	12	10	1154	121	5.71	33.46	106.2	103.1	104.1	95.5	93.8	97.4	0.00300758	1.09313
P23927	Cryab	Alpha-crystallin B chain OS=Mus musculus OX=10090 GN=Cryab PE=1 SV=2	34	7	14	7	175	20.1	7.33	30.19	173.2	175	177.7	23.9	25.9	24.3	5.05945e-08	7.09717
Q9D7X3	Dusp3	Dual specificity protein phosphatase 3 OS=Mus musculus OX=10090 GN=Dusp3 PE=1 SV=1	23	3	6	3	185	20.5	6.54	27.54	101.5	104	103.5	94.4	99.3	97.3	0.0205411	1.06186
P45878	Fkbp2	Peptidyl-prolyl cis-trans isomerase FKBP2 OS=Mus musculus OX=10090 GN=Fkbp2 PE=1 SV=1	25	5	13	5	140	15.3	8.88	32	98	96.7	95.7	103.9	103.5	102.2	0.00159768	0.937984
Q6Y7W8	Gigyf2	GRB10-interacting GYF protein 2 OS=Mus musculus OX=10090 GN=Gigyf2 PE=1 SV=2	10	10	11	10	1291	149.1	5.57	25.39	122.3	118	97.8	89.6	81.9	90.4	0.0340057	1.29095
Q9WV32	Arpc1b	Actin-related protein 2/3 complex subunit 1B OS=Mus musculus OX=10090 GN=Arpc1b PE=1 SV=4	21	6	8	6	372	41	8.35	31.1	82.5	82.7	82.1	115.2	123	114.6	0.000203852	0.700964
Q921M4	Golga2	Golgin subfamily A member 2 OS=Mus musculus OX=10090 GN=Golga2 PE=1 SV=3	12	11	11	11	999	113.2	5	28.17	103.8	101.5	101.7	94.2	100.5	98.3	0.078654	1.04778
Q60854	Serpinb6	Serpin B6 OS=Mus musculus OX=10090 GN=Serpinb6 PE=1 SV=1	19	7	10	7	378	42.6	5.74	28.71	98.7	96.9	97.2	103.6	101.9	101.8	0.00390659	0.952815
Q9Z1N5	Ddx39b	Spliceosome RNA helicase Ddx39b OS=Mus musculus OX=10090 GN=Ddx39b PE=1 SV=1	25	13	19	7	428	49	5.67	43.76	91	91.4	90.6	109.5	108	109.5	5.22632e-06	0.834862
P51667	Myl2	Myosin regulatory light chain 2, ventricular/cardiac muscle isoform OS=Mus musculus OX=10090 GN=Myl2 PE=1 SV=3	50	9	11	8	166	18.9	4.93	22.32	179.7	182.6	178.7	18.9	19.5	20.7	2.4458e-08	9.15398
O55222	Ilk	Integrin-linked protein kinase OS=Mus musculus OX=10090 GN=Ilk PE=1 SV=2	23	11	16	11	452	51.3	8.07	32.12	97.2	94	93.5	103.9	105.5	105.8	0.00144489	0.903236
Q1HFZ0	Nsun2	RNA cytosine C(5)-methyltransferase NSUN2 OS=Mus musculus OX=10090 GN=Nsun2 PE=1 SV=2	14	9	10	9	757	85.4	6.58	23.38	93.6	91.2	95.2	108.6	101.3	110.1	0.0107372	0.875
Q8BRK8	Prkaa2	5'-AMP-activated protein kinase catalytic subunit alpha-2 OS=Mus musculus OX=10090 GN=Prkaa2 PE=1 SV=3	19	9	11	6	552	62	7.87	26.71	98.7	102.8	99.2	97.5	101.2	100.7	0.815102	1.00434
Q3TIV5	Zc3h15	Zinc finger CCCH domain-containing protein 15 OS=Mus musculus OX=10090 GN=Zc3h15 PE=1 SV=2	22	10	10	10	426	48.3	5.3	25.37	92.2	90.1	92.8	107.2	107.6	110	0.000158342	0.846983
P42669	Pura	Transcriptional activator protein Pur-alpha OS=Mus musculus OX=10090 GN=Pura PE=1 SV=1	21	6	10	6	321	34.9	6.44	34.95	96.9	95.9	98.4	102.7	100.5	105.5	0.0226958	0.943311
P17047	Lamp2	Lysosome-associated membrane glycoprotein 2 OS=Mus musculus OX=10090 GN=Lamp2 PE=1 SV=2	13	7	10	7	415	45.7	7.39	28.85	93	91.3	93.4	110.7	103.4	108.1	0.00265735	0.861887
Q9DB29	Iah1	Isoamyl acetate-hydrolyzing esterase 1 homolog OS=Mus musculus OX=10090 GN=Iah1 PE=1 SV=1	26	6	12	6	249	28	5.52	34.93	96.5	96.1	94.7	103.6	104.3	104.7	0.000183877	0.919066
P20801	Tnnc2	Troponin C, skeletal muscle OS=Mus musculus OX=10090 GN=Tnnc2 PE=1 SV=2	43	8	12	7	160	18.1	4.2	29.13	187.1	188.8	188.7	10.5	10.9	14.1	1.5892e-08	15.9042
Q8BXB6	Slco2b1	Solute carrier organic anion transporter family member 2B1 OS=Mus musculus OX=10090 GN=Slco2b1 PE=1 SV=1	10	6	10	6	683	74.5	8.31	30.12	105.4	102.3	115.3	91.8	89.4	95.7	0.0237999	1.16649
Q9JKB3	Ybx3	Y-box-binding protein 3 OS=Mus musculus OX=10090 GN=Ybx3 PE=1 SV=2	16	4	7	2	361	38.8	9.69	26.2	90.3	90.6	95.4	114.6	92.9	116.2	0.10924	0.853568
P84089	Erh	Enhancer of rudimentary homolog OS=Mus musculus OX=10090 GN=Erh PE=1 SV=1	46	7	12	7	104	12.3	5.92	38.54	97	95.6	94.7	104.3	103.2	105.2	0.000665289	0.918772
Q9D8Y0	Efhd2	EF-hand domain-containing protein D2 OS=Mus musculus OX=10090 GN=Efhd2 PE=1 SV=1	23	6	8	6	240	26.8	5.06	23.28	78.3	78.3	75.7	124.6	121	122.1	5.10934e-06	0.631765
Q9JIG7	Ccdc22	Coiled-coil domain-containing protein 22 OS=Mus musculus OX=10090 GN=Ccdc22 PE=1 SV=1	20	11	14	11	627	70.8	6.01	24.04	94.6	95.1	101.2	102	100.5	106.7	0.0970875	0.940815
O70400	Pdlim1	PDZ and LIM domain protein 1 OS=Mus musculus OX=10090 GN=Pdlim1 PE=1 SV=4	24	8	10	8	327	35.8	6.84	31.14	87.7	90.4	83.6	114.5	113.8	110.1	0.000441402	0.773345
Q3UUI3	Them4	Acyl-coenzyme A thioesterase THEM4 OS=Mus musculus OX=10090 GN=Them4 PE=1 SV=1	23	6	8	6	230	26	9.64	25.4	102.5	102.1	97.5	99.8	99.2	98.8	0.428939	1.01444
Q9D8W7	Ociad2	OCIA domain-containing protein 2 OS=Mus musculus OX=10090 GN=Ociad2 PE=1 SV=1	38	6	14	6	154	16.9	9.41	40.4	103.8	107	104.2	87.9	88.7	108.4	0.214208	1.10526
Q9CQH3	Ndufb5	NADH dehydrogenase [ubiquinone] 1 beta subcomplex subunit 5, mitochondrial OS=Mus musculus OX=10090 GN=Ndufb5 PE=1 SV=1	27	6	14	6	189	21.7	9.41	40.82	99.1	97.4	97.9	100.4	98	107.1	0.252465	0.963666
O35295	Purb	Transcriptional activator protein Pur-beta OS=Mus musculus OX=10090 GN=Purb PE=1 SV=3	18	5	8	5	324	33.9	5.43	26.94	98	97.6	99.6	102.7	98.5	103.7	0.130985	0.968186
Q9QZD9	Eif3i	Eukaryotic translation initiation factor 3 subunit I OS=Mus musculus OX=10090 GN=Eif3i PE=1 SV=1	25	8	13	8	325	36.4	5.64	32.7	94.7	94	94.2	105.7	106.5	104.9	2.3098e-05	0.892148
Q5EBG8		Uncharacterized protein C1orf50 homolog OS=Mus musculus OX=10090 PE=1 SV=1	41	5	7	5	199	21.8	5.53	22.51	102.6	94.2	96.9	113.8	97.4	95.1	0.546719	0.958864
Q9EQP2	Ehd4	EH domain-containing protein 4 OS=Mus musculus OX=10090 GN=Ehd4 PE=1 SV=1	20	9	11	7	541	61.4	6.76	25.77	105.9	98.1	108	108.6	88	91.5	0.321076	1.08296
P61087	Ube2k	Ubiquitin-conjugating enzyme E2 K OS=Mus musculus OX=10090 GN=Ube2k PE=1 SV=3	35	9	13	9	200	22.4	5.44	31.6	99.6	98.9	98.1	100.1	100.4	102.8	0.0801442	0.97791
Q8CH25	Sltm	SAFB-like transcription modulator OS=Mus musculus OX=10090 GN=Sltm PE=1 SV=1	13	13	15	13	1031	116.9	7.72	26.89	89.9	94.2	90.2	105.1	108.2	112.3	0.00240377	0.842445
O35344	Kpna3	Importin subunit alpha-4 OS=Mus musculus OX=10090 GN=Kpna3 PE=1 SV=1	11	6	10	6	521	57.7	4.94	28.85	97.7	100.2	101.1	101.6	100.9	98.6	0.634421	0.993026
Q61586	Gpam	Glycerol-3-phosphate acyltransferase 1, mitochondrial OS=Mus musculus OX=10090 GN=Gpam PE=1 SV=2	13	10	12	10	827	93.6	7.84	30.18	99.1	101.2	99	98.9	102.2	99.4	0.765445	0.996007
Q9EPJ9	Arfgap1	ADP-ribosylation factor GTPase-activating protein 1 OS=Mus musculus OX=10090 GN=Arfgap1 PE=1 SV=2	25	8	10	8	414	45.3	5.57	23.99	95.2	94.7	98.2	104.8	102.1	105	0.00527418	0.923693
O88487	Dync1i2	Cytoplasmic dynein 1 intermediate chain 2 OS=Mus musculus OX=10090 GN=Dync1i2 PE=1 SV=1	16	7	9	7	612	68.4	5.29	22.19	101.8	103.2	101	95.2	98.6	100.3	0.0718558	1.04046
Q9CQ19	Myl9	Myosin regulatory light polypeptide 9 OS=Mus musculus OX=10090 GN=Myl9 PE=1 SV=3	42	7	12	1	172	19.8	4.92	34.16	91.1	92.2	109.2	104.8	97.9	104.9	0.469081	0.95091
P13634	Ca1	Carbonic anhydrase 1 OS=Mus musculus OX=10090 GN=Ca1 PE=1 SV=4	30	6	8	6	261	28.3	6.96	27.6	102.5	99.1	102	99.3	94.9	102.1	0.358632	1.02464
Q8VE97	Srsf4	Serine/arginine-rich splicing factor 4 OS=Mus musculus OX=10090 GN=Srsf4 PE=2 SV=1	17	10	16	6	489	55.9	11.4	44.35	94.1	94.7	94.9	104.7	105.3	106.3	3.21705e-05	0.896933
P53996	Cnbp	Cellular nucleic acid-binding protein OS=Mus musculus OX=10090 GN=Cnbp PE=1 SV=2	40	6	12	6	178	19.6	7.58	32.5	77.2	79.6	82.2	117.1	126.6	117.3	0.000296576	0.66205
Q8K2I4	Manba	Beta-mannosidase OS=Mus musculus OX=10090 GN=Manba PE=1 SV=1	10	7	8	7	879	100.8	7.25	21.71	75.4	73.9	74.9	121.6	132.4	122	0.000142694	0.596277
Q61166	Mapre1	Microtubule-associated protein RP/EB family member 1 OS=Mus musculus OX=10090 GN=Mapre1 PE=1 SV=3	25	6	7	5	268	30	5.22	24.68	102.8	104.5	104.7	96.3	96.3	95.4	0.000287337	1.08333
P31809	Ceacam1	Carcinoembryonic antigen-related cell adhesion molecule 1 OS=Mus musculus OX=10090 GN=Ceacam1 PE=1 SV=1	7	5	9	5	521	57	5.58	28.78	98	92.6	94.7	105.5	101.9	107.2	0.0116265	0.906866
P63001	Rac1	Ras-related C3 botulinum toxin substrate 1 OS=Mus musculus OX=10090 GN=Rac1 PE=1 SV=1	33	7	15	6	192	21.4	8.5	34.46	89.8	89.3	88.1	111.7	111.4	109.7	1.07279e-05	0.802885
P61458	Pcbd1	Pterin-4-alpha-carbinolamine dehydratase OS=Mus musculus OX=10090 GN=Pcbd1 PE=1 SV=2	42	5	12	4	104	12	6.8	34.91	103.4	107.3	108.2	94.6	92.2	94.2	0.00156226	1.13488
Q8BVE3	Atp6v1h	V-type proton ATPase subunit H OS=Mus musculus OX=10090 GN=Atp6v1h PE=1 SV=1	18	6	8	6	483	55.8	6.61	24.5	92.2	97.5	94.4	103.4	107.9	104.6	0.0065666	0.899335
Q8VDG7	Pafah2	Platelet-activating factor acetylhydrolase 2, cytoplasmic OS=Mus musculus OX=10090 GN=Pafah2 PE=1 SV=2	26	10	12	10	390	43.5	7.47	26.99	108	105.5	110.9	91	89.1	95.4	0.00257946	1.1775
P40336	Vps26a	Vacuolar protein sorting-associated protein 26A OS=Mus musculus OX=10090 GN=Vps26a PE=1 SV=1	26	8	11	7	327	38.1	6.57	24.48	93.1	99.1	100.9	95.9	102.4	108.5	0.351591	0.955346
Q9Z0M5	Lipa	Lysosomal acid lipase/cholesteryl ester hydrolase OS=Mus musculus OX=10090 GN=Lipa PE=1 SV=2	15	6	9	6	397	45.3	8.07	24.94	117.9	120.3	118.5	82.5	81.7	79	7.82738e-06	1.46669
P11862	Gas2	Growth arrest-specific protein 2 OS=Mus musculus OX=10090 GN=Gas2 PE=1 SV=1	28	7	8	7	314	34.9	8.57	25.08	87.5	91.6	82.6	110.8	112.8	114.6	0.000832646	0.773802
Q8VBV7	Cops8	COP9 signalosome complex subunit 8 OS=Mus musculus OX=10090 GN=Cops8 PE=1 SV=1	37	5	6	5	209	23.2	5.2	21.81	96.3	101.6	100.9	106.4	95.3	99.5	0.836705	0.992032
P13745	Gsta1	Glutathione S-transferase A1 OS=Mus musculus OX=10090 GN=Gsta1 PE=1 SV=2	25	6	25	4	223	25.6	8.98	79.56	64.7	64.5	65.9	136.3	133.7	135	1.42362e-07	0.481728
Q61733	Mrps31	28S ribosomal protein S31, mitochondrial OS=Mus musculus OX=10090 GN=Mrps31 PE=1 SV=1	22	10	13	9	384	43.9	8.51	29.62	98.3	95.1	96.4	104	103.3	102.9	0.0022932	0.934236
Q3U5Q7	Cmpk2	UMP-CMP kinase 2, mitochondrial OS=Mus musculus OX=10090 GN=Cmpk2 PE=1 SV=2	20	8	9	8	447	50	7.27	23.84	101	98.7	97.4	99.9	99.8	103.2	0.276274	0.980852
Q64213	Sf1	Splicing factor 1 OS=Mus musculus OX=10090 GN=Sf1 PE=1 SV=6	12	6	8	6	653	70.4	8.98	19.53	89.9	91	94	104.8	109.9	110.4	0.00151812	0.845586
P21278	Gna11	Guanine nucleotide-binding protein subunit alpha-11 OS=Mus musculus OX=10090 GN=Gna11 PE=1 SV=1	24	8	10	4	359	42	5.97	25.42	90.9	94.8	93.1	106.4	102.7	112.2	0.00901099	0.867725
P28658	Atxn10	Ataxin-10 OS=Mus musculus OX=10090 GN=Atxn10 PE=1 SV=2	23	9	10	9	475	53.7	5.25	24.36	98.9	92	96	103.5	103.8	105.8	0.0147706	0.916321
Q99PG2	Ogfr	Opioid growth factor receptor OS=Mus musculus OX=10090 GN=Ogfr PE=1 SV=1	30	10	10	10	633	70.6	4.77	25.36	101.9	98.1	100.4	100.5	99.9	99.1	0.811395	1.00301
Q3UHX2	Pdap1	28 kDa heat- and acid-stable phosphoprotein OS=Mus musculus OX=10090 GN=Pdap1 PE=1 SV=1	39	7	10	7	181	20.6	7.39	30.3	92.9	96.1	90.3	105.5	109.3	105.8	0.00267294	0.871179
Q7TNC4	Luc7l2	Putative RNA-binding protein Luc7-like 2 OS=Mus musculus OX=10090 GN=Luc7l2 PE=1 SV=1	15	6	14	2	392	46.6	10.1	40.47	93.9	92.7	95.3	103.5	105	109.6	0.00368697	0.886199
Q9DC70	Ndufs7	NADH dehydrogenase [ubiquinone] iron-sulfur protein 7, mitochondrial OS=Mus musculus OX=10090 GN=Ndufs7 PE=1 SV=1	23	7	14	7	224	24.7	9.92	31.05	98	99	101.5	101.5	99.1	100.8	0.486194	0.990378
Q64012	Raly	RNA-binding protein Raly OS=Mus musculus OX=10090 GN=Raly PE=1 SV=3	31	8	11	8	312	33.2	8.84	31.8	95.3	92.1	95.3	105.2	106.8	105.3	0.000625226	0.890955
Q04447	Ckb	Creatine kinase B-type OS=Mus musculus OX=10090 GN=Ckb PE=1 SV=1	35	9	12	7	381	42.7	5.67	26.63	102.4	94.6	98.9	98.6	95.3	110.2	0.617067	0.973035
P47856	Gfpt1	Glutamine--fructose-6-phosphate aminotransferase [isomerizing] 1 OS=Mus musculus OX=10090 GN=Gfpt1 PE=1 SV=3	15	9	10	9	697	78.5	6.84	27.48	101.5	91.4	96.9	99.8	106	104.4	0.120873	0.934236
P56380	Nudt2	Bis(5'-nucleosyl)-tetraphosphatase [asymmetrical] OS=Mus musculus OX=10090 GN=Nudt2 PE=1 SV=3	39	5	9	5	147	17	6.28	25.23	97.8	105.6	103.2	97.7	96.4	99.3	0.147467	1.04499
Q9Z1K5	Arih1	E3 ubiquitin-protein ligase ARIH1 OS=Mus musculus OX=10090 GN=Arih1 PE=1 SV=3	16	7	8	7	555	64	5.08	25.44	102.7	99.4	101.1	100.3	98.3	98.2	0.143052	1.02156
P55302	Lrpap1	Alpha-2-macroglobulin receptor-associated protein OS=Mus musculus OX=10090 GN=Lrpap1 PE=1 SV=1	23	9	13	9	360	42.2	7.87	28.55	88	87.2	88.2	112.2	113.1	111.3	2.22555e-06	0.782531
Q9QZ47	Tnnt3	Troponin T, fast skeletal muscle OS=Mus musculus OX=10090 GN=Tnnt3 PE=1 SV=3	27	10	23	9	272	32.2	5.31	43.12	180.1	183.2	182	17.1	18.9	18.7	1.08784e-08	9.96892
Q922B1	Macrod1	ADP-ribose glycohydrolase MACROD1 OS=Mus musculus OX=10090 GN=Macrod1 PE=1 SV=2	28	8	10	8	323	35.3	8.85	34.37	112.5	110.3	110	90.2	88	88.9	2.72224e-05	1.24598
Q80WC7	Agfg2	Arf-GAP domain and FG repeat-containing protein 2 OS=Mus musculus OX=10090 GN=Agfg2 PE=1 SV=1	19	6	6	6	479	48.9	9.1	21.47	86.6	90.9	88	107.8	115.5	111.2	0.000852742	0.793722
Q60931	Vdac3	Voltage-dependent anion-selective channel protein 3 OS=Mus musculus OX=10090 GN=Vdac3 PE=1 SV=1	25	6	11	5	283	30.7	8.79	35.56	96.4	92.6	97.4	106.8	102.8	104	0.00853937	0.913265
Q9WV54	Asah1	Acid ceramidase OS=Mus musculus OX=10090 GN=Asah1 PE=1 SV=1	21	8	14	8	394	44.6	8.46	38.63	89.4	94	95.1	105.6	107.2	108.8	0.00189789	0.865983
P42230	Stat5a	Signal transducer and activator of transcription 5A OS=Mus musculus OX=10090 GN=Stat5a PE=1 SV=1	14	10	12	3	793	90.8	6.39	27.85	102.7	101.3	101.5	94.6	100	100	0.121346	1.037
Q6AW69	Cgnl1	Cingulin-like protein 1 OS=Mus musculus OX=10090 GN=Cgnl1 PE=1 SV=2	8	9	11	7	1298	148.1	5.77	21.43	104.3	102.5	105.1	95.8	95.8	96.5	0.000590292	1.08261
P62748	Hpcal1	Hippocalcin-like protein 1 OS=Mus musculus OX=10090 GN=Hpcal1 PE=1 SV=2	49	9	10	7	193	22.3	5.5	25.7	95	102.3	104.9	96.6	99.5	101.7	0.680684	1.01478
Q9DC71	Mrps15	28S ribosomal protein S15, mitochondrial OS=Mus musculus OX=10090 GN=Mrps15 PE=1 SV=2	31	8	10	8	258	29.4	10.13	31.6	95.2	98.1	93.2	101.7	105.3	106.5	0.0113079	0.913876
P49586	Pcyt1a	Choline-phosphate cytidylyltransferase A OS=Mus musculus OX=10090 GN=Pcyt1a PE=1 SV=1	25	8	10	8	367	41.6	7.03	28.1	91.8	85.7	95.1	105.2	117.4	104.8	0.0212595	0.832621
Q9QX47	Son	Protein SON OS=Mus musculus OX=10090 GN=Son PE=1 SV=2	6	12	13	12	2444	265.5	5.6	21.51	94.2	96.6	92.7	105.7	105.8	105	0.000697721	0.895735
O55126	Nipsnap2	Protein NipSnap homolog 2 OS=Mus musculus OX=10090 GN=Nipsnap2 PE=1 SV=1	14	4	8	4	281	32.9	9.26	29.88	145	139.6	146.5	55	58.8	55.1	3.62554e-06	2.5524
P28660	Nckap1	Nck-associated protein 1 OS=Mus musculus OX=10090 GN=Nckap1 PE=1 SV=2	8	9	13	9	1128	128.7	6.62	29.42	98.6	101	94.4	100.6	99.5	105.8	0.220935	0.961098
Q9CQR4	Acot13	Acyl-coenzyme A thioesterase 13 OS=Mus musculus OX=10090 GN=Acot13 PE=1 SV=1	41	6	11	6	140	15.2	8.82	33.79	103.9	104.2	103.3	97.9	93.8	96.9	0.00383339	1.079
Q9QZS3	Numb	Protein numb homolog OS=Mus musculus OX=10090 GN=Numb PE=1 SV=1	13	8	9	6	653	70.8	8.65	24.1	101.6	92	103.4	101.5	104.8	96.6	0.668708	0.980522
Q62165	Dag1	Dystroglycan OS=Mus musculus OX=10090 GN=Dag1 PE=1 SV=4	9	9	9	9	893	96.8	8.44	21.42	99.9	97.7	96.5	100.7	100.4	104.8	0.0858403	0.961425
Q923B0	Ggact	Gamma-glutamylaminecyclotransferase OS=Mus musculus OX=10090 GN=Ggact PE=1 SV=1	34	4	7	4	149	17.1	5.29	27.31	98.7	97.8	98.1	93.9	111	100.5	0.510233	0.964637
P04627	Araf	Serine/threonine-protein kinase A-Raf OS=Mus musculus OX=10090 GN=Araf PE=1 SV=2	18	8	9	6	604	67.5	9.11	22.13	94.7	93.8	102.6	100.6	106.4	102	0.144559	0.942071
P46656	Fdx1	Adrenodoxin, mitochondrial OS=Mus musculus OX=10090 GN=Fdx1 PE=1 SV=1	29	8	18	8	188	20.1	5.62	40.17	96.9	95.5	95.6	105.4	103.9	102.7	0.000892075	0.923077
O35685	Nudc	Nuclear migration protein nudC OS=Mus musculus OX=10090 GN=Nudc PE=1 SV=1	24	8	11	8	332	38.3	5.26	33.13	90.4	91	93.6	108.6	108.9	107.6	9.40442e-05	0.845894
Q91WT8	Rbm47	RNA-binding protein 47 OS=Mus musculus OX=10090 GN=Rbm47 PE=1 SV=1	14	8	11	7	590	64	8.19	27.01	93.6	88.8	95.2	103.3	109.8	109.3	0.00625277	0.861042
Q99KI3	Emc3	ER membrane protein complex subunit 3 OS=Mus musculus OX=10090 GN=Emc3 PE=1 SV=3	26	7	11	7	261	30	6.81	26.02	104.3	92.5	103.6	98.6	101.1	100	0.955045	1.00234
Q9D020	Nt5c3a	Cytosolic 5'-nucleotidase 3A OS=Mus musculus OX=10090 GN=Nt5c3a PE=1 SV=4	25	7	7	7	331	37.2	6.65	21.98	97.2	98.8	93.6	103.1	108	99.3	0.0785265	0.93299
Q9EQU5	Set	Protein SET OS=Mus musculus OX=10090 GN=Set PE=1 SV=1	20	7	10	7	289	33.4	4.32	32.09	84.1	84.3	86	114.7	114.9	116	1.94125e-06	0.736111
Q9WVK4	Ehd1	EH domain-containing protein 1 OS=Mus musculus OX=10090 GN=Ehd1 PE=1 SV=1	14	9	12	5	534	60.6	6.83	33.97	99.1	100.7	101.2	98.9	101.1	99	0.524338	1.00669
Q9D7J9	Echdc3	Enoyl-CoA hydratase domain-containing protein 3, mitochondrial OS=Mus musculus OX=10090 GN=Echdc3 PE=1 SV=1	22	6	9	6	300	32.4	8.34	27.19	96.5	99.8	97.2	101.7	102.7	102	0.0147539	0.957898
Q9QWR8	Naga	Alpha-N-acetylgalactosaminidase OS=Mus musculus OX=10090 GN=Naga PE=1 SV=2	20	9	13	9	415	47.2	6.44	32.58	69.8	66.7	68.6	130.8	134.4	129.7	2.98291e-06	0.519372
Q9CX86	Hnrnpa0	Heterogeneous nuclear ribonucleoprotein A0 OS=Mus musculus OX=10090 GN=Hnrnpa0 PE=1 SV=1	20	5	10	5	305	30.5	9.31	25.27	92.2	95.4	94.9	103.2	110.6	103.7	0.0107321	0.889764
Q64378	Fkbp5	Peptidyl-prolyl cis-trans isomerase FKBP5 OS=Mus musculus OX=10090 GN=Fkbp5 PE=1 SV=1	20	8	10	8	456	50.9	7.8	23.17	88.4	93.1	89.5	111.5	108.2	109.2	0.000361725	0.823959
Q8BH69	Sephs1	Selenide, water dikinase 1 OS=Mus musculus OX=10090 GN=Sephs1 PE=1 SV=1	21	6	8	6	392	42.9	5.97	21.32	100.4	99.7	104	97.7	98.8	99.4	0.126963	1.02771
Q8BZ09	Slc25a21	Mitochondrial 2-oxodicarboxylate carrier OS=Mus musculus OX=10090 GN=Slc25a21 PE=1 SV=1	28	7	10	7	298	33.2	9.72	28.06	101.9	99.3	96.2	97.4	102.8	102.5	0.503349	0.982491
Q62452	Ugt1a9	UDP-glucuronosyltransferase 1-9 OS=Mus musculus OX=10090 GN=Ugt1a9 PE=1 SV=3	13	7	23	4	528	60	8.35	62.33	60.3	56.2	59.4	140.8	146	137.3	8.00266e-06	0.414761
P28653	Bgn	Biglycan OS=Mus musculus OX=10090 GN=Bgn PE=1 SV=1	15	5	7	4	369	41.6	7.27	25.8	102.6	104.5	101.3	84.3	117.8	89.4	0.618845	1.05798
Q99J77	Nans	Sialic acid synthase OS=Mus musculus OX=10090 GN=Nans PE=1 SV=1	25	8	12	8	359	40	7.06	28.8	95	90.3	91.6	108.7	107	107.4	0.000497362	0.85701
Q60960	Kpna1	Importin subunit alpha-5 OS=Mus musculus OX=10090 GN=Kpna1 PE=1 SV=2	11	5	6	5	538	60.1	5.01	19.21	101.3	99.6	101.3	97.2	99.8	100.8	0.293316	1.01478
O88492	Plin4	Perilipin-4 OS=Mus musculus OX=10090 GN=Plin4 PE=1 SV=2	15	8	8	8	1403	139.3	8.59	19.28	164.2	163.2	166	33.6	36.6	36.3	5.41865e-08	4.63286
Q8R570	Snap47	Synaptosomal-associated protein 47 OS=Mus musculus OX=10090 GN=Snap47 PE=1 SV=1	25	9	11	9	413	46.5	5.76	24.57	93	92	82.2	110.2	112.2	110.4	0.00335893	0.802885
Q811U4	Mfn1	Mitofusin-1 OS=Mus musculus OX=10090 GN=Mfn1 PE=1 SV=3	13	8	10	8	741	83.7	6.51	17.06	96.1	92.6	92.2	102.7	107.6	108.7	0.00463261	0.880564
P49722	Psma2	Proteasome subunit alpha type-2 OS=Mus musculus OX=10090 GN=Psma2 PE=1 SV=3	29	6	12	6	234	25.9	7.43	29.5	97.7	98.9	97.7	103.5	96.9	105.2	0.215567	0.963024
Q05915	Gch1	GTP cyclohydrolase 1 OS=Mus musculus OX=10090 GN=Gch1 PE=1 SV=1	33	8	9	8	241	27	8.27	23.91	79.4	84.9	80.8	116.8	118.8	119.3	3.59662e-05	0.690617
O88962	Cyp8b1	7-alpha-hydroxycholest-4-en-3-one 12-alpha-hydroxylase OS=Mus musculus OX=10090 GN=Cyp8b1 PE=1 SV=1	23	11	13	11	500	57.7	8.84	33.16	109.6	109.8	110.1	88.4	89.5	92.7	0.000111312	1.21766
Q64487	Ptprd	Receptor-type tyrosine-protein phosphatase delta OS=Mus musculus OX=10090 GN=Ptprd PE=1 SV=3	6	9	10	7	1912	214.3	6.55	19.85	99.9	98.1	107.7	98.1	99.3	96.9	0.277618	1.03874
Q9JM62	Reep6	Receptor expression-enhancing protein 6 OS=Mus musculus OX=10090 GN=Reep6 PE=1 SV=1	33	5	11	5	201	22.2	7.33	23.22	105	112	108.8	89	93.2	92.1	0.00196546	1.18775
Q8BWQ6	Vps35l	VPS35 endosomal protein sorting factor-like OS=Mus musculus OX=10090 GN=Vps35l PE=1 SV=2	12	10	10	10	963	109	7.31	17.79	92.4	93.4	96.7	104.5	103.9	109.1	0.00508678	0.889764
Q9Z0R4	Itsn1	Intersectin-1 OS=Mus musculus OX=10090 GN=Itsn1 PE=1 SV=2	8	10	10	9	1714	194.2	7.91	27.36	96.5	100.3	97.3	102	100.8	103	0.0417739	0.96174
Q9D110	Mthfs	5-formyltetrahydrofolate cyclo-ligase OS=Mus musculus OX=10090 GN=Mthfs PE=2 SV=2	37	7	8	7	203	23.2	7.02	24.99	107.1	102.9	104.4	91.3	95	99.3	0.0214462	1.10084
O54833	Csnk2a2	Casein kinase II subunit alpha' OS=Mus musculus OX=10090 GN=Csnk2a2 PE=1 SV=1	18	6	8	6	350	41.2	8.56	19.72	95.3	98	97.9	99.4	101.9	107.4	0.081829	0.943311
Q08857	Cd36	Platelet glycoprotein 4 OS=Mus musculus OX=10090 GN=Cd36 PE=1 SV=2	14	7	9	7	472	52.7	8.35	29.2	143.6	142.2	144.8	57.8	55.6	56	1.09004e-07	2.54191
P48428	Tbca	Tubulin-specific chaperone A OS=Mus musculus OX=10090 GN=Tbca PE=1 SV=3	30	7	12	7	108	12.8	5.27	32.47	102.2	100.4	98.8	100.8	99.2	98.7	0.484162	1.00904
Q9CZU3	Mtrex	Exosome RNA helicase MTR4 OS=Mus musculus OX=10090 GN=Mtrex PE=1 SV=1	8	9	9	9	1040	117.6	6.4	24.44	89	89.6	86.8	112.5	106.3	115.8	0.00137437	0.793186
Q4KMM3	Oxr1	Oxidation resistance protein 1 OS=Mus musculus OX=10090 GN=Oxr1 PE=1 SV=3	14	10	10	10	866	95.9	5.33	19.56	93.9	90.5	93.9	96.1	109.2	116.4	0.0750438	0.865092
Q99KY4	Gak	Cyclin-G-associated kinase OS=Mus musculus OX=10090 GN=Gak PE=1 SV=2	8	10	10	10	1305	143.6	5.73	25.74	98.8	94.9	102.1	103.4	95.9	104.9	0.465631	0.972387
Q8R3L2	Tcf25	Transcription factor 25 OS=Mus musculus OX=10090 GN=Tcf25 PE=1 SV=2	15	9	9	9	676	76.6	6.51	22.44	95.1	95.7	95.9	101.4	107.1	104.7	0.00612647	0.91539
Q8VDW0	Ddx39a	ATP-dependent RNA helicase DDX39A OS=Mus musculus OX=10090 GN=Ddx39a PE=1 SV=1	20	11	15	5	427	49	5.68	34.01	85.5	91.4	91.3	106.5	111	114.3	0.00207751	0.808318
P13412	Tnni2	Troponin I, fast skeletal muscle OS=Mus musculus OX=10090 GN=Tnni2 PE=2 SV=2	36	8	12	8	182	21.3	8.5	29.89	188.6	194.5	186.1	9.3	9.3	12.1	2.88649e-07	18.5407
Q8BGS1	Epb41l5	Band 4.1-like protein 5 OS=Mus musculus OX=10090 GN=Epb41l5 PE=1 SV=1	9	5	6	5	731	81.6	6.39	23.2	70.1	74.1	73	128.4	122.5	131.9	5.07299e-05	0.567398
Q9ET22	Dpp7	Dipeptidyl peptidase 2 OS=Mus musculus OX=10090 GN=Dpp7 PE=1 SV=2	15	7	12	7	506	56.2	5.39	32.84	86.2	83.5	86.2	113.6	114.2	116.3	1.73918e-05	0.743679
Q99KK9	Hars2	Probable histidine--tRNA ligase, mitochondrial OS=Mus musculus OX=10090 GN=Hars2 PE=1 SV=1	18	10	12	7	505	56.9	8.32	25.77	94.2	94.6	100.5	100.5	103.4	106.8	0.0593383	0.931123
P28230	Gjb1	Gap junction beta-1 protein OS=Mus musculus OX=10090 GN=Gjb1 PE=1 SV=3	13	4	7	4	283	32	8.95	23.86	104	105.1	104.8	96.1	95.1	95	4.33063e-05	1.09679
Q8VE47	Uba5	Ubiquitin-like modifier-activating enzyme 5 OS=Mus musculus OX=10090 GN=Uba5 PE=1 SV=2	16	5	8	5	403	44.8	4.96	24.36	95.6	92.4	96.5	102.9	106.3	106.3	0.00356698	0.901743
Q9Z0R9	Fads2	Acyl-CoA 6-desaturase OS=Mus musculus OX=10090 GN=Fads2 PE=1 SV=1	12	4	7	4	444	52.4	8.82	30.97	118.3	120.3	122.1	79.7	80.1	79.5	3.39864e-06	1.50731
A2A432	Cul4b	Cullin-4B OS=Mus musculus OX=10090 GN=Cul4b PE=1 SV=1	9	8	10	4	970	110.6	8.37	20.66	95.9	100.8	102.8	104.4	90.3	105.8	0.953374	0.996672
Q9QYF1	Rdh11	Retinol dehydrogenase 11 OS=Mus musculus OX=10090 GN=Rdh11 PE=1 SV=2	23	7	11	7	316	35.1	8.91	28.29	69.9	72.3	70.5	129.7	128.6	129.1	2.01036e-07	0.549045
Q6P8I4	Pcnp	PEST proteolytic signal-containing nuclear protein OS=Mus musculus OX=10090 GN=Pcnp PE=1 SV=1	42	6	7	6	178	19	7.49	14.27	93.7	94.9	93.4	105.8	107	105.2	6.79251e-05	0.886792
P50427	Sts	Steryl-sulfatase OS=Mus musculus OX=10090 GN=Sts PE=1 SV=1	12	7	9	7	624	66.5	8.5	20.93	82.9	82.6	81.3	119.9	117.6	115.7	1.10596e-05	0.698754
Q921F4	Hnrnpll	Heterogeneous nuclear ribonucleoprotein L-like OS=Mus musculus OX=10090 GN=Hnrnpll PE=1 SV=3	18	9	9	9	591	64.1	5.85	26.23	93.3	90.9	93.9	108.7	107.7	105.6	0.000348508	0.863665
Q3ULJ0	Gpd1l	Glycerol-3-phosphate dehydrogenase 1-like protein OS=Mus musculus OX=10090 GN=Gpd1l PE=1 SV=2	26	9	12	7	351	38.2	6.77	30.32	99.9	95.9	100.3	103.6	98.2	102.1	0.290456	0.974334
P06684	C5	Complement C5 OS=Mus musculus OX=10090 GN=C5 PE=1 SV=2	6	10	11	10	1680	188.8	6.81	22.07	88.6	89.6	88.5	109.3	113.2	110.8	4.8414e-05	0.80018
P50295	Nat2	Arylamine N-acetyltransferase 2 OS=Mus musculus OX=10090 GN=Nat2 PE=1 SV=1	27	7	10	7	290	33.7	5.88	31.54	102.2	101.2	101.3	98.6	95.5	101.2	0.135246	1.03183
Q8BG51	Rhot1	Mitochondrial Rho GTPase 1 OS=Mus musculus OX=10090 GN=Rhot1 PE=1 SV=1	18	10	11	9	631	72.2	6.49	25.28	95	96.8	102.1	99.8	101.1	105.1	0.204264	0.960458
Q9JIM1	Slc29a1	Equilibrative nucleoside transporter 1 OS=Mus musculus OX=10090 GN=Slc29a1 PE=1 SV=3	13	5	7	5	460	50.2	8.31	23.89	81.2	85.2	88	120.3	113.4	112	0.000712789	0.735898
Q6ZWV3	Rpl10	60S ribosomal protein L10 OS=Mus musculus OX=10090 GN=Rpl10 PE=1 SV=3	19	6	11	6	214	24.6	10.08	28.45	89	85.8	87.1	115.3	111.2	111.5	9.56972e-05	0.774852
O09158	Cyp3a25	Cytochrome P450 3A25 OS=Mus musculus OX=10090 GN=Cyp3a25 PE=1 SV=1	21	12	15	12	503	58.1	8.81	28.15	74.7	75.1	77.1	126.1	124.4	122.6	2.61794e-06	0.608148
Q9WV98	Timm9	Mitochondrial import inner membrane translocase subunit Tim9 OS=Mus musculus OX=10090 GN=Timm9 PE=1 SV=1	56	4	8	4	89	10.3	7.21	28.21	96.6	95.3	95.5	102.5	108.2	101.9	0.0148283	0.919386
Q8K4Z3	Naxe	NAD(P)H-hydrate epimerase OS=Mus musculus OX=10090 GN=Naxe PE=1 SV=1	18	6	8	6	282	31	7.69	26.76	97.6	96.4	98.1	101.5	105.2	101.2	0.0189087	0.948685
Q8BWW4	Larp4	La-related protein 4 OS=Mus musculus OX=10090 GN=Larp4 PE=1 SV=2	12	7	9	7	719	79.7	6.39	23.84	93.4	93.9	90.1	102.9	108.1	111.6	0.00572392	0.859888
P15116	Cdh2	Cadherin-2 OS=Mus musculus OX=10090 GN=Cdh2 PE=1 SV=2	11	8	9	8	906	99.7	4.78	26.9	97.6	101.4	97.7	101.5	95.8	106	0.530191	0.978239
P05132	Prkaca	cAMP-dependent protein kinase catalytic subunit alpha OS=Mus musculus OX=10090 GN=Prkaca PE=1 SV=3	21	7	7	3	351	40.5	8.79	25.16	106.9	105.8	102.5	96.3	93.9	94.5	0.00250981	1.10713
P51863	Atp6v0d1	V-type proton ATPase subunit d 1 OS=Mus musculus OX=10090 GN=Atp6v0d1 PE=1 SV=2	16	6	9	6	351	40.3	5	24.74	75.8	75	73.5	126.8	125.5	123.5	1.73933e-06	0.59686
Q91XD7	Creld1	Protein disulfide isomerase Creld1 OS=Mus musculus OX=10090 GN=Creld1 PE=1 SV=1	24	7	11	7	420	45.7	5.02	23.38	94.2	100	96.9	96.7	103.5	108.6	0.198538	0.942681
P61290	Psme3	Proteasome activator complex subunit 3 OS=Mus musculus OX=10090 GN=Psme3 PE=1 SV=1	33	9	13	9	254	29.5	5.95	32.24	93.2	96.1	96.6	106.7	105.1	102.3	0.00486152	0.91022
P02468	Lamc1	Laminin subunit gamma-1 OS=Mus musculus OX=10090 GN=Lamc1 PE=1 SV=2	8	11	13	11	1607	177.2	5.21	18.73	114	116.3	114.2	85.2	82.3	87.9	7.49877e-05	1.34886
P56376	Acyp1	Acylphosphatase-1 OS=Mus musculus OX=10090 GN=Acyp1 PE=1 SV=2	52	6	9	6	99	11.2	9.04	24.38	100.9	101.5	99.8	98	98.3	101.5	0.297521	1.01478
Q91YN5	Uap1	UDP-N-acetylhexosamine pyrophosphorylase OS=Mus musculus OX=10090 GN=Uap1 PE=1 SV=1	15	7	8	7	522	58.6	6.49	22.95	95.7	99.2	95	100.8	103.6	105.6	0.0244778	0.935161
P62858	Rps28	40S ribosomal protein S28 OS=Mus musculus OX=10090 GN=Rps28 PE=1 SV=1	57	5	15	5	69	7.8	10.7	26.76	89.7	103.2	95.5	103.1	106.2	102.2	0.133112	0.925843
Q3TEA8	Hp1bp3	Heterochromatin protein 1-binding protein 3 OS=Mus musculus OX=10090 GN=Hp1bp3 PE=1 SV=1	14	9	10	9	554	60.8	9.7	24.14	98.7	94.9	98.7	102.8	101.9	102.9	0.0174653	0.95026
Q8C7H1	Mmaa	Methylmalonic aciduria type A homolog, mitochondrial OS=Mus musculus OX=10090 GN=Mmaa PE=1 SV=1	27	9	11	9	415	45.9	9.32	26.6	95.3	95.7	92.7	103.6	107	105.8	0.00134998	0.89665
P54823	Ddx6	Probable ATP-dependent RNA helicase DDX6 OS=Mus musculus OX=10090 GN=Ddx6 PE=1 SV=1	16	8	8	8	483	54.2	8.66	26.71	94.2	93.2	95.2	108	103.1	106.2	0.00169445	0.89064
Q8R317	Ubqln1	Ubiquilin-1 OS=Mus musculus OX=10090 GN=Ubqln1 PE=1 SV=1	15	6	8	5	582	61.9	4.94	31.56	100.5	95.6	101.4	99.6	101.4	101.5	0.431014	0.983471
Q91VH2	Snx9	Sorting nexin-9 OS=Mus musculus OX=10090 GN=Snx9 PE=1 SV=1	16	8	10	8	595	66.5	5.52	30.41	101.9	102.6	101.5	93.1	100.1	100.9	0.187526	1.04046
Q7TQK5	Ccdc93	Coiled-coil domain-containing protein 93 OS=Mus musculus OX=10090 GN=Ccdc93 PE=1 SV=1	19	10	12	10	629	72.6	8.29	26.46	93.5	93.2	91	103.6	105.9	112.7	0.00644106	0.861887
P61202	Cops2	COP9 signalosome complex subunit 2 OS=Mus musculus OX=10090 GN=Cops2 PE=1 SV=1	14	6	9	6	443	51.6	5.53	25.44	100.8	97.2	101	100.8	99.2	101	0.649606	0.993355
P53808	Pctp	Phosphatidylcholine transfer protein OS=Mus musculus OX=10090 GN=Pctp PE=1 SV=2	23	5	8	5	214	24.8	7.03	25.64	124.7	125.6	127.4	74.3	75.6	72.4	1.85155e-06	1.69906
Q9JKS4	Ldb3	LIM domain-binding protein 3 OS=Mus musculus OX=10090 GN=Ldb3 PE=1 SV=1	9	5	8	5	723	76.4	7.75	22.6	173.2	172.5	174.5	26.4	25.7	27.8	6.78507e-09	6.51064
Q8K4F5	Abhd11	Protein ABHD11 OS=Mus musculus OX=10090 GN=Abhd11 PE=1 SV=1	21	7	9	7	307	33.5	9.61	26.28	94.9	93.5	98.4	104.4	107.3	101.5	0.0166127	0.915709
P00375	Dhfr	Dihydrofolate reductase OS=Mus musculus OX=10090 GN=Dhfr PE=1 SV=3	48	9	13	9	187	21.6	8.53	30.54	104.2	104.8	104.8	95.1	92.6	98.5	0.00590787	1.09644
Q8R2Y0	Abhd6	Monoacylglycerol lipase ABHD6 OS=Mus musculus OX=10090 GN=Abhd6 PE=1 SV=1	22	6	10	6	336	38.2	8.47	31.13	104.5	95.4	101.3	102	101	95.8	0.819618	1.00803
Q9JKY5	Hip1r	Huntingtin-interacting protein 1-related protein OS=Mus musculus OX=10090 GN=Hip1r PE=1 SV=2	9	9	12	9	1068	119.4	6.52	30.71	96.1	103.1	105.7	97.7	97.7	99.7	0.329263	1.03321
Q3UP75	Ugt3a1	UDP-glucuronosyltransferase 3A1 OS=Mus musculus OX=10090 GN=Ugt3a1 PE=1 SV=1	14	9	13	8	523	59.7	7.34	36.43	113.8	114	112	86.4	86.2	87.6	4.26956e-06	1.30592
Q9QXK3	Copg2	Coatomer subunit gamma-2 OS=Mus musculus OX=10090 GN=Copg2 PE=1 SV=1	9	8	10	6	871	97.6	5.8	20.89	105.2	108.7	104.6	93.7	94.5	93.2	0.000751566	1.13184
Q9JII5	Dazap1	DAZ-associated protein 1 OS=Mus musculus OX=10090 GN=Dazap1 PE=1 SV=2	18	5	7	5	406	43.2	8.56	24.03	90	83.9	94.2	116.2	104.8	110.9	0.00877123	0.807773
Q9Z2N8	Actl6a	Actin-like protein 6A OS=Mus musculus OX=10090 GN=Actl6a PE=1 SV=2	20	7	7	7	429	47.4	5.6	21.13	98.8	97.8	93.3	102.4	103.4	104.3	0.0193277	0.93486
Q9D517	Agpat3	1-acyl-sn-glycerol-3-phosphate acyltransferase gamma OS=Mus musculus OX=10090 GN=Agpat3 PE=1 SV=2	17	6	10	6	376	43.3	8.51	28.78	123.8	120.1	118.6	79.6	77.1	80.6	2.35184e-05	1.5276
O35071	Kif1c	Kinesin-like protein KIF1C OS=Mus musculus OX=10090 GN=Kif1c PE=1 SV=2	11	11	13	6	1100	122.4	7.03	21.28	110.1	102.2	102.2	100	90.1	95.3	0.0670894	1.10196
Q925N2	Sfxn2	Sideroflexin-2 OS=Mus musculus OX=10090 GN=Sfxn2 PE=1 SV=1	29	9	13	9	322	36.1	8.82	23.63	93.8	92.3	96.5	104.1	105.7	107.6	0.00188395	0.890359
Q9EQC1	Hsd3b7	3 beta-hydroxysteroid dehydrogenase type 7 OS=Mus musculus OX=10090 GN=Hsd3b7 PE=1 SV=1	17	5	6	5	369	41.1	8.05	22.73	112.1	106.8	105.8	89.9	95.2	90.1	0.00321788	1.17987
Q00724	Rbp4	Retinol-binding protein 4 OS=Mus musculus OX=10090 GN=Rbp4 PE=1 SV=2	22	5	11	5	201	23.2	5.99	30.4	120.5	120.4	121.4	79.3	79	79.5	3.02033e-08	1.52355
Q9QYC0	Add1	Alpha-adducin OS=Mus musculus OX=10090 GN=Add1 PE=1 SV=2	10	6	7	6	735	80.6	5.9	21.41	94.3	95.6	99.3	106.6	99	105.2	0.0603484	0.930502
P99028	Uqcrh	Cytochrome b-c1 complex subunit 6, mitochondrial OS=Mus musculus OX=10090 GN=Uqcrh PE=1 SV=2	83	7	19	7	89	10.4	4.87	54.46	100.1	102.3	98.7	101.6	97.6	99.6	0.64869	1.0077
O08759	Ube3a	Ubiquitin-protein ligase E3A OS=Mus musculus OX=10090 GN=Ube3a PE=1 SV=2	8	6	7	6	870	99.8	5.08	15.97	89.5	95	100	102.1	106.1	107.3	0.0389547	0.901743
Q4PJX1	Odr4	Protein odr-4 homolog OS=Mus musculus OX=10090 GN=Odr4 PE=1 SV=2	21	10	11	10	447	50	6.14	16.57	95	97.4	99	99.3	103.9	105.4	0.0576231	0.944264
Q8BLF1	Nceh1	Neutral cholesterol ester hydrolase 1 OS=Mus musculus OX=10090 GN=Nceh1 PE=1 SV=1	17	8	8	8	408	45.7	7.05	21.29	107.6	108	108.3	91.5	90.1	94.4	0.000239267	1.17355
Q6ZQ08	Cnot1	CCR4-NOT transcription complex subunit 1 OS=Mus musculus OX=10090 GN=Cnot1 PE=1 SV=2	6	12	13	12	2375	266.6	7.11	22.69	96.1	89.1	98.6	101.1	109.7	105.3	0.0462842	0.897817
Q8CHP5	Pym1	Partner of Y14 and mago OS=Mus musculus OX=10090 GN=Pym1 PE=1 SV=2	42	7	10	7	203	22.7	9.5	26.4	96.8	91.9	120.3	100	95.7	95.3	0.536864	1.06186
P08607	C4bpa	C4b-binding protein OS=Mus musculus OX=10090 GN=C4bpa PE=1 SV=3	11	4	8	4	469	51.5	7.15	24.88	92.5	92.8	92.7	110.3	106.2	105.5	0.000612467	0.863354
Q9Z1T1	Ap3b1	AP-3 complex subunit beta-1 OS=Mus musculus OX=10090 GN=Ap3b1 PE=1 SV=2	12	12	13	12	1105	122.7	5.66	23.59	98.5	101.7	100.7	99.7	97.8	101.7	0.719512	1.00568
P10639	Txn	Thioredoxin OS=Mus musculus OX=10090 GN=Txn PE=1 SV=3	31	4	11	4	105	11.7	4.92	31.87	100.2	98.7	98.7	102.3	100.1	100.1	0.139561	0.983802
Q922H4	Gmppa	Mannose-1-phosphate guanyltransferase alpha OS=Mus musculus OX=10090 GN=Gmppa PE=1 SV=1	24	8	10	8	420	46.2	7.62	23.91	97.6	93.8	95.9	104.2	108.2	100.3	0.0287174	0.918772
O09111	Ndufb11	NADH dehydrogenase [ubiquinone] 1 beta subcomplex subunit 11, mitochondrial OS=Mus musculus OX=10090 GN=Ndufb11 PE=1 SV=2	37	5	12	5	151	17.4	5.22	32.86	102.6	99	101.7	102.6	95.1	99	0.414855	1.02224
P45700	Man1a1	Mannosyl-oligosaccharide 1,2-alpha-mannosidase IA OS=Mus musculus OX=10090 GN=Man1a1 PE=1 SV=1	14	9	9	9	655	73.2	6.81	24.8	112.6	116.2	115.2	86.6	85.8	83.6	3.05277e-05	1.34375
Q80X85	Mrps7	28S ribosomal protein S7, mitochondrial OS=Mus musculus OX=10090 GN=Mrps7 PE=1 SV=1	27	6	8	6	242	28	9.94	23.87	95.1	99.1	102.6	100.7	102.9	99.5	0.428212	0.979215
Q9D273	Mmab	Corrinoid adenosyltransferase OS=Mus musculus OX=10090 GN=Mmab PE=1 SV=1	25	6	9	6	237	26.3	9.2	24.19	91.6	91.1	91.9	108.1	109.3	108	3.80297e-06	0.843884
P68181	Prkacb	cAMP-dependent protein kinase catalytic subunit beta OS=Mus musculus OX=10090 GN=Prkacb PE=1 SV=2	23	7	7	3	351	40.7	8.56	24.29	96.7	107.3	104.3	95.5	97.4	98.8	0.168521	1.05691
P97298	Serpinf1	Pigment epithelium-derived factor OS=Mus musculus OX=10090 GN=Serpinf1 PE=1 SV=2	19	6	8	6	417	46.2	6.98	21.57	96.4	99.3	101.5	93.8	100.9	108.1	0.692192	0.981506
Q5SVR0	Tbc1d9b	TBC1 domain family member 9B OS=Mus musculus OX=10090 GN=Tbc1d9b PE=1 SV=1	7	7	7	7	1263	141.7	5.29	20.33	95.9	91.4	94.6	97.9	114.6	105.5	0.0741717	0.886478
Q6PD03	Ppp2r5a	Serine/threonine-protein phosphatase 2A 56 kDa regulatory subunit alpha isoform OS=Mus musculus OX=10090 GN=Ppp2r5a PE=1 SV=1	13	5	7	5	486	56.3	7.03	19.23	109.5	108	101.4	90.3	94.2	96.5	0.0147745	1.13488
P62073	Timm10	Mitochondrial import inner membrane translocase subunit Tim10 OS=Mus musculus OX=10090 GN=Timm10 PE=1 SV=1	57	8	11	8	90	10.3	6.29	30.18	98.7	98.6	96.5	99.7	104.5	102	0.0570706	0.959504
Q8BVY0	Rsl1d1	Ribosomal L1 domain-containing protein 1 OS=Mus musculus OX=10090 GN=Rsl1d1 PE=1 SV=1	21	8	10	8	452	50.4	9.98	20.26	86.2	87.2	90.2	112	114.3	110.2	0.000135593	0.783358
E9QAM5	Helz2	Helicase with zinc finger domain 2 OS=Mus musculus OX=10090 GN=Helz2 PE=1 SV=1	5	13	13	13	2947	331.4	8.07	22.61	90.4	91.4	91.8	105.7	113.4	107.2	0.00183421	0.838492
Q9CQF0	Mrpl11	39S ribosomal protein L11, mitochondrial OS=Mus musculus OX=10090 GN=Mrpl11 PE=1 SV=1	33	6	7	6	192	20.7	9.73	22.71	95.6	99.8	96.2	100.1	103.6	104.8	0.0430041	0.945219
Q810A7	Ddx42	ATP-dependent RNA helicase DDX42 OS=Mus musculus OX=10090 GN=Ddx42 PE=1 SV=3	14	11	11	11	929	101.9	6.98	21	92.7	97.1	91.3	108.4	106.2	104.2	0.00410858	0.881744
Q8C1A5	Thop1	Thimet oligopeptidase OS=Mus musculus OX=10090 GN=Thop1 PE=1 SV=1	15	10	10	10	687	78	6.06	21.68	98.4	98.6	101.6	102.4	100.4	98.5	0.587829	0.991039
Q8VI36	Pxn	Paxillin OS=Mus musculus OX=10090 GN=Pxn PE=1 SV=1	14	7	8	7	591	64.4	6.02	19.74	96.3	104.1	98.5	101.9	101.5	97.7	0.797913	0.992693
Q8C0E2	Vps26b	Vacuolar protein sorting-associated protein 26B OS=Mus musculus OX=10090 GN=Vps26b PE=1 SV=1	23	8	9	7	336	39.1	7.37	23.22	95.4	90.3	99.5	108.2	101	105.7	0.0434668	0.905684
Q80YR4	Znf598	E3 ubiquitin-protein ligase ZNF598 OS=Mus musculus OX=10090 GN=Znf598 PE=1 SV=1	11	10	11	10	908	99.1	8.34	16.49	86.7	92.7	97.6	109.5	105.9	107.6	0.00988177	0.857585
Q9CRD0	Ociad1	OCIA domain-containing protein 1 OS=Mus musculus OX=10090 GN=Ociad1 PE=1 SV=1	26	6	10	6	247	27.6	7.81	21.49	102.1	100.3	102.7	99.2	99.4	96.4	0.0493929	1.03424
Q64674	Srm	Spermidine synthase OS=Mus musculus OX=10090 GN=Srm PE=1 SV=1	25	6	7	6	302	34	5.5	24.12	87.5	84.8	87.2	113.7	115.1	111.6	3.47589e-05	0.762338
Q8CGY8	Ogt	UDP-N-acetylglucosamine--peptide N-acetylglucosaminyltransferase 110 kDa subunit OS=Mus musculus OX=10090 GN=Ogt PE=1 SV=2	8	7	8	7	1046	116.9	6.7	23.2	98.9	103.3	101.1	97.8	98.8	100.1	0.1998	1.02224
P17439	Gba	Lysosomal acid glucosylceramidase OS=Mus musculus OX=10090 GN=Gba PE=1 SV=1	18	8	8	8	515	57.6	7.75	22.84	81.2	81.4	83.4	119.5	118.6	115.9	9.79925e-06	0.694915
P97379	G3bp2	Ras GTPase-activating protein-binding protein 2 OS=Mus musculus OX=10090 GN=G3bp2 PE=1 SV=2	18	9	13	9	482	54.1	5.62	31.91	101.4	100.9	100.4	99.9	98.5	98.9	0.0237359	1.01816
A3KGB4	Tbc1d8b	TBC1 domain family member 8B OS=Mus musculus OX=10090 GN=Tbc1d8b PE=1 SV=1	9	9	10	9	1114	127.8	5.49	26.77	96.7	102.3	99.6	99.3	103.1	99	0.677869	0.99071
O70591	Pfdn2	Prefoldin subunit 2 OS=Mus musculus OX=10090 GN=Pfdn2 PE=1 SV=2	36	6	8	6	154	16.5	6.58	22.65	95.8	95.9	97	105.8	100.5	105	0.0112672	0.927401
Q62351	Tfrc	Transferrin receptor protein 1 OS=Mus musculus OX=10090 GN=Tfrc PE=1 SV=1	10	7	10	7	763	85.7	6.57	27.3	95.5	98.7	103	104.5	102.9	95.4	0.626635	0.981506
Q8R4H2	Arhgef12	Rho guanine nucleotide exchange factor 12 OS=Mus musculus OX=10090 GN=Arhgef12 PE=1 SV=2	8	9	11	9	1543	172.2	5.74	20.05	93.5	90.6	99.5	108.1	107.6	100.7	0.0367908	0.896334
Q9JI39	Abcb10	ATP-binding cassette sub-family B member 10, mitochondrial OS=Mus musculus OX=10090 GN=Abcb10 PE=1 SV=1	11	7	7	7	715	77.1	9.6	22.82	90.8	88.1	96.5	110.3	108.1	106.2	0.00394198	0.848429
Q3U7R1	Esyt1	Extended synaptotagmin-1 OS=Mus musculus OX=10090 GN=Esyt1 PE=1 SV=2	12	11	12	11	1092	121.5	5.95	23.19	98.8	96.5	100.2	104.5	99.9	100	0.18619	0.970762
O70311	Nmt2	Glycylpeptide N-tetradecanoyltransferase 2 OS=Mus musculus OX=10090 GN=Nmt2 PE=1 SV=1	13	7	7	5	529	60.4	7.8	18.33	105.4	102.7	111.9	100.6	89.1	90.2	0.0430121	1.14327
Q7TNE1	Sugct	Succinate--hydroxymethylglutarate CoA-transferase OS=Mus musculus OX=10090 GN=Sugct PE=1 SV=2	21	7	10	7	436	47.7	8.68	24.74	115.1	104.5	111.7	88.4	93.8	86.4	0.00546791	1.23343
O35864	Cops5	COP9 signalosome complex subunit 5 OS=Mus musculus OX=10090 GN=Cops5 PE=1 SV=3	16	4	6	4	334	37.5	6.54	19.11	101.9	96.6	92.5	103.1	106.1	99.8	0.140718	0.941748
Q8CHP8	Pgp	Glycerol-3-phosphate phosphatase OS=Mus musculus OX=10090 GN=Pgp PE=1 SV=1	27	8	11	8	321	34.5	5.35	31.5	101.3	97.1	96.9	100.4	99.7	104.6	0.209493	0.96915
Q80WQ2	Vac14	Protein VAC14 homolog OS=Mus musculus OX=10090 GN=Vac14 PE=1 SV=1	14	9	10	9	782	88	6.13	21.55	102.7	101.7	95.7	97.9	105.1	96.9	0.985224	1.00067
Q69ZS7	Hbs1l	HBS1-like protein OS=Mus musculus OX=10090 GN=Hbs1l PE=1 SV=2	14	9	11	9	682	75.1	6.46	21.11	96.6	94.7	101.7	103.6	103.3	100	0.124225	0.954708
Q60902	Eps15l1	Epidermal growth factor receptor substrate 15-like 1 OS=Mus musculus OX=10090 GN=Eps15l1 PE=1 SV=3	13	11	13	11	907	99.2	5.02	16.26	92.8	91.8	98.8	110.4	101.2	104.9	0.0330401	0.895419
Q9CQS8	Sec61b	Protein transport protein Sec61 subunit beta OS=Mus musculus OX=10090 GN=Sec61b PE=1 SV=3	53	5	11	5	96	10	11.56	30.57	87.5	86.8	90.4	114.9	107.6	112.8	0.000639799	0.789442
Q9CQ69	Uqcrq	Cytochrome b-c1 complex subunit 8 OS=Mus musculus OX=10090 GN=Uqcrq PE=1 SV=3	41	5	11	5	82	9.8	10.26	27.1	98.5	97	104.6	99.9	98.4	101.7	0.990049	1.00033
Q8K4H1	Afmid	Kynurenine formamidase OS=Mus musculus OX=10090 GN=Afmid PE=1 SV=1	20	5	9	5	305	34.2	6.11	25.24	83.3	81.3	84.7	119.3	111.4	120.1	0.000328306	0.710661
Q8C854	Myef2	Myelin expression factor 2 OS=Mus musculus OX=10090 GN=Myef2 PE=1 SV=1	13	8	11	8	591	63.3	8.87	23.36	99.2	96.1	96.8	101.6	99.2	107.1	0.104808	0.948685
P17710	Hk1	Hexokinase-1 OS=Mus musculus OX=10090 GN=Hk1 PE=1 SV=3	9	9	9	8	974	108.2	6.8	20.25	99.1	99.7	100	97.5	101.3	102.4	0.623794	0.992032
Q9CR62	Slc25a11	Mitochondrial 2-oxoglutarate/malate carrier protein OS=Mus musculus OX=10090 GN=Slc25a11 PE=1 SV=3	20	8	15	8	314	34.1	9.94	42.26	98.3	99.3	101.3	102.1	99.8	99.1	0.609345	0.993023
Q9DCC4	Pycr3	Pyrroline-5-carboxylate reductase 3 OS=Mus musculus OX=10090 GN=Pycr3 PE=1 SV=2	24	6	9	6	274	28.7	7.27	27.48	96.4	97.4	96.9	102.6	101.1	105.7	0.0108132	0.93956
Q3THW5	H2afv	Histone H2A.V OS=Mus musculus OX=10090 GN=H2afv PE=1 SV=3	19	2	5	2	128	13.5	10.58	19.95	84.5	79.7	84	114.5	121.9	115.5	0.000238483	0.705314
P35951	Ldlr	Low-density lipoprotein receptor OS=Mus musculus OX=10090 GN=Ldlr PE=1 SV=2	8	5	8	5	862	94.9	5.02	23.31	93.7	95.7	103.6	104.2	99.4	103.4	0.238045	0.954397
O54988	Slk	STE20-like serine/threonine-protein kinase OS=Mus musculus OX=10090 GN=Slk PE=1 SV=2	9	11	12	11	1233	141.4	5.14	25.54	96	104.8	96.6	97.6	100.9	104.1	0.637296	0.982816
Q9CRB3	Urah	5-hydroxyisourate hydrolase OS=Mus musculus OX=10090 GN=Urah PE=1 SV=1	47	4	20	4	118	13.6	7.87	51.83	98.1	99.1	98.1	104	101.5	99.3	0.0861914	0.968832
Q8VDQ1	Ptgr2	Prostaglandin reductase 2 OS=Mus musculus OX=10090 GN=Ptgr2 PE=1 SV=2	23	7	8	7	351	38	5.41	25.41	106.5	108.6	109.5	92	90.7	92.7	0.000103607	1.17865
Q810B6	Ankfy1	Rabankyrin-5 OS=Mus musculus OX=10090 GN=Ankfy1 PE=1 SV=2	9	10	10	10	1169	128.6	5.91	22.15	97.4	98.5	96	104.2	103.3	100.5	0.0156017	0.947727
Q07797	Lgals3bp	Galectin-3-binding protein OS=Mus musculus OX=10090 GN=Lgals3bp PE=1 SV=1	9	3	4	3	577	64.5	5.14	18.76	105.1	104.7	115.2	90.4	96.5	88.1	0.017256	1.18182
Q9JLQ0	Cd2ap	CD2-associated protein OS=Mus musculus OX=10090 GN=Cd2ap PE=1 SV=3	15	9	9	9	637	70.4	6.38	17.94	86.4	95.9	93.7	111.3	106.9	105.8	0.00858763	0.851852
Q9CQN7	Mrpl41	39S ribosomal protein L41, mitochondrial OS=Mus musculus OX=10090 GN=Mrpl41 PE=1 SV=1	38	4	6	4	135	15.3	9.82	18.23	89	89.9	97.6	108.2	107.4	107.8	0.00465776	0.854978
Q6PGB6	Naa50	N-alpha-acetyltransferase 50 OS=Mus musculus OX=10090 GN=Naa50 PE=1 SV=1	41	6	8	6	169	19.4	8.81	23.35	95.2	94.8	99.5	103.8	100.5	106.2	0.0350977	0.932367
Q99JF8	Psip1	PC4 and SFRS1-interacting protein OS=Mus musculus OX=10090 GN=Psip1 PE=1 SV=1	15	9	9	9	528	59.7	9.13	24.48	83.9	84.1	85.4	119.3	111.3	116	0.000195023	0.731102
P97461	Rps5	40S ribosomal protein S5 OS=Mus musculus OX=10090 GN=Rps5 PE=1 SV=3	18	7	13	7	204	22.9	9.72	34.73	92.2	92.5	93.3	107.4	108.9	105.6	0.000131355	0.863622
Q9CWG8	Ndufaf7	Protein arginine methyltransferase NDUFAF7, mitochondrial OS=Mus musculus OX=10090 GN=Ndufaf7 PE=1 SV=4	15	5	5	5	436	48.4	6.95	16.89	88.4	94.8	94.7	106.2	108.1	107.8	0.00257531	0.862776
Q922Y1	Ubxn1	UBX domain-containing protein 1 OS=Mus musculus OX=10090 GN=Ubxn1 PE=1 SV=1	24	6	10	6	297	33.6	5.26	29.7	96.4	98.5	98.1	101.8	103	102.2	0.00313814	0.954397
Q99LI8	Hgs	Hepatocyte growth factor-regulated tyrosine kinase substrate OS=Mus musculus OX=10090 GN=Hgs PE=1 SV=2	10	7	9	7	775	86	6.16	20.73	95.4	94	97.2	106.1	103	104.3	0.00228603	0.914486
P30681	Hmgb2	High mobility group protein B2 OS=Mus musculus OX=10090 GN=Hmgb2 PE=1 SV=3	33	9	9	8	210	24.1	7.31	19.12	99.5	94.4	98.1	100.7	103.5	103.8	0.0423529	0.948052
Q9DAS9	Gng12	Guanine nucleotide-binding protein G(I)/G(S)/G(O) subunit gamma-12 OS=Mus musculus OX=10090 GN=Gng12 PE=1 SV=3	57	3	5	3	72	8	8.97	20.42	89.1	90.1	89.5	114.1	108.8	108.5	0.000343857	0.810803
Q9D0T1	Snu13	NHP2-like protein 1 OS=Mus musculus OX=10090 GN=Snu13 PE=1 SV=4	34	4	8	4	128	14.2	8.46	22.03	87.7	84.5	88.5	112.1	114.2	113	4.34219e-05	0.768347
Q9EST5	Anp32b	Acidic leucine-rich nuclear phosphoprotein 32 family member B OS=Mus musculus OX=10090 GN=Anp32b PE=1 SV=1	27	8	16	5	272	31.1	4.01	35.25	93.2	90.4	93.1	107	108	108.3	9.93965e-05	0.855861
P18653	Rps6ka1	Ribosomal protein S6 kinase alpha-1 OS=Mus musculus OX=10090 GN=Rps6ka1 PE=1 SV=1	15	9	10	5	724	81.5	8.1	14.98	94.4	100.3	92	103.6	105.8	103.9	0.0257467	0.915097
Q8VCI0	Plbd1	Phospholipase B-like 1 OS=Mus musculus OX=10090 GN=Plbd1 PE=1 SV=1	11	6	7	6	550	63	8.87	19.98	95.5	94.8	90.9	106.4	105.3	107.1	0.0011914	0.882058
Q9CXW4	Rpl11	60S ribosomal protein L11 OS=Mus musculus OX=10090 GN=Rpl11 PE=1 SV=4	35	6	12	6	178	20.2	9.6	23.76	96.2	96.6	96.3	105.4	101.7	103.9	0.00250857	0.929582
Q60953	Pml	Protein PML OS=Mus musculus OX=10090 GN=Pml PE=1 SV=3	11	9	9	9	885	98.2	5.63	16.7	99.4	99.1	95.5	97.6	111.2	97.1	0.453793	0.961098
P40630	Tfam	Transcription factor A, mitochondrial OS=Mus musculus OX=10090 GN=Tfam PE=1 SV=2	35	11	14	11	243	28	9.69	28.92	101.6	103.2	102.4	98.8	97.4	96.6	0.00373547	1.04918
Q922S4	Pde2a	cGMP-dependent 3',5'-cyclic phosphodiesterase OS=Mus musculus OX=10090 GN=Pde2a PE=1 SV=4	10	7	8	7	939	105.6	5.41	20.01	96.3	101.4	98.6	94.9	99.7	109	0.609198	0.975955
Q9QYI4	Dnajb12	DnaJ homolog subfamily B member 12 OS=Mus musculus OX=10090 GN=Dnajb12 PE=1 SV=2	23	8	12	8	376	42	8.51	29.2	105.9	98.3	102.4	97.3	97.3	98.8	0.122469	1.04499
Q9D7P6	Iscu	Iron-sulfur cluster assembly enzyme ISCU, mitochondrial OS=Mus musculus OX=10090 GN=Iscu PE=1 SV=1	39	8	13	8	168	18.1	9.29	37.71	94	99.1	92.6	102.9	105	106.4	0.0127342	0.909004
Q6P8X1	Snx6	Sorting nexin-6 OS=Mus musculus OX=10090 GN=Snx6 PE=1 SV=2	19	8	9	8	406	46.6	6.16	27.89	92.9	93.1	93.2	108.6	109.5	102.7	0.00289525	0.870324
P50171	Hsd17b8	Estradiol 17-beta-dehydrogenase 8 OS=Mus musculus OX=10090 GN=Hsd17b8 PE=1 SV=2	16	3	9	3	259	26.6	6.54	36.22	104.2	100.3	102.7	98.4	97.5	96.9	0.0168806	1.04918
Q9D358	Acp1	Low molecular weight phosphotyrosine protein phosphatase OS=Mus musculus OX=10090 GN=Acp1 PE=1 SV=3	32	5	12	5	158	18.2	6.74	33.03	97.2	98.5	97.2	103.4	100.9	102.9	0.00558651	0.953451
Q9JMG1	Edf1	Endothelial differentiation-related factor 1 OS=Mus musculus OX=10090 GN=Edf1 PE=1 SV=1	45	9	13	9	148	16.4	9.99	19.08	99.2	100.3	99.3	101.7	97.4	101.9	0.652456	0.992691
Q9CZR8	Tsfm	Elongation factor Ts, mitochondrial OS=Mus musculus OX=10090 GN=Tsfm PE=1 SV=1	16	6	9	6	324	35.3	7.06	24.58	98.5	98.7	103	99.2	99.1	101.4	0.924338	1.00167
Q7TSC1	Prrc2a	Protein PRRC2A OS=Mus musculus OX=10090 GN=Prrc2a PE=1 SV=1	7	11	11	10	2158	229.1	9.39	17.48	99.3	90.7	95.2	106.7	103.9	104.3	0.0197732	0.905684
Q8R1S0	Coq6	Ubiquinone biosynthesis monooxygenase COQ6, mitochondrial OS=Mus musculus OX=10090 GN=Coq6 PE=1 SV=3	12	6	7	6	476	51.4	7.17	24.01	100	104.3	101.7	96.7	100.6	96.7	0.090848	1.04082
P83882	Rpl36a	60S ribosomal protein L36a OS=Mus musculus OX=10090 GN=Rpl36a PE=3 SV=2	32	6	16	6	106	12.4	10.58	39.63	85.1	83.9	84.9	114.4	116.9	114.8	3.65266e-06	0.733603
P08122	Col4a2	Collagen alpha-2(IV) chain OS=Mus musculus OX=10090 GN=Col4a2 PE=1 SV=4	4	6	7	6	1707	167.2	8.48	18.63	99.7	101.5	101.4	98.8	100.2	98.4	0.0959658	1.01748
Q9Z130	Hnrnpdl	Heterogeneous nuclear ribonucleoprotein D-like OS=Mus musculus OX=10090 GN=Hnrnpdl PE=1 SV=1	27	8	13	7	301	33.5	7.31	30.03	89.3	93.9	87.6	111.8	112.4	105	0.00301241	0.8226
Q8R2E9	Ero1b	ERO1-like protein beta OS=Mus musculus OX=10090 GN=Ero1b PE=1 SV=1	20	9	9	9	467	53.5	8.09	20.58	95.4	96.9	94.1	99.4	106.9	107.3	0.0281482	0.913265
Q3TMH2	Scrn3	Secernin-3 OS=Mus musculus OX=10090 GN=Scrn3 PE=1 SV=1	18	8	13	8	418	47.6	5.66	27	103.7	103	100.8	97.4	97.5	97.4	0.00440864	1.052
Q922D4	Ppp6r3	Serine/threonine-protein phosphatase 6 regulatory subunit 3 OS=Mus musculus OX=10090 GN=Ppp6r3 PE=1 SV=1	14	10	11	10	844	94.6	4.58	22.64	99.6	104.3	96.7	104.7	96.4	98.3	0.91065	1.00401
Q9Z2G6	Sel1l	Protein sel-1 homolog 1 OS=Mus musculus OX=10090 GN=Sel1l PE=1 SV=2	9	7	8	7	790	88.3	5.57	20.29	95.5	97	99.8	99.2	104.3	104.2	0.0711268	0.949951
Q76LS9	Mindy1	Ubiquitin carboxyl-terminal hydrolase MINDY-1 OS=Mus musculus OX=10090 GN=Mindy1 PE=1 SV=1	14	4	6	4	468	51.2	4.73	20.12	97.7	89.4	103.2	108.2	103.7	97.8	0.266788	0.937359
Q6PAR5	Gapvd1	GTPase-activating protein and VPS9 domain-containing protein 1 OS=Mus musculus OX=10090 GN=Gapvd1 PE=1 SV=2	8	9	10	9	1458	162.3	5.19	16.43	97.1	101.1	99	93.6	108.1	101.1	0.68948	0.981506
P53986	Slc16a1	Monocarboxylate transporter 1 OS=Mus musculus OX=10090 GN=Slc16a1 PE=1 SV=1	11	5	7	5	493	53.2	7.47	18.41	100.4	102.6	100.2	99.4	98.8	98.6	0.0570807	1.02156
Q9CR21	Ndufab1	Acyl carrier protein, mitochondrial OS=Mus musculus OX=10090 GN=Ndufab1 PE=1 SV=1	18	4	11	4	156	17.4	5.21	25.34	101.4	102.1	98.2	103.7	96.7	97.8	0.662904	1.01174
P58389	Ptpa	Serine/threonine-protein phosphatase 2A activator OS=Mus musculus OX=10090 GN=Ptpa PE=1 SV=1	30	8	13	8	323	36.7	6.39	32.12	105.5	102.8	103.6	93.2	96	98.9	0.0122996	1.08261
O88543	Cops3	COP9 signalosome complex subunit 3 OS=Mus musculus OX=10090 GN=Cops3 PE=1 SV=3	19	7	8	7	423	47.8	6.65	20.76	101.4	94.7	100.3	103.6	99.4	100.7	0.371103	0.975963
Q6QD59	Bnip1	Vesicle transport protein SEC20 OS=Mus musculus OX=10090 GN=Bnip1 PE=1 SV=1	39	8	9	8	228	26.2	8.75	22.78	103.5	107	100.9	97.8	90.6	100.2	0.0879701	1.079
Q9CQR6	Ppp6c	Serine/threonine-protein phosphatase 6 catalytic subunit OS=Mus musculus OX=10090 GN=Ppp6c PE=1 SV=1	22	7	11	7	305	35.1	5.69	26.46	100.1	98.8	99.1	101.6	99.6	100.7	0.136519	0.987082
P97447	Fhl1	Four and a half LIM domains protein 1 OS=Mus musculus OX=10090 GN=Fhl1 PE=1 SV=3	25	7	10	7	280	31.9	8.37	28.61	147.6	144.6	151.4	53.2	51.2	52	1.26155e-06	2.83632
P61021	Rab5b	Ras-related protein Rab-5B OS=Mus musculus OX=10090 GN=Rab5b PE=1 SV=1	22	4	6	2	215	23.7	8.13	20.7	94.4	90.3	93.3	107.9	103.3	110.8	0.0042385	0.863354
P26645	Marcks	Myristoylated alanine-rich C-kinase substrate OS=Mus musculus OX=10090 GN=Marcks PE=1 SV=2	12	3	5	3	309	29.6	4.34	15.36	98.8	99.1	99.3	101.5	99.7	101.5	0.0411557	0.98183
Q9DCT1	Akr1e2	1,5-anhydro-D-fructose reductase OS=Mus musculus OX=10090 GN=Akr1e2 PE=1 SV=1	24	8	10	8	301	34.4	7.33	26.58	106.7	104.3	104.6	92.9	95.8	95.7	0.001019	1.1097
Q9CQE1	Nipsnap3b	Protein NipSnap homolog 3B OS=Mus musculus OX=10090 GN=Nipsnap3b PE=1 SV=1	29	6	12	6	247	28.3	9.48	30.03	102.3	98.1	98.8	100.5	100.5	99.9	0.688608	0.99435
Q99LD4	Gps1	COP9 signalosome complex subunit 1 OS=Mus musculus OX=10090 GN=Gps1 PE=1 SV=1	22	7	7	7	471	53.4	6.84	18.16	96.1	93.5	100.9	102.7	98.1	108.6	0.166715	0.938914
Q5SYD0	Myo1d	Unconventional myosin-Id OS=Mus musculus OX=10090 GN=Myo1d PE=1 SV=1	9	8	8	8	1006	116	9.41	22.55	98.1	101.9	95	97.4	97.6	110	0.510533	0.967213
O70251	Eef1b	Elongation factor 1-beta OS=Mus musculus OX=10090 GN=Eef1b PE=1 SV=5	27	5	9	5	225	24.7	4.69	28.01	93	90.6	92.1	108.5	109.2	106.6	0.000101305	0.850139
P50446	Krt6a	Keratin, type II cytoskeletal 6A OS=Mus musculus OX=10090 GN=Krt6a PE=1 SV=3	12	9	21	2	553	59.3	7.94	38.32	86.8	88.1	73	129.1	112.8	110.2	0.0104327	0.704061
Q9JJL3	Slco1b2	Solute carrier organic anion transporter family member 1B2 OS=Mus musculus OX=10090 GN=Slco1b2 PE=1 SV=1	10	5	7	5	689	76.7	8.68	22.82	95.5	95.5	102.2	102.4	101.2	103.2	0.12094	0.955671
P97315	Csrp1	Cysteine and glycine-rich protein 1 OS=Mus musculus OX=10090 GN=Csrp1 PE=1 SV=3	33	4	5	4	193	20.6	8.57	12.28	103.3	102	98.6	97.5	99.8	98.7	0.164695	1.02669
P59999	Arpc4	Actin-related protein 2/3 complex subunit 4 OS=Mus musculus OX=10090 GN=Arpc4 PE=1 SV=3	46	7	14	7	168	19.7	8.43	30.69	91.3	88.4	89.5	110.6	109.1	111.2	4.02032e-05	0.813539
Q9ESW4	Agk	Acylglycerol kinase, mitochondrial OS=Mus musculus OX=10090 GN=Agk PE=1 SV=1	16	7	8	7	421	46.9	8.4	21.94	98.8	95.2	98.4	101.7	101.2	104.7	0.0326064	0.950585
Q9JLF6	Tgm1	Protein-glutamine gamma-glutamyltransferase K OS=Mus musculus OX=10090 GN=Tgm1 PE=1 SV=2	11	9	10	9	815	89.8	6.51	14.41	60.6	58.7	57.8	137.5	140.6	144.9	3.69255e-06	0.418676
Q6NVF9	Cpsf6	Cleavage and polyadenylation specificity factor subunit 6 OS=Mus musculus OX=10090 GN=Cpsf6 PE=1 SV=1	17	8	10	8	551	59.1	7.15	20.77	98.2	103.7	103	97.1	99	99.1	0.154896	1.03286
Q6PDQ2	Chd4	Chromodomain-helicase-DNA-binding protein 4 OS=Mus musculus OX=10090 GN=Chd4 PE=1 SV=1	6	9	10	9	1915	217.6	5.81	12.92	93.5	94	93.4	101.9	109.4	107.9	0.00514457	0.880013
Q99PU8	Dhx30	ATP-dependent RNA helicase DHX30 OS=Mus musculus OX=10090 GN=Dhx30 PE=1 SV=1	6	7	8	7	1217	136.6	8.75	20.03	95.6	98.9	102.5	98.1	102.2	102.8	0.458345	0.979875
O08784	Tcof1	Treacle protein OS=Mus musculus OX=10090 GN=Tcof1 PE=1 SV=1	7	9	9	9	1320	134.9	9.35	17.54	96.5	94.9	97.8	102.3	102	106.5	0.0127198	0.930502
Q6A4J8	Usp7	Ubiquitin carboxyl-terminal hydrolase 7 OS=Mus musculus OX=10090 GN=Usp7 PE=1 SV=1	8	9	9	9	1103	128.4	5.5	20.34	101.8	98.3	90.1	102.1	103.1	104.6	0.138904	0.936733
O55023	Impa1	Inositol monophosphatase 1 OS=Mus musculus OX=10090 GN=Impa1 PE=1 SV=1	20	5	5	5	277	30.4	5.19	19.76	93.5	96.7	94.1	103.7	106.3	105.7	0.0011396	0.900538
P28650	Adss1	Adenylosuccinate synthetase isozyme 1 OS=Mus musculus OX=10090 GN=Adss1 PE=1 SV=2	26	9	12	8	457	50.2	8.43	20.3	113.3	117	115	87.3	86.1	81.3	0.000141589	1.35571
P62774	Mtpn	Myotrophin OS=Mus musculus OX=10090 GN=Mtpn PE=1 SV=2	31	4	7	4	118	12.9	5.52	27.14	96.1	95	96.5	103.3	104.3	104.8	0.000193495	0.920615
Q9JIK9	Mrps34	28S ribosomal protein S34, mitochondrial OS=Mus musculus OX=10090 GN=Mrps34 PE=1 SV=1	19	3	4	3	218	25.8	10.43	21.13	96	100.7	95.5	102.6	100.8	104.4	0.0564262	0.949318
Q9CWX2	Ndufaf1	Complex I intermediate-associated protein 30, mitochondrial OS=Mus musculus OX=10090 GN=Ndufaf1 PE=1 SV=2	23	6	10	6	328	37.8	8.6	22.45	98.2	102.3	91.9	100.8	102.9	103.9	0.184057	0.950585
P70195	Psmb7	Proteasome subunit beta type-7 OS=Mus musculus OX=10090 GN=Psmb7 PE=1 SV=1	16	6	11	6	277	29.9	7.99	25.25	99.2	96.2	97.5	103.5	101.6	102	0.0105289	0.953761
Q61508	Ecm1	Extracellular matrix protein 1 OS=Mus musculus OX=10090 GN=Ecm1 PE=1 SV=2	18	8	9	8	559	62.8	6.8	16.32	93.9	96	91.3	112.7	99.1	107	0.0397448	0.882058
Q8CH18	Ccar1	Cell division cycle and apoptosis regulator protein 1 OS=Mus musculus OX=10090 GN=Ccar1 PE=1 SV=1	8	8	11	8	1146	132	5.76	20.13	97.9	95.2	97.1	103.4	103.5	102.9	0.00135658	0.936733
Q8BWM0	Ptges2	Prostaglandin E synthase 2 OS=Mus musculus OX=10090 GN=Ptges2 PE=1 SV=3	21	8	12	8	384	43.3	9	31.35	94.7	93.4	92.8	106.3	106.6	106.1	2.56133e-05	0.880564
P55292	Dsc2	Desmocollin-2 OS=Mus musculus OX=10090 GN=Dsc2 PE=1 SV=1	13	9	12	9	902	99.9	4.94	21.05	85	89.6	92.3	138.7	100.3	94	0.19394	0.801502
Q8CGF7	Tcerg1	Transcription elongation regulator 1 OS=Mus musculus OX=10090 GN=Tcerg1 PE=1 SV=2	8	10	11	10	1100	123.7	8.65	20.53	94.4	89.5	94.5	103.7	104.6	113.4	0.0146627	0.865403
Q8VCH8	Ubxn4	UBX domain-containing protein 4 OS=Mus musculus OX=10090 GN=Ubxn4 PE=1 SV=1	17	6	10	6	506	56.4	6.61	18.53	97.6	96.1	98.6	104.7	101.3	101.6	0.0175217	0.95026
G5E829	Atp2b1	Plasma membrane calcium-transporting ATPase 1 OS=Mus musculus OX=10090 GN=Atp2b1 PE=1 SV=1	10	10	11	10	1220	134.7	5.91	15.32	93.1	94.8	93.9	108.4	103.8	106	0.00101918	0.885607
Q9JLV5	Cul3	Cullin-3 OS=Mus musculus OX=10090 GN=Cul3 PE=1 SV=1	10	9	11	9	768	88.9	8.46	25.89	93	94.9	96.6	107.6	104.6	103.3	0.00327111	0.901743
Q8BJ71	Nup93	Nuclear pore complex protein Nup93 OS=Mus musculus OX=10090 GN=Nup93 PE=1 SV=1	12	11	11	11	819	93.2	5.72	21.86	114.7	88	94.2	100.7	102.2	100.1	0.813977	0.979868
Q9CZE3	Rab32	Ras-related protein Rab-32 OS=Mus musculus OX=10090 GN=Rab32 PE=1 SV=3	35	7	9	7	223	25.1	6.68	19.59	89.8	90.7	98.9	103.9	111.2	105.4	0.0199196	0.871763
Q9DBR1	Xrn2	5'-3' exoribonuclease 2 OS=Mus musculus OX=10090 GN=Xrn2 PE=1 SV=1	11	8	8	8	951	108.6	7.59	14.59	94.5	89.7	104.7	103.9	103.6	103.6	0.169688	0.92864
Q8K2C7	Os9	Protein OS-9 OS=Mus musculus OX=10090 GN=Os9 PE=1 SV=2	13	8	9	8	672	76.1	4.84	22.86	93.7	102.8	96.9	100.6	102.4	103.7	0.190107	0.956635
Q71KT5	Tm7sf2	Delta(14)-sterol reductase TM7SF2 OS=Mus musculus OX=10090 GN=Tm7sf2 PE=1 SV=2	13	8	10	8	418	46.5	8.28	21.32	80.6	78.1	76.8	123.4	122.9	118.3	2.59453e-05	0.645913
Q9JM14	Nt5c	5'(3')-deoxyribonucleotidase, cytosolic type OS=Mus musculus OX=10090 GN=Nt5c PE=1 SV=1	34	5	8	5	200	23.1	5.49	21.93	94.1	96.3	93.2	103.3	105.9	107.1	0.00168087	0.896617
P21958	Tap1	Antigen peptide transporter 1 OS=Mus musculus OX=10090 GN=Tap1 PE=1 SV=3	11	6	7	6	724	78.8	8.79	20.87	99.8	111	100.6	93.7	103	91.9	0.201999	1.079
Q62523	Zyx	Zyxin OS=Mus musculus OX=10090 GN=Zyx PE=1 SV=2	21	8	9	8	564	60.5	6.4	21.73	98.4	100.1	105.2	94.1	98.7	103.5	0.507957	1.02497
Q924M7	Mpi	Mannose-6-phosphate isomerase OS=Mus musculus OX=10090 GN=Mpi PE=1 SV=1	19	5	6	5	423	46.5	5.95	14.96	78.9	147.1	96.6	78.9	110.8	87.8	0.541208	1.16252
P61759	Vbp1	Prefoldin subunit 3 OS=Mus musculus OX=10090 GN=Vbp1 PE=1 SV=2	42	9	9	9	196	22.4	6.28	18.2	96.5	95.8	97.9	105.6	99.3	104.9	0.0351685	0.936733
P56213	Gfer	FAD-linked sulfhydryl oxidase ALR OS=Mus musculus OX=10090 GN=Gfer PE=1 SV=2	30	5	8	5	198	22.9	7.93	21.23	93.8	92.7	98.6	106.6	101.7	106.6	0.0151898	0.905367
Q8R010	Aimp2	Aminoacyl tRNA synthase complex-interacting multifunctional protein 2 OS=Mus musculus OX=10090 GN=Aimp2 PE=1 SV=2	30	8	11	8	320	35.4	7.83	22.59	96.8	93.1	98.4	103.9	100.6	107.2	0.0341888	0.924928
O88531	Ppt1	Palmitoyl-protein thioesterase 1 OS=Mus musculus OX=10090 GN=Ppt1 PE=1 SV=2	16	5	8	5	306	34.5	8	18.8	110.9	112.7	114.8	85.8	88.5	87.3	4.84448e-05	1.29358
P11531	Dmd	Dystrophin OS=Mus musculus OX=10090 GN=Dmd PE=1 SV=3	2	8	12	8	3678	425.6	5.94	25.92	99.1	103.2	95.2	98.6	105.6	98.2	0.649746	0.983796
G3X9K3	Arfgef1	Brefeldin A-inhibited guanine nucleotide-exchange protein 1 OS=Mus musculus OX=10090 GN=Arfgef1 PE=1 SV=1	5	9	11	5	1846	208.4	5.86	19.31	93.2	104.7	97	104.1	98.5	102.4	0.421994	0.966885
Q62264	Thrsp	Thyroid hormone-inducible hepatic protein OS=Mus musculus OX=10090 GN=Thrsp PE=1 SV=1	34	6	12	6	150	17.1	4.98	36.05	97	98.2	98.8	102.5	99.8	103.7	0.0344331	0.960784
Q99P27	Pla2g12b	Group XIIB secretory phospholipase A2-like protein OS=Mus musculus OX=10090 GN=Pla2g12b PE=1 SV=1	33	5	7	5	195	21.7	6.15	22.32	92.5	99.5	91	97.7	107.9	111.5	0.0808646	0.892463
Q60872	Eif1a	Eukaryotic translation initiation factor 1A OS=Mus musculus OX=10090 GN=Eif1a PE=2 SV=3	42	7	9	1	144	16.5	5.24	17.75	82.9	90	83.8	112.6	108.5	122.2	0.00337904	0.747742
Q6PHN9	Rab35	Ras-related protein Rab-35 OS=Mus musculus OX=10090 GN=Rab35 PE=1 SV=1	23	5	11	4	201	23	8.29	31.63	91.3	96.6	91	111.6	104	105.5	0.00886207	0.868577
Q7TSI3	Ppp6r1	Serine/threonine-protein phosphatase 6 regulatory subunit 1 OS=Mus musculus OX=10090 GN=Ppp6r1 PE=1 SV=1	9	6	7	6	856	94.5	4.64	19.91	99.8	90.7	96	104.1	104.1	105.4	0.0278366	0.913584
Q8R4H7	Nags	N-acetylglutamate synthase, mitochondrial OS=Mus musculus OX=10090 GN=Nags PE=1 SV=2	18	7	10	7	527	57.5	9	20.68	88.7	91.7	89.7	112.9	102.5	114.5	0.00670261	0.818733
P48771	Cox7a2	Cytochrome c oxidase subunit 7A2, mitochondrial OS=Mus musculus OX=10090 GN=Cox7a2 PE=1 SV=2	39	3	10	3	83	9.3	10.27	25.33	94.2	96.4	96.7	100.1	104.3	108.4	0.0280468	0.918478
Q921H9	Coa7	Cytochrome c oxidase assembly factor 7 OS=Mus musculus OX=10090 GN=Coa7 PE=1 SV=1	33	7	9	7	231	25.6	6.29	17.2	98.9	95.2	98.8	103.1	103.7	100.3	0.0420747	0.953761
Q9EPQ7	Stard5	StAR-related lipid transfer protein 5 OS=Mus musculus OX=10090 GN=Stard5 PE=1 SV=2	34	5	7	5	213	23.9	6.39	25.18	91.7	92.6	90.8	108.2	108.2	108.6	6.44678e-06	0.846462
O55142	Rpl35a	60S ribosomal protein L35a OS=Mus musculus OX=10090 GN=Rpl35a PE=1 SV=2	35	5	12	5	110	12.5	10.89	32.6	91.1	89.2	89.7	110	109.6	110.4	5.28718e-06	0.818182
Q9D7N3	Mrps9	28S ribosomal protein S9, mitochondrial OS=Mus musculus OX=10090 GN=Mrps9 PE=1 SV=3	26	10	11	10	390	44.9	8.81	23.29	97.4	95.7	94.7	105.1	102.3	104.8	0.00237439	0.921845
Q8R2Y8	Ptrh2	Peptidyl-tRNA hydrolase 2, mitochondrial OS=Mus musculus OX=10090 GN=Ptrh2 PE=1 SV=1	42	5	8	5	181	19.5	7.42	22.19	119.8	116.5	119.9	83	80.5	80.2	1.24512e-05	1.46163
Q924X2	Cpt1b	Carnitine O-palmitoyltransferase 1, muscle isoform OS=Mus musculus OX=10090 GN=Cpt1b PE=1 SV=1	10	8	8	7	772	88.2	8.38	18.44	173.8	182.2	181.4	20.4	20.1	22.2	5.50901e-07	8.57097
Q9CWZ7	Napg	Gamma-soluble NSF attachment protein OS=Mus musculus OX=10090 GN=Napg PE=1 SV=1	24	7	8	7	312	34.7	5.41	17.88	100.1	100.5	97.8	99.9	103.7	98.1	0.584627	0.989062
Q9CXJ4	Abcb8	Mitochondrial potassium channel ATP-binding subunit OS=Mus musculus OX=10090 GN=Abcb8 PE=1 SV=1	10	7	7	7	717	78	9.07	18.08	107.5	104.8	104.2	93.5	95	95	0.00062658	1.1164
Q9JJK2	Lancl2	LanC-like protein 2 OS=Mus musculus OX=10090 GN=Lancl2 PE=1 SV=1	18	6	6	6	450	50.7	7.28	14.84	110.3	104.2	102.4	90.6	98	94.5	0.0245918	1.11939
Q80VD1	Fam98b	Protein FAM98B OS=Mus musculus OX=10090 GN=Fam98b PE=1 SV=1	21	8	11	6	429	45.3	8.5	15	97.9	97.2	102.9	101.2	94.1	106.7	0.759346	0.986755
Q8K3J1	Ndufs8	NADH dehydrogenase [ubiquinone] iron-sulfur protein 8, mitochondrial OS=Mus musculus OX=10090 GN=Ndufs8 PE=1 SV=1	28	6	13	6	212	24	6.21	33.68	98.9	99.1	100.2	100.6	98.3	102.9	0.436063	0.988072
Q8BXA1	Golim4	Golgi integral membrane protein 4 OS=Mus musculus OX=10090 GN=Golim4 PE=1 SV=1	13	8	9	8	655	76.7	4.83	18.88	97	95.8	99	102.3	102.8	103.1	0.00473503	0.946788
Q9JK53	Prelp	Prolargin OS=Mus musculus OX=10090 GN=Prelp PE=1 SV=2	20	6	9	6	378	43.3	9.54	25.56	101.9	106	98.4	100	92.4	101.3	0.301019	1.0429
Q9WTU6	Mapk9	Mitogen-activated protein kinase 9 OS=Mus musculus OX=10090 GN=Mapk9 PE=1 SV=2	16	7	9	6	423	48.2	5.97	20.79	99.1	103.3	101	98.8	100	97.7	0.171887	1.02327
Q9WUP7	Uchl5	Ubiquitin carboxyl-terminal hydrolase isozyme L5 OS=Mus musculus OX=10090 GN=Uchl5 PE=1 SV=2	21	7	9	7	329	37.6	5.33	20.07	98.4	95.9	103	103.6	99.1	100	0.510179	0.982161
Q8BMJ3	Eif1ax	Eukaryotic translation initiation factor 1A, X-chromosomal OS=Mus musculus OX=10090 GN=Eif1ax PE=2 SV=3	42	8	10	2	144	16.5	5.24	20.08	91.7	91.9	91.2	110.7	106.3	108.3	0.000198373	0.844759
Q3U487	Hectd3	E3 ubiquitin-protein ligase HECTD3 OS=Mus musculus OX=10090 GN=Hectd3 PE=1 SV=2	10	7	8	7	861	97.3	5.47	17.2	88.4	96	93.6	104.9	113	104.1	0.0154712	0.863354
Q9DBR7	Ppp1r12a	Protein phosphatase 1 regulatory subunit 12A OS=Mus musculus OX=10090 GN=Ppp1r12a PE=1 SV=2	10	9	13	9	1029	114.9	5.49	19.63	97	95.5	92.2	98.8	104.6	111.9	0.0653038	0.90295
Q8N7N5	Dcaf8	DDB1- and CUL4-associated factor 8 OS=Mus musculus OX=10090 GN=Dcaf8 PE=1 SV=1	10	6	8	6	591	66	5.87	19.45	96.1	99.1	103.4	102.8	97.8	100.8	0.734746	0.99071
Q60575	Kif1b	Kinesin-like protein KIF1B OS=Mus musculus OX=10090 GN=Kif1b PE=1 SV=2	7	12	13	7	1816	204	5.62	18.69	98.9	98.3	99.4	102.4	99	101.9	0.113719	0.97791
Q9QZE7	Tsnax	Translin-associated protein X OS=Mus musculus OX=10090 GN=Tsnax PE=1 SV=1	28	6	8	6	290	32.9	6.55	18.52	99.5	96	99.3	100.6	105.3	99.3	0.181659	0.965924
Q60770	Stxbp3	Syntaxin-binding protein 3 OS=Mus musculus OX=10090 GN=Stxbp3 PE=1 SV=1	12	8	10	8	592	67.9	8.02	22.11	98.6	97.6	102.5	99.3	101.5	100.5	0.621948	0.991371
Q9CXF4	Tbc1d15	TBC1 domain family member 15 OS=Mus musculus OX=10090 GN=Tbc1d15 PE=1 SV=1	12	7	8	7	671	76.5	5.3	17.45	103.5	104.5	104.3	95.1	94.4	98.2	0.00245109	1.08551
Q91VW5	Golga4	Golgin subfamily A member 4 OS=Mus musculus OX=10090 GN=Golga4 PE=1 SV=2	4	9	10	9	2238	257.4	5.36	20.54	101.7	104.6	102.4	92.6	99	99.6	0.0722838	1.0601
Q9CQD1	Rab5a	Ras-related protein Rab-5A OS=Mus musculus OX=10090 GN=Rab5a PE=1 SV=1	22	4	7	2	215	23.6	8.15	20.2	100.8	92.4	93.8	107.3	97.7	107.9	0.109225	0.917226
Q9D5T0	Atad1	ATPase family AAA domain-containing protein 1 OS=Mus musculus OX=10090 GN=Atad1 PE=1 SV=1	17	7	8	7	361	40.7	6.9	26.21	99.3	93.1	98.1	97.3	102.1	110.1	0.20504	0.938611
Q5SSK3	Tefm	Transcription elongation factor, mitochondrial OS=Mus musculus OX=10090 GN=Tefm PE=1 SV=1	20	6	6	6	364	41.8	9.51	19.34	91	84.2	87.7	109.4	120	107.7	0.00460688	0.779887
Q8K021	Scamp1	Secretory carrier-associated membrane protein 1 OS=Mus musculus OX=10090 GN=Scamp1 PE=1 SV=1	21	5	5	5	338	38	7.71	18.89	84.3	81.7	81.7	119.1	111.1	122.2	0.000518644	0.702894
Q60634	Flot2	Flotillin-2 OS=Mus musculus OX=10090 GN=Flot2 PE=1 SV=2	20	8	9	8	428	47	5.2	23.1	89.9	93.3	94.3	108.4	106.3	107.8	0.00052083	0.860465
Q8R3Q6	Ccdc58	Coiled-coil domain-containing protein 58 OS=Mus musculus OX=10090 GN=Ccdc58 PE=1 SV=1	33	5	8	5	144	16.7	8.16	27.08	95.3	92.1	96.1	108.2	103.6	104.7	0.00400087	0.895735
Q62426	Cstb	Cystatin-B OS=Mus musculus OX=10090 GN=Cstb PE=1 SV=1	47	5	9	5	98	11	7.39	23.89	96.2	95.8	96.8	101.5	107.3	102.3	0.0155457	0.928319
Q3UKJ7	Smu1	WD40 repeat-containing protein SMU1 OS=Mus musculus OX=10090 GN=Smu1 PE=2 SV=2	15	7	9	7	513	57.5	7.18	18.42	92	92	95.9	103.9	107.6	108.6	0.00226988	0.874414
Q9Z1Q5	Clic1	Chloride intracellular channel protein 1 OS=Mus musculus OX=10090 GN=Clic1 PE=1 SV=3	26	5	7	5	241	27	5.17	23.63	90.8	92.1	90.9	106.4	104.8	114.9	0.00528113	0.83962
P29788	Vtn	Vitronectin OS=Mus musculus OX=10090 GN=Vtn PE=1 SV=2	13	6	8	6	478	54.8	5.88	24.42	97.7	97.6	95.5	102.7	101.9	104.6	0.00466507	0.940492
Q99KD5	Unc45a	Protein unc-45 homolog A OS=Mus musculus OX=10090 GN=Unc45a PE=1 SV=2	10	9	9	9	944	103.4	6.34	15.55	91.8	91.1	94	107.4	108.6	107	0.00010349	0.857276
Q9D1J3	Sarnp	SAP domain-containing ribonucleoprotein OS=Mus musculus OX=10090 GN=Sarnp PE=1 SV=3	34	6	8	6	210	23.5	6.65	21.41	90.5	87.1	87.3	111.4	109.2	114.5	0.000245225	0.79051
Q6P1F6	Ppp2r2a	Serine/threonine-protein phosphatase 2A 55 kDa regulatory subunit B alpha isoform OS=Mus musculus OX=10090 GN=Ppp2r2a PE=1 SV=1	14	6	8	5	447	51.7	6.2	23.76	105.1	106	107.6	91.2	94.5	95.6	0.00117626	1.13295
Q9CQR2	Rps21	40S ribosomal protein S21 OS=Mus musculus OX=10090 GN=Rps21 PE=1 SV=1	49	5	11	5	83	9.1	8.51	31.36	94.1	95.2	94.8	104.9	104.8	106.3	5.24971e-05	0.899051
Q8K224	Nat10	RNA cytidine acetyltransferase OS=Mus musculus OX=10090 GN=Nat10 PE=1 SV=1	9	9	9	9	1024	115.3	8.32	23.63	91.4	94.4	94.9	105.8	105.9	107.6	0.000485768	0.879111
P35585	Ap1m1	AP-1 complex subunit mu-1 OS=Mus musculus OX=10090 GN=Ap1m1 PE=1 SV=3	16	6	7	6	423	48.5	7.3	20.71	102.6	99.6	101.3	99.2	98.1	99.3	0.072651	1.02326
Q8VBT9	Aspscr1	Tether containing UBX domain for GLUT4 OS=Mus musculus OX=10090 GN=Aspscr1 PE=1 SV=1	15	7	9	7	550	59.8	6.96	22.61	94.8	95.5	98.3	108.4	100.6	102.5	0.0416226	0.926485
Q8VEK0	Tmem30a	Cell cycle control protein 50A OS=Mus musculus OX=10090 GN=Tmem30a PE=1 SV=1	22	8	11	8	364	41	8.37	22.31	94.8	96.2	94.8	106.3	103.1	104.8	0.000794442	0.909612
Q3TWW8	Srsf6	Serine/arginine-rich splicing factor 6 OS=Mus musculus OX=10090 GN=Srsf6 PE=1 SV=1	24	10	15	6	339	39	11.46	36.44	101.4	97.2	94.5	101.9	101	104	0.104212	0.955034
Q63844	Mapk3	Mitogen-activated protein kinase 3 OS=Mus musculus OX=10090 GN=Mapk3 PE=1 SV=5	14	4	8	4	380	43	6.61	22.42	92.5	83.4	99.1	98.4	109.8	116.8	0.0768442	0.846154
O55135	Eif6	Eukaryotic translation initiation factor 6 OS=Mus musculus OX=10090 GN=Eif6 PE=1 SV=2	26	5	6	5	245	26.5	4.74	18.72	91.5	93.7	94.5	106.7	104.2	109.4	0.00150241	0.873244
Q9CSN1	Snw1	SNW domain-containing protein 1 OS=Mus musculus OX=10090 GN=Snw1 PE=1 SV=3	17	9	11	8	536	61.4	9.48	19.63	95.2	95.1	96	102.7	103.6	107.4	0.00339945	0.912655
Q9QYB1	Clic4	Chloride intracellular channel protein 4 OS=Mus musculus OX=10090 GN=Clic4 PE=1 SV=3	26	4	8	4	253	28.7	5.59	29.43	95.2	92.5	99.3	101.6	107.1	104.3	0.0268271	0.916933
Q9JJI8	Rpl38	60S ribosomal protein L38 OS=Mus musculus OX=10090 GN=Rpl38 PE=1 SV=3	49	5	9	5	70	8.2	10.1	26.81	94.1	91.9	92.6	107.2	109.4	104.8	0.000644938	0.866833
P70372	Elavl1	ELAV-like protein 1 OS=Mus musculus OX=10090 GN=Elavl1 PE=1 SV=2	21	6	7	6	326	36.1	9.04	22.31	97.8	93.5	96.8	105	104.6	102.2	0.00725735	0.92399
P60122	Ruvbl1	RuvB-like 1 OS=Mus musculus OX=10090 GN=Ruvbl1 PE=1 SV=1	13	6	10	6	456	50.2	6.42	20.39	89.5	93.3	92.1	112	107.8	105.3	0.00175625	0.845586
Q9DAR7	Dcps	m7GpppX diphosphatase OS=Mus musculus OX=10090 GN=Dcps PE=1 SV=1	22	6	7	6	338	39	6.48	23.23	91.9	93	97.6	106	104.5	106.9	0.00347265	0.890044
P59017	Bcl2l13	Bcl-2-like protein 13 OS=Mus musculus OX=10090 GN=Bcl2l13 PE=1 SV=2	18	6	9	6	434	46.7	4.59	22.71	109.7	111.4	116.8	88.6	87.3	86.2	0.000358117	1.2892
Q8K0G8	Esrp2	Epithelial splicing regulatory protein 2 OS=Mus musculus OX=10090 GN=Esrp2 PE=1 SV=1	12	7	7	7	717	77.3	6.38	17.51	95.6	100	100.2	100.5	103.8	99.9	0.220381	0.972387
Q62077	Plcg1	1-phosphatidylinositol 4,5-bisphosphate phosphodiesterase gamma-1 OS=Mus musculus OX=10090 GN=Plcg1 PE=1 SV=2	6	9	9	9	1302	149.6	5.8	17.21	96.4	93.9	96.4	105.3	104.3	103.7	0.00074893	0.915097
A6H611	Mipep	Mitochondrial intermediate peptidase OS=Mus musculus OX=10090 GN=Mipep PE=1 SV=1	13	9	10	9	711	80.8	7.15	27.04	100.9	97.7	102.8	101.1	104.2	93.4	0.811778	1.00904
P12382	Pfkl	ATP-dependent 6-phosphofructokinase, liver type OS=Mus musculus OX=10090 GN=Pfkl PE=1 SV=4	7	7	8	6	780	85.3	7.17	22.5	100.2	103.3	102.7	98.1	97.6	98	0.0123148	1.04256
Q4VBD2	Tapt1	Transmembrane anterior posterior transformation protein 1 OS=Mus musculus OX=10090 GN=Tapt1 PE=1 SV=2	10	4	5	4	564	63.9	8.22	16.17	100.6	93.7	100.9	99.5	103.9	101.4	0.297587	0.968504
Q01149	Col1a2	Collagen alpha-2(I) chain OS=Mus musculus OX=10090 GN=Col1a2 PE=1 SV=2	6	8	9	8	1372	129.5	9.19	20.7	94.4	94.7	95	108	104	104.1	0.00130507	0.898766
P47753	Capza1	F-actin-capping protein subunit alpha-1 OS=Mus musculus OX=10090 GN=Capza1 PE=1 SV=4	25	5	6	3	286	32.9	5.55	19.83	95.8	87.1	86.3	113.2	104.8	112.7	0.00736908	0.814031
Q8BKX1	Baiap2	Brain-specific angiogenesis inhibitor 1-associated protein 2 OS=Mus musculus OX=10090 GN=Baiap2 PE=1 SV=2	23	10	10	10	535	59.2	9.04	19.64	90.1	88.2	88.9	110.5	109.9	112.4	1.98749e-05	0.802885
P39061	Col18a1	Collagen alpha-1(XVIII) chain OS=Mus musculus OX=10090 GN=Col18a1 PE=1 SV=4	4	6	6	6	1774	182.1	5.62	16.96	88.6	94.5	98.5	108.2	103.9	106.2	0.0174589	0.8847
Q8BP40	Acp6	Lysophosphatidic acid phosphatase type 6 OS=Mus musculus OX=10090 GN=Acp6 PE=1 SV=1	22	7	7	7	418	47.6	7.72	18.88	98.9	98.6	95.3	102.4	101.5	103.4	0.019361	0.952815
P84096	Rhog	Rho-related GTP-binding protein RhoG OS=Mus musculus OX=10090 GN=Rhog PE=1 SV=1	27	5	6	4	191	21.3	8.12	21.96	98.1	98	99.7	105.5	102.6	96.1	0.378952	0.972387
P35235	Ptpn11	Tyrosine-protein phosphatase non-receptor type 11 OS=Mus musculus OX=10090 GN=Ptpn11 PE=1 SV=3	13	9	9	9	593	68	7.3	18.2	100.4	101.9	98.1	103.3	96.9	99.4	0.907928	1.00267
Q9CQW2	Arl8b	ADP-ribosylation factor-like protein 8B OS=Mus musculus OX=10090 GN=Arl8b PE=1 SV=1	32	6	7	6	186	21.5	8.43	16.11	103	101.3	108	94.5	97.5	95.6	0.0198841	1.08588
Q9JK42	Pdk2	[Pyruvate dehydrogenase (acetyl-transferring)] kinase isozyme 2, mitochondrial OS=Mus musculus OX=10090 GN=Pdk2 PE=1 SV=2	19	7	8	6	407	46	6.61	17.56	106.8	111.3	113.1	91.5	85.8	91.4	0.00142817	1.2326
Q9WV80	Snx1	Sorting nexin-1 OS=Mus musculus OX=10090 GN=Snx1 PE=1 SV=1	9	4	6	2	522	58.9	5.22	19.6	95.6	88.9	93.9	107.4	102.4	111.9	0.0132312	0.865403
P06537	Nr3c1	Glucocorticoid receptor OS=Mus musculus OX=10090 GN=Nr3c1 PE=1 SV=1	14	8	8	8	783	86	6.35	20.64	92.7	93.4	99.1	104.8	108.5	101.5	0.0261374	0.905972
Q60972	Rbbp4	Histone-binding protein RBBP4 OS=Mus musculus OX=10090 GN=Rbbp4 PE=1 SV=5	14	4	7	2	425	47.6	4.89	24.25	91.6	92.3	91.2	114.4	106.9	103.7	0.00643226	0.846462
Q9JKS5	Habp4	Intracellular hyaluronan-binding protein 4 OS=Mus musculus OX=10090 GN=Habp4 PE=1 SV=2	24	8	9	8	411	45.9	6.84	15.37	91.2	92	94	106.2	107.5	109	0.000198176	0.859002
Q99LC9	Pex6	Peroxisome assembly factor 2 OS=Mus musculus OX=10090 GN=Pex6 PE=1 SV=1	9	7	8	7	981	104.5	7.34	17.66	107.1	115.8	110.2	92.4	87.2	87.2	0.00199742	1.2485
Q8R2Q4	Gfm2	Ribosome-releasing factor 2, mitochondrial OS=Mus musculus OX=10090 GN=Gfm2 PE=1 SV=2	9	6	8	6	779	86.1	6.43	20.64	97.8	93.9	99	105.6	102.4	101.3	0.0366753	0.939864
Q8K2T1	Nmral1	NmrA-like family domain-containing protein 1 OS=Mus musculus OX=10090 GN=Nmral1 PE=1 SV=1	21	6	7	6	309	34.4	6.86	24.38	84.1	87	85	113.4	114.2	116.3	1.7762e-05	0.744693
Q6ZPJ3	Ube2o	(E3-independent) E2 ubiquitin-conjugating enzyme UBE2O OS=Mus musculus OX=10090 GN=Ube2o PE=1 SV=3	7	7	8	7	1288	140.7	5.06	17.16	96.5	102	106.4	102.5	95.1	97.4	0.411549	1.03356
Q9CPW4	Arpc5	Actin-related protein 2/3 complex subunit 5 OS=Mus musculus OX=10090 GN=Arpc5 PE=1 SV=3	33	4	5	4	151	16.3	5.67	18.32	88.4	85.2	91.9	114.7	105.1	114.6	0.00351414	0.793959
Q5XKE0	Mybpc2	Myosin-binding protein C, fast-type OS=Mus musculus OX=10090 GN=Mybpc2 PE=1 SV=1	8	7	7	7	1136	127.3	6.35	16.8	167.9	173.7	170.4	30.3	25.5	32.1	6.73111e-07	5.8248
Q9Z2D6	Mecp2	Methyl-CpG-binding protein 2 OS=Mus musculus OX=10090 GN=Mecp2 PE=1 SV=1	17	6	6	6	484	52.3	9.96	16.97	91.3	86.2	91.5	106.7	113.9	110.4	0.00158135	0.812689
Q9ERB0	Snap29	Synaptosomal-associated protein 29 OS=Mus musculus OX=10090 GN=Snap29 PE=1 SV=1	24	5	7	5	260	29.6	5.38	19.79	95.2	93.4	94.9	102.3	108.4	105.8	0.00403665	0.895735
Q9Z1F9	Uba2	SUMO-activating enzyme subunit 2 OS=Mus musculus OX=10090 GN=Uba2 PE=1 SV=1	12	7	8	7	638	70.5	5.24	19.83	91	89.8	88.1	109.2	109.3	112.5	0.00011246	0.812387
P68433	H3c1	Histone H3.1 OS=Mus musculus OX=10090 GN=H3c1 PE=1 SV=2	21	5	17	2	136	15.4	11.12	34.2	87.1	90.8	86.6	112.3	112.2	111	6.95524e-05	0.788376
Q6P6M7	Sepsecs	O-phosphoseryl-tRNA(Sec) selenium transferase OS=Mus musculus OX=10090 GN=Sepsecs PE=1 SV=2	13	7	8	7	504	55.3	8.06	19.24	97.7	90.8	92.2	103.1	108.2	108	0.00871187	0.879111
P35980	Rpl18	60S ribosomal protein L18 OS=Mus musculus OX=10090 GN=Rpl18 PE=1 SV=3	21	4	11	4	188	21.6	11.78	36.42	89.9	89.9	85.2	110.8	111.6	112.7	0.000148047	0.790809
P14115	Rpl27a	60S ribosomal protein L27a OS=Mus musculus OX=10090 GN=Rpl27a PE=1 SV=5	28	4	9	4	148	16.6	11.12	29.51	89.5	84.6	90.2	114.2	109.8	111.8	0.000392475	0.787076
Q9CR57	Rpl14	60S ribosomal protein L14 OS=Mus musculus OX=10090 GN=Rpl14 PE=1 SV=3	17	4	11	4	217	23.5	11.02	27.84	88.8	88.2	89.7	109.9	112	111.4	8.2451e-06	0.80018
Q9DCP2	Slc38a3	Sodium-coupled neutral amino acid transporter 3 OS=Mus musculus OX=10090 GN=Slc38a3 PE=1 SV=1	11	5	13	5	505	55.6	7.09	35.85	63.5	63.1	66	135.9	139.6	131.9	7.53527e-06	0.472754
Q8R0V5	Ido2	Indoleamine 2,3-dioxygenase 2 OS=Mus musculus OX=10090 GN=Ido2 PE=1 SV=3	21	8	10	8	405	45.2	6.68	25.88	94	94.2	95.3	104.6	104.5	107.4	0.000440085	0.895735
Q8VDC1	Fyco1	FYVE and coiled-coil domain-containing protein 1 OS=Mus musculus OX=10090 GN=Fyco1 PE=1 SV=1	6	7	8	7	1437	162.2	4.98	19.01	92.1	102.5	99.4	97.2	105.4	103.4	0.368421	0.960784
Q8CGA0	Ppm1f	Protein phosphatase 1F OS=Mus musculus OX=10090 GN=Ppm1f PE=1 SV=1	12	4	6	4	452	49.6	5.3	17.5	106.6	99.1	102.6	97.5	93.6	100.6	0.135495	1.05691
Q9EQZ6	Rapgef4	Rap guanine nucleotide exchange factor 4 OS=Mus musculus OX=10090 GN=Rapgef4 PE=1 SV=1	7	7	8	7	1011	115.4	6.92	17.89	84.5	78.8	83.2	120.5	116.4	116.5	8.35495e-05	0.69751
Q9JJZ4	Ube2j1	Ubiquitin-conjugating enzyme E2 J1 OS=Mus musculus OX=10090 GN=Ube2j1 PE=1 SV=2	23	6	6	6	318	35	6.99	18.08	96.5	95.7	88.5	105.2	104.5	109.6	0.0128029	0.879111
P41317	Mbl2	Mannose-binding protein C OS=Mus musculus OX=10090 GN=Mbl2 PE=1 SV=2	27	6	7	5	244	25.9	5.06	22.19	102.5	99.6	100.3	100	97.5	100.1	0.259674	1.01613
P17225	Ptbp1	Polypyrimidine tract-binding protein 1 OS=Mus musculus OX=10090 GN=Ptbp1 PE=1 SV=2	10	4	7	3	527	56.4	8.34	24.13	93.4	94.9	93.9	106.9	107	103.8	0.000485015	0.888259
Q9QZ23	Nfu1	NFU1 iron-sulfur cluster scaffold homolog, mitochondrial OS=Mus musculus OX=10090 GN=Nfu1 PE=1 SV=2	27	6	9	6	255	28.5	5.03	20.16	97.3	97.4	95.3	105	100.5	104.6	0.013612	0.935182
P54726	Rad23a	UV excision repair protein RAD23 homolog A OS=Mus musculus OX=10090 GN=Rad23a PE=1 SV=2	24	8	8	6	363	39.7	4.58	22.43	99.9	94.2	99.6	100.9	97.7	107.6	0.294292	0.959177
Q9DBB4	Naa16	N-alpha-acetyltransferase 16, NatA auxiliary subunit OS=Mus musculus OX=10090 GN=Naa16 PE=2 SV=1	7	6	10	3	864	101.2	8.35	23.13	94.3	91.6	83.6	111.1	109.8	109.7	0.00328671	0.815185
Q9CYZ2	Tpd52l2	Tumor protein D54 OS=Mus musculus OX=10090 GN=Tpd52l2 PE=1 SV=1	24	7	9	7	220	24	6.15	25.89	94.4	92.9	90.1	108.9	106.8	107.1	0.000439614	0.859356
O35639	Anxa3	Annexin A3 OS=Mus musculus OX=10090 GN=Anxa3 PE=1 SV=4	28	8	9	8	323	36.4	5.76	16.91	94.8	99.1	97.1	101.3	102	105.7	0.0313529	0.941748
P27601	Gna13	Guanine nucleotide-binding protein subunit alpha-13 OS=Mus musculus OX=10090 GN=Gna13 PE=1 SV=1	23	9	11	7	377	44	8.21	28.82	92.9	93.9	91.8	108.8	104.1	108.5	0.000951825	0.866833
Q9Z1G3	Atp6v1c1	V-type proton ATPase subunit C 1 OS=Mus musculus OX=10090 GN=Atp6v1c1 PE=1 SV=4	20	9	10	9	382	43.9	7.46	21.78	99.1	98.5	94.2	101.9	99.7	106.5	0.0981305	0.947095
Q8BGX2	Timm29	Mitochondrial import inner membrane translocase subunit Tim29 OS=Mus musculus OX=10090 GN=Timm29 PE=1 SV=1	22	5	6	5	266	29.4	6.73	17.89	97.4	97.2	97.5	99	102.1	106.9	0.0825215	0.948377
P09813	Apoa2	Apolipoprotein A-II OS=Mus musculus OX=10090 GN=Apoa2 PE=1 SV=2	48	5	11	5	102	11.3	7.18	34.36	125.4	124.2	129.2	72.9	72	76.4	1.29691e-05	1.7117
Q8K268	Abcf3	ATP-binding cassette sub-family F member 3 OS=Mus musculus OX=10090 GN=Abcf3 PE=1 SV=1	13	8	10	8	709	79.8	6.16	21.9	93.8	92.7	90	106.4	106.6	110.5	0.000857461	0.854714
Q9CQZ5	Ndufa6	NADH dehydrogenase [ubiquinone] 1 alpha subcomplex subunit 6 OS=Mus musculus OX=10090 GN=Ndufa6 PE=1 SV=1	37	6	10	6	131	15.3	10.11	26.87	99.2	99	98.1	98.5	102	103.2	0.164112	0.975634
P97819	Pla2g6	85/88 kDa calcium-independent phospholipase A2 OS=Mus musculus OX=10090 GN=Pla2g6 PE=1 SV=3	13	7	7	7	807	89.5	7.24	13.19	110.2	113.5	110.6	87.9	85.6	92.2	0.00048039	1.25819
Q61411	Hras	GTPase HRas OS=Mus musculus OX=10090 GN=Hras PE=1 SV=2	34	5	6	3	189	21.3	5.31	14.47	90.8	92.6	91.7	108.9	106.7	109.3	6.58865e-05	0.846722
A2AAJ9	Obscn	Obscurin OS=Mus musculus OX=10090 GN=Obscn PE=1 SV=3	4	9	11	9	8886	966	5.9	19.32	143.2	146.5	147.2	53.1	55.1	54.9	3.20144e-07	2.67872
Q9CQI6	Cotl1	Coactosin-like protein OS=Mus musculus OX=10090 GN=Cotl1 PE=1 SV=3	51	8	13	8	142	15.9	5.4	28	97.2	97	94	104	105	102.8	0.00292979	0.92431
Q63918	Cavin2	Caveolae-associated protein 2 OS=Mus musculus OX=10090 GN=Cavin2 PE=1 SV=3	16	6	7	6	418	46.7	5.21	21.08	107.6	103.4	104.7	94	94.7	95.7	0.00145022	1.11006
Q9JKX3	Tfr2	Transferrin receptor protein 2 OS=Mus musculus OX=10090 GN=Tfr2 PE=1 SV=2	10	8	10	8	798	88.3	6.13	15.11	87.2	90.8	85.4	114.1	111	111.5	0.000193191	0.782531
Q60855	Ripk1	Receptor-interacting serine/threonine-protein kinase 1 OS=Mus musculus OX=10090 GN=Ripk1 PE=1 SV=1	13	8	8	8	656	74.8	6.47	15.94	97.1	100.8	101.4	93.4	102.7	104.6	0.906031	0.995344
Q9WUR9	Ak4	Adenylate kinase 4, mitochondrial OS=Mus musculus OX=10090 GN=Ak4 PE=1 SV=1	28	6	11	6	223	25	7.53	25.94	91.4	94.9	94.9	105.6	105.2	107.9	0.000965139	0.882334
O08915	Aip	AH receptor-interacting protein OS=Mus musculus OX=10090 GN=Aip PE=1 SV=1	18	5	7	5	330	37.6	6.4	19.96	95.6	97.7	99.8	105.4	100.9	100.6	0.079788	0.955034
Q9WV85	Nme3	Nucleoside diphosphate kinase 3 OS=Mus musculus OX=10090 GN=Nme3 PE=1 SV=3	30	5	8	5	169	19.1	6.68	20.05	129.7	106.8	82.3	98.2	93.8	89.3	0.420107	1.13331
Q80SY4	Mib1	E3 ubiquitin-protein ligase MIB1 OS=Mus musculus OX=10090 GN=Mib1 PE=1 SV=1	9	8	9	8	1006	110	6.92	18.43	96.3	92.8	105.4	100.1	104.8	100.6	0.415436	0.963993
P04104	Krt1	Keratin, type II cytoskeletal 1 OS=Mus musculus OX=10090 GN=Krt1 PE=1 SV=4	6	6	6	3	637	65.6	8.15	17.84	74.7	69.3	72.6	131.5	125.8	126.1	2.15799e-05	0.564945
P51885	Lum	Lumican OS=Mus musculus OX=10090 GN=Lum PE=1 SV=2	14	5	7	5	338	38.2	6.43	22.47	105.1	102.1	106.7	95.7	94.9	95.5	0.00248877	1.09717
Q505F5	Lrrc47	Leucine-rich repeat-containing protein 47 OS=Mus musculus OX=10090 GN=Lrrc47 PE=1 SV=1	14	9	10	9	581	63.6	8.1	22.12	97.5	95.8	99.9	102.1	103.2	101.5	0.0245342	0.955671
Q8VD04	Gripap1	GRIP1-associated protein 1 OS=Mus musculus OX=10090 GN=Gripap1 PE=1 SV=1	9	8	8	8	806	92.7	5.25	19.38	98.5	94.9	98.7	100.7	103.7	103.6	0.0283774	0.948377
Q9ESZ8	Gtf2i	General transcription factor II-I OS=Mus musculus OX=10090 GN=Gtf2i PE=1 SV=3	7	8	8	8	998	112.2	6.55	20.67	98.7	96.9	96.4	102.5	98.9	106.5	0.0828508	0.94836
Q8K1X1	Wdr11	WD repeat-containing protein 11 OS=Mus musculus OX=10090 GN=Wdr11 PE=1 SV=1	7	8	9	8	1223	135.9	7.11	16.12	94.9	95.7	101.7	107.9	92.2	107.6	0.411991	0.949951
Q61249	Igbp1	Immunoglobulin-binding protein 1 OS=Mus musculus OX=10090 GN=Igbp1 PE=1 SV=1	26	8	8	8	340	38.9	6.18	18.18	99.7	104.1	92.2	102.8	99.5	101.7	0.500734	0.973684
Q8VCM8	Ncln	Nicalin OS=Mus musculus OX=10090 GN=Ncln PE=1 SV=2	11	6	7	6	563	62.9	6.49	24.35	94.5	96.8	96.7	104.1	107	100.9	0.0139423	0.923077
Q8BYL4	Yars2	Tyrosine--tRNA ligase, mitochondrial OS=Mus musculus OX=10090 GN=Yars2 PE=1 SV=2	13	5	6	5	472	52.6	9.16	20.37	93.3	87	89.6	111.4	109.2	109.5	0.000506311	0.817631
Q8BIQ5	Cstf2	Cleavage stimulation factor subunit 2 OS=Mus musculus OX=10090 GN=Cstf2 PE=1 SV=2	13	8	11	5	580	61.3	6.83	23.64	109.5	95.2	92	101.1	99.8	102.5	0.70225	0.977917
Q9QUH0	Glrx	Glutaredoxin-1 OS=Mus musculus OX=10090 GN=Glrx PE=1 SV=3	18	3	6	3	107	11.9	8.37	20.99	100.2	101	100.6	97.9	97.5	103	0.560074	1.01139
P62843	Rps15	40S ribosomal protein S15 OS=Mus musculus OX=10090 GN=Rps15 PE=1 SV=2	27	4	10	4	145	17	10.39	19.39	94	89.7	90.2	109	109.5	107.5	0.000305501	0.840184
Q8K4M5	Commd1	COMM domain-containing protein 1 OS=Mus musculus OX=10090 GN=Commd1 PE=1 SV=2	19	5	6	5	188	21	7.59	18.24	96.6	105.7	94.2	101	98.2	104.3	0.583833	0.976936
Q8VCH6	Dhcr24	Delta(24)-sterol reductase OS=Mus musculus OX=10090 GN=Dhcr24 PE=1 SV=1	15	8	10	8	516	60.1	8.16	22.33	86.2	81.7	87.2	114	113.8	117.1	0.000116228	0.739635
[truncated: 2,703 more rows]
