# Supplementary material for: METTL14 downregulation drives S100A4+ monocyte-derived macrophages via MyD88/NF-κB pathway to promote MAFLD progression
Source: Signal Transduct Target Ther. 2024 Apr 17;9:91. doi: 10.1038/s41392-024-01797-1 (PMC11021505; doi:10.1038/s41392-024-01797-1)
Supplement: Supplementary file 4 — Supplementary Table S3 [file 41392_2024_1797_MOESM4_ESM.csv]

	Total	Expected	Hits	Raw p	-log10(p)	Holm adjust	FDR	Impact
Arachidonic acid metabolism	36	1.0219	5	0.0028622	2.5433	0.24042	0.24042	0.33373
Glutathione metabolism	28	0.79484	4	0.007039	2.1525	0.58424	0.29564	0.03737
Glycerophospholipid metabolism	36	1.0219	4	0.017164	1.7654	1	0.4155	0.22568
Taurine and hypotaurine metabolism	8	0.2271	2	0.019786	1.7036	1	0.4155	0
Glycolysis / Gluconeogenesis	26	0.73806	3	0.035193	1.4535	1	0.59124	0.02927
Arginine biosynthesis	14	0.39742	2	0.057735	1.2386	1	0.80828	0.11675
Histidine metabolism	16	0.45419	2	0.073468	1.1339	1	0.88162	0.12295
Purine metabolism	65	1.8452	4	0.10907	0.9623	1	1	0.08182
Pyruvate metabolism	22	0.62452	2	0.1272	0.89551	1	1	0.06065
Linoleic acid metabolism	5	0.14194	1	0.13427	0.87203	1	1	0
Aminoacyl-tRNA biosynthesis	48	1.3626	3	0.15278	0.81595	1	1	0
Nitrogen metabolism	6	0.17032	1	0.15892	0.79882	1	1	0
D-Glutamine and D-glutamate metabolism	6	0.17032	1	0.15892	0.79882	1	1	0.5
Thiamine metabolism	7	0.19871	1	0.18289	0.73781	1	1	0
Alanine, aspartate and glutamate metabolism	28	0.79484	2	0.18747	0.72708	1	1	0.19712
Ascorbate and aldarate metabolism	8	0.2271	1	0.20619	0.68573	1	1	0
One carbon pool by folate	9	0.25548	1	0.22884	0.64047	1	1	0.01587
Glyoxylate and dicarboxylate metabolism	32	0.90839	2	0.22959	0.63904	1	1	0
Arginine and proline metabolism	38	1.0787	2	0.29378	0.53198	1	1	0.12001
alpha-Linolenic acid metabolism	13	0.36903	1	0.31329	0.50405	1	1	0
Glycosylphosphatidylinositol (GPI)-anchor biosynthesis	14	0.39742	1	0.33295	0.47762	1	1	0.00399
Butanoate metabolism	15	0.42581	1	0.35206	0.45338	1	1	0
Glycerolipid metabolism	16	0.45419	1	0.37063	0.43105	1	1	0.01402
Pantothenate and CoA biosynthesis	19	0.53935	1	0.42329	0.37337	1	1	0
beta-Alanine metabolism	21	0.59613	1	0.45597	0.34107	1	1	0
Sphingolipid metabolism	21	0.59613	1	0.45597	0.34107	1	1	0
Pentose phosphate pathway	22	0.62452	1	0.47162	0.3264	1	1	0
Galactose metabolism	27	0.76645	1	0.54353	0.26478	1	1	0
Folate biosynthesis	27	0.76645	1	0.54353	0.26478	1	1	0.00434
Phosphatidylinositol signaling system	28	0.79484	1	0.55672	0.25436	1	1	0.03736
Porphyrin and chlorophyll metabolism	30	0.85161	1	0.58199	0.23509	1	1	0
Inositol phosphate metabolism	30	0.85161	1	0.58199	0.23509	1	1	0.12939
Glycine, serine and threonine metabolism	33	0.93677	1	0.61727	0.20953	1	1	0
Cysteine and methionine metabolism	33	0.93677	1	0.61727	0.20953	1	1	0.09592
Biosynthesis of unsaturated fatty acids	36	1.0219	1	0.64964	0.18733	1	1	0
Pyrimidine metabolism	39	1.1071	1	0.67932	0.16792	1	1	0.03119
Tryptophan metabolism	41	1.1639	1	0.69773	0.15631	1	1	0.13094
Primary bile acid biosynthesis	46	1.3058	1	0.73936	0.13115	1	1	0.00805
Fatty acid biosynthesis	47	1.3342	1	0.74698	0.12669	1	1	0
